# Supplementary material for: Identification of BAG3 target proteins in anaplastic thyroid cancer cells by proteomic analysis
Source: Oncotarget. 2018 Jan 3;9(8):8016–26. doi: 10.18632/oncotarget.23858 (PMC5814278; doi:10.18632/oncotarget.23858)
Supplement: Supplementary file 2 [file oncotarget-09-8016-s002.xlsx]

## Sheet: supplementary table 1
BAG_RepBioA log2(protein fold change)	BAG_RepBioB log2 (fold change)	BAG_RepBioC log2(fold change)	SCR_RepBioA log2 (fold chabge)	SCR_RepBioB log2(fold change)	SCR_RepBioC log2 (fold change)	KEGG name	Keywords	KEGG	Protein IDs	Majority protein IDs	Protein names	Gene names	Fasta headers
BAG	BAG	BAG	SCR	SCR	SCR
0.212632	0.432959	NaN	0.180657	0.135929	0.126312	Alzheimer's disease;Amyotrophic lateral sclerosis (ALS);Apoptosis;Axon guidance;B cell receptor signaling pathway;Calcium signaling pathway;ko05152;Long-term potentiation;MAPK signaling pathway;Natural killer cell mediated cytotoxicity;Oocyte meiosis;Osteoclast differentiation;T cell receptor signaling pathway;VEGF signaling pathway;Wnt signaling pathway	3D-structure;Acetylation;Alternativesplicing;Calmodulin-binding;Completeproteome;Hydrolase;Iron;Metal-binding;Nitration;Nucleus;Phosphoprotein;Proteinphosphatase;Referenceproteome;Zinc	ko04010;ko04020;ko04114;ko04210;ko04310;ko04360;ko04370;ko04380;ko04650;ko04660;ko04662;ko04720;ko05010;ko05014;ko05152	Q08209;Q08209-2;Q08209-3;A1A441;E7ETC2;P16298-4;P16298;P16298-3;P16298-2;Q5F2F8;F5H0F8;E9PK68;E9PPC8	Q08209;Q08209-2;Q08209-3;A1A441;E7ETC2;P16298-4;P16298;P16298-3;P16298-2;Q5F2F8;F5H0F8;E9PK68;E9PPC8	Serine/threonine-protein phosphatase 2B catalytic subunit alpha isoform;Serine/threonine-protein phosphatase;Serine/threonine-protein phosphatase 2B catalytic subunit beta isoform	PPP3CA;PPP3CB	>sp|Q08209|PP2BA_HUMAN Serine/threonine-protein phosphatase 2B catalytic subunit alpha isoform OS=Homo sapiens GN=PPP3CA PE=1 SV=1;>sp|Q08209-2|PP2BA_HUMAN Isoform 2 of Serine/threonine-protein phosphatase 2B catalytic subunit alpha isoform OS=Homo sapiens
0.286053	0.0054719	0.291486	0.256165	-0.0110064	0.217479	Carbon fixation pathways in prokaryotes;Citrate cycle (TCA cycle);Glyoxylate and dicarboxylate metabolism	4Fe-4S;Acetylation;Completeproteome;Directproteinsequencing;Diseasemutation;Iron;Iron-sulfur;Isopeptidebond;Lyase;Metal-binding;Mitochondrion;Neurodegeneration;Phosphoprotein;Polymorphism;Pyrrolidonecarboxylicacid;Referenceproteome;Transitpeptide;Tricarboxylicacidcycle;Ublconjugation	ko00020;ko00630;ko00720	A2A274;Q99798	A2A274;Q99798	Aconitate hydratase, mitochondrial	ACO2	>tr|A2A274|A2A274_HUMAN Aconitate hydratase, mitochondrial OS=Homo sapiens GN=ACO2 PE=2 SV=1;>sp|Q99798|ACON_HUMAN Aconitate hydratase, mitochondrial OS=Homo sapiens GN=ACO2 PE=1 SV=2
-0.265639	-0.305806	-0.38225	-0.317013	-0.160266	-0.228892	Allograft rejection;Antigen processing and presentation;Autoimmune thyroid disease;Cell adhesion molecules (CAMs);Endocytosis;Graft-versus-host disease;Natural killer cell mediated cytotoxicity;Phagosome;Type I diabetes mellitus;Viral myocarditis	3D-structure;Alternativesplicing;Cellmembrane;Completeproteome;Directproteinsequencing;Disulfidebond;Glycoprotein;Host-virusinteraction;Immunity;Immunoglobulindomain;Membrane;MHCI;Phosphoprotein;Polymorphism;Referenceproteome;Secreted;Signal;Sulfation;Transmembrane;Transmembranehelix;Ublconjugation	ko04144;ko04145;ko04514;ko04612;ko04650;ko04940;ko05320;ko05330;ko05332;ko05416	B0S7Z6;B0S7Z5;A9R9N7;P30508;Q29960;P30504;P30510;Q07000;B0UXQ0;P01891;P01892;P10314;P10316;P16188;P16189;P16190;P30453;P30459;P30512;B0S7Z4;Q29960-2;A2BDY9;A9R9N8;B0UXQ1;F5GXA6;A2BF26;B0UY15;Q95604;A2AEA2;A2BF25;B0UY14;P13746-2;Q5SPM3;Q5SRN5;A2BF24;B0UY12;P10321;P30505;Q29963;Q9TNN7;P30501;P30499;Q29865;P04439;P05534;P13746;P18462;P30443;P30447;P30450;P30455;P30456;P30457;P30492;P30493;Q29940;A2A…	B0S7Z6;B0S7Z5;A9R9N7;P30508;Q29960;P30504;P30510;Q07000;B0UXQ0;P01891;P01892;P10314;P10316;P16188;P16189;P16190;P30453;P30459;P30512;B0S7Z4;Q29960-2;A2BDY9;A9R9N8;B0UXQ1;F5GXA6;A2BF26;B0UY15;Q95604;A2AEA2;A2BF25;B0UY14;P13746-2;Q5SPM3;Q5SRN5;A2BF24;B0UY12;P10321;P30505;Q29963;Q9TNN7;P30501;P30499;Q29865;P04439;P05534;P13746;P18462;P30443;P30447;P30450;P30455;P30456;P30457;P30492;P30493;Q29940;A2A…	HLA class I histocompatibility antigen, Cw-12 alpha chain;HLA class I histocompatibility antigen, Cw-16 alpha chain;HLA class I histocompatibility antigen, Cw-4 alpha chain;HLA class I histocompatibility antigen, Cw-14 alpha chain;HLA class I histocompatibility antigen, Cw-15 alpha chain;HLA class I histocompatibility antigen, A-68 alpha chain;HLA class I histocompatibility antigen, A-2 alpha cha…	HLA-C;HLA-A;HLA-B;HLA-H	>tr|B0S7Z6|B0S7Z6_HUMAN HLA class I histocompatibility antigen, Cw-14 alpha chain OS=Homo sapiens GN=HLA-C PE=2 SV=1;>tr|B0S7Z5|B0S7Z5_HUMAN HLA class I histocompatibility antigen, Cw-14 alpha chain OS=Homo sapiens GN=HLA-C PE=2 SV=1;>tr|A9R9N7|A9R9N7_HUMA
-0.133812	-0.121377	0.0048968	-0.30203	-0.122366	-0.163866	RNA degradation	3D-structure;Completeproteome;Cytoplasm;Exonuclease;Exosome;Hydrolase;Nuclease;Nucleus;Phosphoprotein;Referenceproteome;RNA-binding;rRNAprocessing	ko03018	Q13868;A3KFL2;B4DKK6;A3KFL4;A3KFL5;A3KFL1	Q13868;A3KFL2;B4DKK6;A3KFL4;A3KFL5;A3KFL1	Exosome complex component RRP4	EXOSC2	>sp|Q13868|EXOS2_HUMAN Exosome complex component RRP4 OS=Homo sapiens GN=EXOSC2 PE=1 SV=2;>tr|A3KFL2|A3KFL2_HUMAN Exosome complex component RRP4 OS=Homo sapiens GN=EXOSC2 PE=2 SV=1;>tr|B4DKK6|B4DKK6_HUMAN Exosome complex component RRP4 OS=Homo sapiens GN=E
-0.00382825	0.224658	-0.0669562	0.0538064	0.0893625	0.0531114	Purine metabolism	3D-structure;Acetylation;Completeproteome;Hydrolase;Magnesium;Metal-binding;Phosphoprotein;Polymorphism;Referenceproteome;RNA-binding	ko00230	A6NFX8;Q9UKK9;A6NHE8;A6NJU6;A6NCQ0;H0YEY4;C9JYY9	A6NFX8;Q9UKK9;A6NHE8;A6NJU6;A6NCQ0;H0YEY4	ADP-sugar pyrophosphatase	NUDT5	>tr|A6NFX8|A6NFX8_HUMAN ADP-sugar pyrophosphatase OS=Homo sapiens GN=NUDT5 PE=2 SV=1;>sp|Q9UKK9|NUDT5_HUMAN ADP-sugar pyrophosphatase OS=Homo sapiens GN=NUDT5 PE=1 SV=1;>tr|A6NHE8|A6NHE8_HUMAN ADP-sugar pyrophosphatase OS=Homo sapiens GN=NUDT5 PE=2 SV=2;>t
-0.509327	-0.466995	-0.410237	-0.430237	-0.440479	-0.382231		Alternativesplicing;Completeproteome;Cytoplasm;Nucleus;Phosphoprotein;Referenceproteome		B4DLH4;Q9H910;A6NGP5;Q9H910-2;H3BU16;H3BMV3;H3BTV5;H3BMT0	B4DLH4;Q9H910;A6NGP5;Q9H910-2;H3BU16;H3BMV3;H3BTV5;H3BMT0	Hematological and neurological expressed 1-like protein	HN1L	>tr|B4DLH4|B4DLH4_HUMAN Hematological and neurological-expressed 1-like protein OS=Homo sapiens GN=HN1L PE=2 SV=1;>sp|Q9H910|HN1L_HUMAN Hematological and neurological expressed 1-like protein OS=Homo sapiens GN=HN1L PE=1 SV=1;>tr|A6NGP5|A6NGP5_HUMAN Hemato
-0.551966	-0.0451486	-0.256166	-0.0550216	-0.173742	-0.350173		3D-structure;Acetylation;Alternativesplicing;Cellmembrane;Completeproteome;Cytoplasm;Hydrolase;Membrane;Phosphoprotein;Protease;Proteasome;Referenceproteome;Thiolprotease;Ublconjugationpathway		P54578;B7Z4N8;P54578-2;A6NJA2;J3KS55;J3QQT6	P54578;B7Z4N8;P54578-2;A6NJA2	Ubiquitin carboxyl-terminal hydrolase 14;Ubiquitin carboxyl-terminal hydrolase	USP14	>sp|P54578|UBP14_HUMAN Ubiquitin carboxyl-terminal hydrolase 14 OS=Homo sapiens GN=USP14 PE=1 SV=3;>tr|B7Z4N8|B7Z4N8_HUMAN Ubiquitin carboxyl-terminal hydrolase OS=Homo sapiens GN=USP14 PE=2 SV=1;>sp|P54578-2|UBP14_HUMAN Isoform 2 of Ubiquitin carboxyl-ter
-0.203751	-0.241117	0.542109	0.0786098	-0.00296053	-0.0148931	Protein processing in endoplasmic reticulum	Completeproteome;Disulfidebond;Endoplasmicreticulum;Isopeptidebond;Membrane;Polymorphism;Referenceproteome;Signal;Transmembrane;Transmembranehelix;Ublconjugation	ko04141	P51571;A6NLM8;H7C1C6	P51571;A6NLM8;H7C1C6	Translocon-associated protein subunit delta	SSR4	>sp|P51571|SSRD_HUMAN Translocon-associated protein subunit delta OS=Homo sapiens GN=SSR4 PE=1 SV=1;>tr|A6NLM8|A6NLM8_HUMAN Translocon-associated protein subunit delta OS=Homo sapiens GN=SSR4 PE=2 SV=1;>tr|H7C1C6|H7C1C6_HUMAN Translocon-associated protein
-0.0259112	-0.132309	-0.238715	-0.156756	-0.315792	-0.327964	B cell receptor signaling pathway;Hepatitis C;Malaria	3D-structure;Completeproteome;Disulfidebond;Host-virusinteraction;Membrane;Referenceproteome;Transmembrane;Transmembranehelix	ko04662;ko05144;ko05160	A6NMH8;E9PIF1;P60033;H0YDJ9;H0YDL9;E9PRJ8;E9PJK1;H0YEE2;E9PM31	A6NMH8;E9PIF1;P60033;H0YDJ9;H0YDL9;E9PRJ8;E9PJK1	CD81 antigen	CD81	>tr|A6NMH8|A6NMH8_HUMAN CD81 antigen OS=Homo sapiens GN=CD81 PE=2 SV=1;>tr|E9PIF1|E9PIF1_HUMAN CD81 antigen OS=Homo sapiens GN=CD81 PE=2 SV=1;>sp|P60033|CD81_HUMAN CD81 antigen OS=Homo sapiens GN=CD81 PE=1 SV=1;>tr|H0YDJ9|H0YDJ9_HUMAN CD81 antigen (Fragmen
-0.224503	0.140517	-0.142194	-0.150177	0.144438	-0.255908		Acetylation;Alternativesplicing;Cellcycle;Celldivision;Completeproteome;Cytoplasm;Mitosis;Phosphoprotein;Proteinphosphataseinhibitor;Referenceproteome		Q5T5H1;C9JUF4;A6NMQ3;O43768-4;O43768-3;O43768-9;O43768;O43768-2;O43768-7;O43768-5;O43768-6;H3BMD8;P56211;O43768-8;P56211-2;H3BTD3;H3BQ52	Q5T5H1;C9JUF4;A6NMQ3;O43768-4;O43768-3;O43768-9;O43768;O43768-2;O43768-7;O43768-5;O43768-6	Alpha-endosulfine	ENSA	>tr|Q5T5H1|Q5T5H1_HUMAN Alpha-endosulfine OS=Homo sapiens GN=ENSA PE=2 SV=1;>tr|C9JUF4|C9JUF4_HUMAN Alpha-endosulfine OS=Homo sapiens GN=ENSA PE=2 SV=1;>tr|A6NMQ3|A6NMQ3_HUMAN Alpha-endosulfine OS=Homo sapiens GN=ENSA PE=2 SV=2;>sp|O43768-4|ENSA_HUMAN Isof
0.212383	0.175045	NaN	NaN	0.0201999	-0.140046		3D-structure;Acetylation;Alternativesplicing;Annexin;Calcium;Calcium/phospholipid-binding;Completeproteome;Cytoplasm;Directproteinsequencing;Phosphoprotein;Referenceproteome;Repeat		P08133;A6NN80;P08133-2;E5RK69;E5RK63;E5RJF5;E7EMC6;E5RFF0;E5RI05;E5RJR0;E5RIU8	P08133;A6NN80;P08133-2;E5RK69;E5RK63;E5RJF5	Annexin A6;Annexin	ANXA6	>sp|P08133|ANXA6_HUMAN Annexin A6 OS=Homo sapiens GN=ANXA6 PE=1 SV=3;>tr|A6NN80|A6NN80_HUMAN Annexin OS=Homo sapiens GN=ANXA6 PE=2 SV=3;>sp|P08133-2|ANXA6_HUMAN Isoform 2 of Annexin A6 OS=Homo sapiens GN=ANXA6;>tr|E5RK69|E5RK69_HUMAN Annexin OS=Homo sapien
-0.685292	-0.668776	-0.787518	-0.60942	-0.443399	-0.621599		3D-structure;Acetylation;Alternativesplicing;ATP-binding;Completeproteome;Cytoplasm;Directproteinsequencing;Isomerase;Nucleotide-binding;Nucleus;Polymorphism;Referenceproteome;Rotamase		Q15257;A6PVN5;Q15257-2;Q15257-3;B4DZF8;A6PVN9;Q5T948;Q5T949;A6PVN6;C9IZ76;A6PVN8;A6PVN7;Q15257-4;Q68CR8;B7ZBQ0	Q15257;A6PVN5;Q15257-2;Q15257-3;B4DZF8;A6PVN9;Q5T948;Q5T949;A6PVN6;C9IZ76;A6PVN8;A6PVN7	Serine/threonine-protein phosphatase 2A activator	PPP2R4	>sp|Q15257|PTPA_HUMAN Serine/threonine-protein phosphatase 2A activator OS=Homo sapiens GN=PPP2R4 PE=1 SV=3;>tr|A6PVN5|A6PVN5_HUMAN Serine/threonine-protein phosphatase 2A activator OS=Homo sapiens GN=PPP2R4 PE=2 SV=1;>sp|Q15257-2|PTPA_HUMAN Isoform 1 of S
0.173895	0.214871	0.00158601	0.125783	0.143394	0.126709		Acetylation;Actin-binding;Coiledcoil;Completeproteome;Phosphoprotein;Referenceproteome;Repeat;WDrepeat		A7MAP1;A7MAP0;Q9ULV4;B4E3S0;H0YHL7;F8VVB7;F8VTT6;F8VRE9;F8VSA4;F8VUX3;F8W1H8;F8VV53	A7MAP1;A7MAP0;Q9ULV4;B4E3S0	Coronin-1C	CORO1C	>tr|A7MAP1|A7MAP1_HUMAN Coronin OS=Homo sapiens GN=CORO1C PE=2 SV=1;>tr|A7MAP0|A7MAP0_HUMAN Coronin OS=Homo sapiens GN=CORO1C PE=2 SV=1;>sp|Q9ULV4|COR1C_HUMAN Coronin-1C OS=Homo sapiens GN=CORO1C PE=1 SV=1;>tr|B4E3S0|B4E3S0_HUMAN Coronin OS=Homo sapiens GN
-0.182704	-0.171905	-0.233312	-0.151667	-0.04792	-0.0693762	Gap junction;Pathogenic Escherichia coli infection;Phagosome	Acetylation;Completeproteome;Cytoplasm;Cytoskeleton;Directproteinsequencing;GTP-binding;Microtubule;Nitration;Nucleotide-binding;Phosphoprotein;Referenceproteome	ko04145;ko04540;ko05130	P68366;A8MUB1;C9JJQ8;C9JQ00;C9JEV8;C9JDL2	P68366;A8MUB1	Tubulin alpha-4A chain	TUBA4A	>sp|P68366|TBA4A_HUMAN Tubulin alpha-4A chain OS=Homo sapiens GN=TUBA4A PE=1 SV=1;>tr|A8MUB1|A8MUB1_HUMAN Tubulin alpha-4A chain OS=Homo sapiens GN=TUBA4A PE=2 SV=1
-0.0265577	0.105812	0.121148	0.0309717	0.0257376	0.0551957	Ribosome	3D-structure;Completeproteome;Methylation;Phosphoprotein;Polymorphism;Referenceproteome;Ribonucleoprotein;Ribosomalprotein;RNA-binding;rRNA-binding	ko03010	A8MUS3;K7ERT8;K7EJV9;H7BY10;P62750;K7EMA7	A8MUS3;K7ERT8;K7EJV9;H7BY10;P62750;K7EMA7	60S ribosomal protein L23a	RPL23A	>tr|A8MUS3|A8MUS3_HUMAN 60S ribosomal protein L23a OS=Homo sapiens GN=RPL23A PE=2 SV=1;>tr|K7ERT8|K7ERT8_HUMAN 60S ribosomal protein L23a (Fragment) OS=Homo sapiens GN=RPL23A PE=3 SV=1;>tr|K7EJV9|K7EJV9_HUMAN 60S ribosomal protein L23a (Fragment) OS=Homo s
-0.265743	-0.0846244	-0.309681	-0.223205	-0.232091	-0.283738		Acetylation;Actin-binding;Alternativesplicing;Completeproteome;Cytoplasm;Developmentalprotein;Differentiation;Directproteinsequencing;Neurogenesis;Phosphoprotein;Polymorphism;Referenceproteome		A8MV58;Q16643;Q16643-2;D6R9W4;F8W9Z3;D6RFI1;D6R9Q9;D6RCR4	A8MV58;Q16643;Q16643-2;D6R9W4	Drebrin	DBN1	>tr|A8MV58|A8MV58_HUMAN Drebrin OS=Homo sapiens GN=DBN1 PE=2 SV=1;>sp|Q16643|DREB_HUMAN Drebrin OS=Homo sapiens GN=DBN1 PE=1 SV=4;>sp|Q16643-2|DREB_HUMAN Isoform 2 of Drebrin OS=Homo sapiens GN=DBN1;>tr|D6R9W4|D6R9W4_HUMAN Drebrin (Fragment) OS=Homo sapien
0.164786	0.0289935	-0.0568213	-0.348923	-0.124141	0.264116		Acetylation;Chaperone;Completeproteome;Cytoplasm;Cytoskeleton;Developmentalprotein;Differentiation;Microtubule;Neurogenesis;Phosphoprotein;Referenceproteome;Ublconjugation		Q99426;A8MVD5;K7EK42;Q6FGY5;K7EP07;K7ELT5;K7ENS2;K7EL99;K7ER04;K7EQH0	Q99426;A8MVD5;K7EK42;Q6FGY5;K7EP07;K7ELT5;K7ENS2	Tubulin-folding cofactor B	TBCB;CKAP1	>sp|Q99426|TBCB_HUMAN Tubulin-folding cofactor B OS=Homo sapiens GN=TBCB PE=1 SV=2;>tr|A8MVD5|A8MVD5_HUMAN Tubulin-folding cofactor B OS=Homo sapiens GN=TBCB PE=2 SV=1;>tr|K7EK42|K7EK42_HUMAN Tubulin-folding cofactor B OS=Homo sapiens GN=TBCB PE=4 SV=1;>tr
-0.300502	-0.216501	-0.317822	-0.311112	-0.161266	-0.154907		Acetylation;Alternativesplicing;Completeproteome;Directproteinsequencing;Diseasemutation;Metal-binding;Nucleus;Phosphoprotein;Referenceproteome;Repeat;RNA-binding;Zinc;Zinc-finger		A8MXP9;P43243;D6REM6;P43243-2;B3KM87;D6R991;H0Y8T4;D6R8Z5;D6REK4;D6RCM3;D6RBS2;D6R9F3;D6RB45;D6RIA2;D6RE02;D6RBK5;D6RBI2;D6RAY2;D6RAM9	A8MXP9;P43243;D6REM6;P43243-2;B3KM87	Matrin-3	MATR3	>tr|A8MXP9|A8MXP9_HUMAN Matrin-3 OS=Homo sapiens GN=MATR3 PE=2 SV=1;>sp|P43243|MATR3_HUMAN Matrin-3 OS=Homo sapiens GN=MATR3 PE=1 SV=2;>tr|D6REM6|D6REM6_HUMAN Matrin-3 OS=Homo sapiens GN=MATR3 PE=2 SV=1;>sp|P43243-2|MATR3_HUMAN Isoform 2 of Matrin-3 OS=Hom
0.133432	0.185359	0.0855606	0.223052	0.15043	0.147307		Acetylation;Alternativesplicing;Completeproteome;Cytoplasm;Initiationfactor;Polymorphism;Proteinbiosynthesis;Referenceproteome		B0QY89;Q9Y262;Q9Y262-2;B0QY90;C9K0Q7;C9JHP4;H7C3A0	B0QY89;Q9Y262;Q9Y262-2;B0QY90	Eukaryotic translation initiation factor 3 subunit L	EIF3EIP;EIF3L	>tr|B0QY89|B0QY89_HUMAN Eukaryotic translation initiation factor 3 subunit L OS=Homo sapiens GN=EIF3L PE=2 SV=1;>sp|Q9Y262|EIF3L_HUMAN Eukaryotic translation initiation factor 3 subunit L OS=Homo sapiens GN=EIF3L PE=1 SV=1;>sp|Q9Y262-2|EIF3L_HUMAN Isoform
-0.230245	-0.272785	-0.202157	-0.184966	-0.192217	-0.118758		3D-structure;Alternativesplicing;Calmodulin-binding;Cellmembrane;Chromosomalrearrangement;Completeproteome;Cytoplasm;Directproteinsequencing;Membrane;Metal-binding;Methylation;Nucleus;Phosphoprotein;Proto-oncogene;Referenceproteome;Repeat;Repressor;RNA-binding;Transcription;Transcriptionregulation;Zinc;Zinc-finger		Q01844-5;Q01844;Q01844-3;B0QYK0;Q01844-6;C9JGE3;Q01844-2;H7BY36;Q01844-4;F8WC90	Q01844-5;Q01844;Q01844-3;B0QYK0;Q01844-6;C9JGE3;Q01844-2;H7BY36	RNA-binding protein EWS	EWSR1	>sp|Q01844-5|EWS_HUMAN Isoform 5 of RNA-binding protein EWS OS=Homo sapiens GN=EWSR1;>sp|Q01844|EWS_HUMAN RNA-binding protein EWS OS=Homo sapiens GN=EWSR1 PE=1 SV=1;>sp|Q01844-3|EWS_HUMAN Isoform 3 of RNA-binding protein EWS OS=Homo sapiens GN=EWSR1;>tr|B0
-0.383228	-0.320612	-0.348666	-0.350155	-0.349474	-0.298194		Acetylation;Completeproteome;Polymorphism;Referenceproteome;Repeat		B0QZ18;Q99829;F2Z2V0;A6PVH9;E7ENH5;Q5JX44;Q5JX60;Q5JX59;Q5JX58;Q5JX56;Q5JX45;Q5JX55;Q5JX52;Q5JX61;H0Y524;Q5JX54;E7EV27;Q5JX57;Q5JX53	B0QZ18;Q99829;F2Z2V0;A6PVH9;E7ENH5;Q5JX44;Q5JX60;Q5JX59;Q5JX58;Q5JX56	Copine-1	CPNE1	>tr|B0QZ18|B0QZ18_HUMAN Copine-1 OS=Homo sapiens GN=CPNE1 PE=2 SV=1;>sp|Q99829|CPNE1_HUMAN Copine-1 OS=Homo sapiens GN=CPNE1 PE=1 SV=1;>tr|F2Z2V0|F2Z2V0_HUMAN Copine-1 (Fragment) OS=Homo sapiens GN=CPNE1 PE=2 SV=1;>tr|A6PVH9|A6PVH9_HUMAN Copine-1 OS=Homo s
0.545771	0.408712	-0.0853436	NaN	0.685178	0.667937		3D-structure;Acetylation;Alternativesplicing;Apoptosis;Chaperone;Chromatinregulator;Completeproteome;Cytoplasm;Differentiation;Immunity;Nucleus;Phosphoprotein;Polymorphism;Referenceproteome;Repeat;Spermatogenesis;Transport;Ublconjugation		P46379-3;P46379;B0UX83;P46379-2;P46379-5;P46379-4;F6S6P2;F6U341;F6X9W3;F6VEM6;F6WML8;F6RG75;F6XTU0;F6U1F2;F6UR09	P46379-3;P46379;B0UX83;P46379-2;P46379-5;P46379-4;F6S6P2	Large proline-rich protein BAG6	BAG6;BAT3	>sp|P46379-3|BAG6_HUMAN Isoform 3 of Large proline-rich protein BAG6 OS=Homo sapiens GN=BAG6;>sp|P46379|BAG6_HUMAN Large proline-rich protein BAG6 OS=Homo sapiens GN=BAG6 PE=1 SV=2;>tr|B0UX83|B0UX83_HUMAN HLA-B associated transcript 3, isoform CRA_a OS=Hom
-0.340441	-0.245027	-0.312957	-0.122413	-0.0633037	-0.0906186	Aminoacyl-tRNA biosynthesis;Valine, leucine and isoleucine biosynthesis	Acetylation;Aminoacyl-tRNAsynthetase;ATP-binding;Completeproteome;Directproteinsequencing;Ligase;Nucleotide-binding;Polymorphism;Proteinbiosynthesis;Referenceproteome	ko00290;ko00970	B0V043;P26640;Q5SP20;B4DZ61;A2ABF4;B0V044;H0Y426	B0V043;P26640	Valine--tRNA ligase	VARS	>tr|B0V043|B0V043_HUMAN Valine--tRNA ligase OS=Homo sapiens GN=VARS PE=2 SV=1;>sp|P26640|SYVC_HUMAN Valine--tRNA ligase OS=Homo sapiens GN=VARS PE=1 SV=4
-0.35428	-0.147889	NaN	-0.370117	0.525367	-0.184048	Cell cycle;Cell cycle - yeast;DNA replication;Meiosis - yeast	Acetylation;ATP-binding;Cellcycle;Celldivision;Completeproteome;DNA-binding;DNAreplication;Helicase;Hydrolase;Nucleotide-binding;Nucleus;Polymorphism;Referenceproteome	ko03030;ko04110;ko04111;ko04113	P33992;B1AHB1	P33992;B1AHB1	DNA replication licensing factor MCM5	MCM5	>sp|P33992|MCM5_HUMAN DNA replication licensing factor MCM5 OS=Homo sapiens GN=MCM5 PE=1 SV=5;>tr|B1AHB1|B1AHB1_HUMAN DNA replication licensing factor MCM5 OS=Homo sapiens GN=MCM5 PE=2 SV=1
0.458382	0.446891	0.504163	0.4728	0.486972	0.47176	Ribosome biogenesis in eukaryotes;Spliceosome	3D-structure;Acetylation;Completeproteome;Directproteinsequencing;mRNAprocessing;mRNAsplicing;Nucleus;Polymorphism;Referenceproteome;Ribonucleoprotein;RNA-binding;Spliceosome	ko03008;ko03040	B1AHD1;P55769	B1AHD1;P55769	NHP2-like protein 1	NHP2L1	>tr|B1AHD1|B1AHD1_HUMAN NHP2-like protein 1 OS=Homo sapiens GN=NHP2L1 PE=2 SV=1;>sp|P55769|NH2L1_HUMAN NHP2-like protein 1 OS=Homo sapiens GN=NHP2L1 PE=1 SV=3
0.10044	0.250962	0.139731	-0.0504277	0.1038	-0.0684077		Acetylation;Actin-binding;Actincapping;Alternativesplicing;Completeproteome;Cytoplasm;Cytoskeleton;Directproteinsequencing;Phosphoprotein;Referenceproteome		B1AK88;P47756-2;B1AK87;P47756;B1AK85;F6USW4;F6Q0E3	B1AK88;P47756-2;B1AK87;P47756;B1AK85;F6USW4	F-actin-capping protein subunit beta	CAPZB	>tr|B1AK88|B1AK88_HUMAN Capping protein (Actin filament) muscle Z-line, beta, isoform CRA_d OS=Homo sapiens GN=CAPZB PE=2 SV=1;>sp|P47756-2|CAPZB_HUMAN Isoform 2 of F-actin-capping protein subunit beta OS=Homo sapiens GN=CAPZB;>tr|B1AK87|B1AK87_HUMAN Cappi
-0.161686	-0.0373843	NaN	0.00403388	-0.245848	1.1234		Alternativesplicing;Completeproteome;Hydrolase;Metal-binding;Metalloprotease;Phosphoprotein;Polymorphism;Protease;Referenceproteome;Signal;Zinc		B1AKJ5;O43847-2;O43847;G3V1R5;F5H7V1;H0Y5G9	B1AKJ5;O43847-2;O43847;G3V1R5;F5H7V1	Nardilysin	NRD1	>tr|B1AKJ5|B1AKJ5_HUMAN Nardilysin OS=Homo sapiens GN=NRD1 PE=2 SV=1;>sp|O43847-2|NRDC_HUMAN Isoform 2 of Nardilysin OS=Homo sapiens GN=NRD1;>sp|O43847|NRDC_HUMAN Nardilysin OS=Homo sapiens GN=NRD1 PE=1 SV=2;>tr|G3V1R5|G3V1R5_HUMAN Nardilysin OS=Homo sapie
-0.410102	-0.471749	-0.521888	-0.498872	-0.460787	-0.456267		3D-structure;Acetylation;Alternativesplicing;Completeproteome;Cytoplasm;Cytoskeleton;Directproteinsequencing;Dynein;Microtubule;Motorprotein;Polymorphism;Referenceproteome;Transport		B1AKR6;B4DFR2;Q9NP97;H3BQI1;Q8TF09	B1AKR6;B4DFR2;Q9NP97;H3BQI1;Q8TF09	Dynein light chain roadblock-type 1;Dynein light chain roadblock-type 2	DYNLRB1;DYNLRB2	>tr|B1AKR6|B1AKR6_HUMAN Dynein light chain roadblock-type 1 OS=Homo sapiens GN=DYNLRB1 PE=2 SV=1;>tr|B4DFR2|B4DFR2_HUMAN Dynein light chain roadblock-type 1 OS=Homo sapiens GN=DYNLRB1 PE=2 SV=1;>sp|Q9NP97|DLRB1_HUMAN Dynein light chain roadblock-type 1 OS=
0.067088	0.0204844	-0.0650684	0.091666	0.169284	0.128425		3D-structure;Apoptosis;Completeproteome;Cytoplasm;Directproteinsequencing;Phosphoprotein;Referenceproteome;Sugartransport;Transport		B1AKZ3;Q15121;B1AKZ5	B1AKZ3;Q15121	Astrocytic phosphoprotein PEA-15	PEA15	>tr|B1AKZ3|B1AKZ3_HUMAN Astrocytic phosphoprotein PEA-15 OS=Homo sapiens GN=PEA15 PE=2 SV=1;>sp|Q15121|PEA15_HUMAN Astrocytic phosphoprotein PEA-15 OS=Homo sapiens GN=PEA15 PE=1 SV=2
0.331705	0.317767	0.343465	1.40915	0.307079	1.24367	mRNA surveillance pathway;RNA degradation;RNA transport	Alternativesplicing;Completeproteome;Cytoplasm;Directproteinsequencing;Methylation;Phosphoprotein;Polymorphism;Referenceproteome;Repeat;RNA-binding	ko03013;ko03015;ko03018	Q13310-3;Q13310;Q13310-2;B1ANR0;H0Y5F5;B1ANR1;H0YCC8;H0YEU6	Q13310-3;Q13310;Q13310-2;B1ANR0;H0Y5F5	Polyadenylate-binding protein 4	PABPC4	>sp|Q13310-3|PABP4_HUMAN Isoform 3 of Polyadenylate-binding protein 4 OS=Homo sapiens GN=PABPC4;>sp|Q13310|PABP4_HUMAN Polyadenylate-binding protein 4 OS=Homo sapiens GN=PABPC4 PE=1 SV=1;>sp|Q13310-2|PABP4_HUMAN Isoform 2 of Polyadenylate-binding protein 4
0.106214	0.070252	0.182184	0.0200577	0.0257376	0.0571383	Lysosome	3D-structure;Alternativesplicing;Completeproteome;Directproteinsequencing;Diseasemutation;Disulfidebond;Gangliosidosis;Gaucherdisease;Glycoprotein;Leukodystrophy;Lipidmetabolism;Lysosome;Metachromaticleukodystrophy;Referenceproteome;Repeat;Signal;Sphingolipidmetabolism	ko04142	B1AVU8;P07602-3;C9JIZ6;P07602-2;P07602	B1AVU8;P07602-3;C9JIZ6;P07602-2;P07602	Proactivator polypeptide;Saposin-A;Saposin-B-Val;Saposin-B;Saposin-C;Saposin-D	PSAP	>tr|B1AVU8|B1AVU8_HUMAN Saposin-D OS=Homo sapiens GN=PSAP PE=2 SV=1;>sp|P07602-3|SAP_HUMAN Isoform Sap-mu-9 of Proactivator polypeptide OS=Homo sapiens GN=PSAP;>tr|C9JIZ6|C9JIZ6_HUMAN Pulmonary surfactant-associated protein A2 OS=Homo sapiens GN=PSAP PE=2
0.11836	-0.0591943	0.146264	0.240986	0.206643	0.226878	Pyrimidine metabolism;Selenocompound metabolism	3D-structure;Alternativesplicing;Completeproteome;Cytoplasm;Directproteinsequencing;Disulfidebond;Electrontransport;FAD;Flavoprotein;Mitochondrion;NADP;Nucleus;Oxidoreductase;Phosphoprotein;Polymorphism;Redox-activecenter;Referenceproteome;Selenocysteine;Transitpeptide;Transport;Ublconjugation	ko00240;ko00450	Q16881;B7Z904;Q16881-6;E7EW10;Q16881-3;E7ESI6;E9PNQ6;Q16881-4;B7Z2S5;Q16881-2;E2QRB9;Q16881-5;B2R5P6;E9PIR7;E9PMY9;F5H780;E9PKD3;E9PIZ5;E9PKI4;E9PLT3;Q9NNW7;D3YTF9;F5H2V0;D3YTF8;Q9NNW7-2;E7ENA2;F5H1L4;E7EWK1;E9PQI3;E9PRI8	Q16881;B7Z904;Q16881-6;E7EW10;Q16881-3;E7ESI6;E9PNQ6;Q16881-4;B7Z2S5;Q16881-2;E2QRB9;Q16881-5;B2R5P6;E9PIR7;E9PMY9;F5H780	Thioredoxin reductase 1, cytoplasmic	TXNRD1	>sp|Q16881|TRXR1_HUMAN Thioredoxin reductase 1, cytoplasmic OS=Homo sapiens GN=TXNRD1 PE=1 SV=3;>tr|B7Z904|B7Z904_HUMAN Thioredoxin reductase 1 OS=Homo sapiens GN=TXNRD1 PE=2 SV=1;>sp|Q16881-6|TRXR1_HUMAN Isoform 6 of Thioredoxin reductase 1, cytoplasmic O
-0.11962	-0.106917	-0.163817	-0.150241	-0.0744562	-0.196095		Acetylation;Completeproteome;Lipoprotein;Methylation;Nucleus;Phosphoprotein;Prenylation;Referenceproteome		P55209;H0YIV4;F5H4R6;B3KNT8;F8VY35;F8W0J6;F8VV59;F8W118;F8W020;B7Z9C2;F8W543;F8VUX1;F8VXI6;H0YHC3;H0YH88;B3KV44;F8VRJ2;F8VVB5	P55209;H0YIV4;F5H4R6;B3KNT8;F8VY35;F8W0J6;F8VV59;F8W118;F8W020;B7Z9C2;F8W543;F8VUX1;F8VXI6;H0YHC3;H0YH88;B3KV44;F8VRJ2	Nucleosome assembly protein 1-like 1	NAP1L1	>sp|P55209|NP1L1_HUMAN Nucleosome assembly protein 1-like 1 OS=Homo sapiens GN=NAP1L1 PE=1 SV=1;>tr|H0YIV4|H0YIV4_HUMAN Nucleosome assembly protein 1-like 1 (Fragment) OS=Homo sapiens GN=NAP1L1 PE=2 SV=1;>tr|F5H4R6|F5H4R6_HUMAN Nucleosome assembly protein
0.0196308	-0.0637861	0.0635029	-0.0428729	-0.0787922	-0.117772	RNA transport	Acetylation;Completeproteome;Cytoplasm;Hydrolase;Initiationfactor;Phosphoprotein;Polymorphism;Protease;Proteinbiosynthesis;Referenceproteome;Thiolprotease;Ublconjugationpathway	ko03013	B3KSH1;O00303;B4DEW9;E9PQV8;H0YDT6	B3KSH1;O00303;B4DEW9;E9PQV8;H0YDT6	Eukaryotic translation initiation factor 3 subunit F	EIF3F	>tr|B3KSH1|B3KSH1_HUMAN Eukaryotic translation initiation factor 3 subunit F OS=Homo sapiens GN=EIF3F PE=2 SV=1;>sp|O00303|EIF3F_HUMAN Eukaryotic translation initiation factor 3 subunit F OS=Homo sapiens GN=EIF3F PE=1 SV=1;>tr|B4DEW9|B4DEW9_HUMAN Eukaryoti
0.0813396	-0.0490091	-0.121157	-0.0408679	0.0352017	-0.172246	Homologous recombination;Non-homologous end-joining	3D-structure;Acetylation;Alternativesplicing;Ciliopathy;Completeproteome;Diseasemutation;DNAdamage;DNArepair;Endonuclease;Exonuclease;Hydrolase;Manganese;Meiosis;Nuclease;Nucleus;Phosphoprotein;Polymorphism;Referenceproteome	ko03440;ko03450	B3KTC7;P49959;F8W7U8;P49959-2;F5GXT0;F5H256;F5H742	B3KTC7;P49959;F8W7U8;P49959-2;F5GXT0	Double-strand break repair protein MRE11A	MRE11A	>tr|B3KTC7|B3KTC7_HUMAN Double-strand break repair protein MRE11A OS=Homo sapiens GN=MRE11A PE=2 SV=1;>sp|P49959|MRE11_HUMAN Double-strand break repair protein MRE11A OS=Homo sapiens GN=MRE11A PE=1 SV=3;>tr|F8W7U8|F8W7U8_HUMAN Double-strand break repair pr
0.186881	0.325847	NaN	0.447738	0.189287	0.337083	Huntington's disease;Peroxisome	3D-structure;Acetylation;Alternativesplicing;Completeproteome;Directproteinsequencing;Manganese;Metal-binding;Mitochondrion;Nitration;Oxidoreductase;Polymorphism;Referenceproteome;Transitpeptide	ko04146;ko05016	P04179;B3KUK2;P04179-2;B4E3K9;F5GYZ5;F5H4R2;F5H3C5;G8JLJ2	P04179;B3KUK2;P04179-2;B4E3K9;F5GYZ5;F5H4R2;F5H3C5	Superoxide dismutase [Mn], mitochondrial;Superoxide dismutase	SOD2	>sp|P04179|SODM_HUMAN Superoxide dismutase [Mn], mitochondrial OS=Homo sapiens GN=SOD2 PE=1 SV=2;>tr|B3KUK2|B3KUK2_HUMAN Superoxide dismutase OS=Homo sapiens GN=SOD2 PE=2 SV=1;>sp|P04179-2|SODM_HUMAN Isoform 2 of Superoxide dismutase [Mn], mitochondrial OS
0.032524	0.0416635	0.143002	0.128953	0.175429	0.0714881	Spliceosome;Systemic lupus erythematosus	3D-structure;Alternativesplicing;Completeproteome;Directproteinsequencing;Methylation;mRNAprocessing;mRNAsplicing;Nucleus;Polymorphism;Referenceproteome;Repeat;Ribonucleoprotein;RNA-binding;Spliceosome;Viralnucleoprotein;Virion	ko03040;ko05322	P14678-3;B3KVR1;P14678;P63162;P14678-2;J3QLE5;J3KRY3	P14678-3;B3KVR1;P14678;P63162;P14678-2;J3QLE5;J3KRY3	Small nuclear ribonucleoprotein-associated protein;Small nuclear ribonucleoprotein-associated proteins B and B;Small nuclear ribonucleoprotein-associated protein N	SNRPN;SNRPB	>sp|P14678-3|RSMB_HUMAN Isoform SM-B1 of Small nuclear ribonucleoprotein-associated proteins B and B OS=Homo sapiens GN=SNRPB;>tr|B3KVR1|B3KVR1_HUMAN Small nuclear ribonucleoprotein-associated protein OS=Homo sapiens GN=SNRPN PE=2 SV=1;>sp|P14678|RSMB_HUM
-0.574927	-0.533848	-0.449119	-0.592789	-0.604345	-0.741638		3D-structure;Acetylation;Actin-binding;Alternativesplicing;Calmodulin-binding;Completeproteome;Directproteinsequencing;Referenceproteome;Repeat		B4DUT8;Q99439;B4DDF4;H3BVI6;H3BTZ5;Q99439-2;H3BQH0;K7ES69	B4DUT8;Q99439;B4DDF4;H3BVI6;H3BTZ5	Calponin-2	CNN2	>tr|B4DUT8|B4DUT8_HUMAN Calponin-2 OS=Homo sapiens GN=CNN2 PE=2 SV=1;>sp|Q99439|CNN2_HUMAN Calponin-2 OS=Homo sapiens GN=CNN2 PE=1 SV=4;>tr|B4DDF4|B4DDF4_HUMAN Calponin-2 OS=Homo sapiens GN=CNN2 PE=2 SV=1;>tr|H3BVI6|H3BVI6_HUMAN Calponin-2 (Fragment) OS=Ho
-0.127226	-0.158671	-0.0264696	-0.0357862	-0.237132	-0.15822		3D-structure;Acetylation;Annexin;Calcium;Calcium/phospholipid-binding;Completeproteome;Directproteinsequencing;Phosphoprotein;Polymorphism;Referenceproteome;Repeat		P09525;Q6P452;B4DDF9	P09525;Q6P452;B4DDF9	Annexin A4;Annexin	ANXA4	>sp|P09525|ANXA4_HUMAN Annexin A4 OS=Homo sapiens GN=ANXA4 PE=1 SV=4;>tr|Q6P452|Q6P452_HUMAN Annexin OS=Homo sapiens GN=ANXA4 PE=2 SV=1;>tr|B4DDF9|B4DDF9_HUMAN Annexin OS=Homo sapiens GN=ANXA4 PE=2 SV=1
0.0681893	0.0569996	0.109026	0.0743684	0.117695	0.0434844	Systemic lupus erythematosus	3D-structure;Acetylation;Chromosome;Citrullination;Completeproteome;Directproteinsequencing;DNA-binding;Methylation;Nucleosomecore;Nucleus;Phosphoprotein;Polymorphism;Referenceproteome;Ublconjugation	ko05322	K7ES00;P68431;P84243;Q16695;Q71DI3;K7EK07;B4DEB1;K7EMV3;Q6NXT2;K7EP01	K7ES00;P68431;P84243;Q16695;Q71DI3;K7EK07;B4DEB1;K7EMV3;Q6NXT2;K7EP01	Histone H3.1;Histone H3.3;Histone H3.1t;Histone H3.2;Histone H3;Histone H3.3C	HIST1H3A;H3F3A;HIST3H3;HIST2H3A;H3F3C	>tr|K7ES00|K7ES00_HUMAN Histone H3.3 (Fragment) OS=Homo sapiens GN=H3F3B PE=4 SV=1;>sp|P68431|H31_HUMAN Histone H3.1 OS=Homo sapiens GN=HIST1H3A PE=1 SV=2;>sp|P84243|H33_HUMAN Histone H3.3 OS=Homo sapiens GN=H3F3A PE=1 SV=2;>sp|Q16695|H31T_HUMAN Histone H3
0.127765	0.205142	0.0176369	0.233152	0.36233	0.272859	mRNA surveillance pathway	3D-structure;Acetylation;Alternativesplicing;Apoptosis;Coiledcoil;Completeproteome;Cytoplasm;Directproteinsequencing;Diseasemutation;Membrane;Methylation;Mitochondrion;mRNAprocessing;Nucleus;Phosphoprotein;Polymorphism;Referenceproteome;RNA-binding;Tripletrepeatexpansion	ko03015	Q92843-2;Q86U42;Q86U42-2;G3V4T2;B4DEH8;H0YJH9;A6NDY0-4;A6NDY0;A6NDY0-2	Q92843-2;Q86U42;Q86U42-2;G3V4T2;B4DEH8	Polyadenylate-binding protein 2	PABPN1	>sp|Q92843-2|B2CL2_HUMAN Isoform 3 of Bcl-2-like protein 2 OS=Homo sapiens GN=BCL2L2;>sp|Q86U42|PABP2_HUMAN Polyadenylate-binding protein 2 OS=Homo sapiens GN=PABPN1 PE=1 SV=3;>sp|Q86U42-2|PABP2_HUMAN Isoform 2 of Polyadenylate-binding protein 2 OS=Homo sa
-0.0373103	-0.0416695	-0.0622338	-0.109188	-0.0587284	-0.100979		Acetylation;ATP-binding;Chaperone;Completeproteome;Cytoplasm;Cytoskeleton;Directproteinsequencing;Isopeptidebond;Nucleotide-binding;Phosphoprotein;Polymorphism;Referenceproteome;Ublconjugation		P50990;B4DEM7;B4DQH4;H7C4C8;H7C2U0	P50990;B4DEM7;B4DQH4	T-complex protein 1 subunit theta	CCT8	>sp|P50990|TCPQ_HUMAN T-complex protein 1 subunit theta OS=Homo sapiens GN=CCT8 PE=1 SV=4;>tr|B4DEM7|B4DEM7_HUMAN T-complex protein 1 subunit theta OS=Homo sapiens GN=CCT8 PE=2 SV=1;>tr|B4DQH4|B4DQH4_HUMAN T-complex protein 1 subunit theta OS=Homo sapiens
0.0655723	-0.0770715	-0.131187	-0.089559	-0.1271	-0.1633	Aminoacyl-tRNA biosynthesis;Valine, leucine and isoleucine biosynthesis	3D-structure;Aminoacyl-tRNAsynthetase;ATP-binding;Completeproteome;Cytoplasm;Ligase;Nucleotide-binding;Polymorphism;Proteinbiosynthesis;Referenceproteome	ko00290;ko00970	Q9P2J5;B4DER1;F5H698;B4DJ10	Q9P2J5;B4DER1;F5H698;B4DJ10	Leucine--tRNA ligase, cytoplasmic	LARS	>sp|Q9P2J5|SYLC_HUMAN Leucine--tRNA ligase, cytoplasmic OS=Homo sapiens GN=LARS PE=1 SV=2;>tr|B4DER1|B4DER1_HUMAN Leucine--tRNA ligase, cytoplasmic OS=Homo sapiens GN=LARS PE=2 SV=1;>tr|F5H698|F5H698_HUMAN Leucine--tRNA ligase, cytoplasmic OS=Homo sapiens
-0.444557	-0.380033	NaN	-0.227692	-0.319568	-0.310916	Colorectal cancer;Mismatch repair;Pathways in cancer	3D-structure;Acetylation;Alternativesplicing;ATP-binding;Completeproteome;Directproteinsequencing;Diseasemutation;DNA-binding;DNAdamage;DNArepair;Hereditarynonpolyposiscolorectalcancer;Nucleotide-binding;Nucleus;Phosphoprotein;Polymorphism;Referenceproteome	ko03430;ko05200;ko05210	P52701;B4DF41;F5H2F9;P52701-2	P52701;B4DF41;F5H2F9;P52701-2	DNA mismatch repair protein Msh6	MSH6	>sp|P52701|MSH6_HUMAN DNA mismatch repair protein Msh6 OS=Homo sapiens GN=MSH6 PE=1 SV=2;>tr|B4DF41|B4DF41_HUMAN DNA mismatch repair protein Msh6 OS=Homo sapiens GN=MSH6 PE=2 SV=1;>tr|F5H2F9|F5H2F9_HUMAN DNA mismatch repair protein Msh6 OS=Homo sapiens GN=
-0.278969	-0.288382	-0.32601	-0.268765	-0.149441	-0.412789		3D-structure;Acetylation;Alternativesplicing;Chromatinregulator;Chromosomalrearrangement;Completeproteome;Directproteinsequencing;DNA-binding;Nucleus;Phosphoprotein;Polymorphism;Proto-oncogene;Referenceproteome		P35659;B4DFG0;P35659-2;D6RDA2;H0Y8X0;H0Y993;D6R9L5	P35659;B4DFG0;P35659-2;D6RDA2	Protein DEK	DEK	>sp|P35659|DEK_HUMAN Protein DEK OS=Homo sapiens GN=DEK PE=1 SV=1;>tr|B4DFG0|B4DFG0_HUMAN Protein DEK OS=Homo sapiens GN=DEK PE=2 SV=1;>sp|P35659-2|DEK_HUMAN Isoform 2 of Protein DEK OS=Homo sapiens GN=DEK;>tr|D6RDA2|D6RDA2_HUMAN Protein DEK (Fragment) OS=
-0.249016	-0.395264	-0.272472	-0.209078	-0.312169	-0.266264	Oxidative phosphorylation	Acetylation;Alternativesplicing;Completeproteome;Directproteinsequencing;Hydrolase;Magnesium;Metal-binding;Mitochondrion;Phosphoprotein;Polymorphism;Referenceproteome;Transitpeptide	ko00190	Q9H2U2-2;Q9H2U2;E2QRM6;H0Y9D8;B4DFH3;D6R967;Q9H2U2-3;Q9H2U2-6;D6RGV9	Q9H2U2-2;Q9H2U2;E2QRM6;H0Y9D8;B4DFH3;D6R967;Q9H2U2-3;Q9H2U2-6;D6RGV9	Inorganic pyrophosphatase 2, mitochondrial	PPA2	>sp|Q9H2U2-2|IPYR2_HUMAN Isoform 2 of Inorganic pyrophosphatase 2, mitochondrial OS=Homo sapiens GN=PPA2;>sp|Q9H2U2|IPYR2_HUMAN Inorganic pyrophosphatase 2, mitochondrial OS=Homo sapiens GN=PPA2 PE=1 SV=2;>tr|E2QRM6|E2QRM6_HUMAN Inorganic pyrophosphatase 2
0.138028	0.107554	-0.0146016	0.199876	0.0626743	0.10286	Alanine, aspartate and glutamate metabolism;Arginine and proline metabolism;D-Glutamine and D-glutamate metabolism;Nitrogen metabolism;Proximal tubule bicarbonate reclamation	3D-structure;Acetylation;ADP-ribosylation;ATP-binding;Completeproteome;Directproteinsequencing;Diseasemutation;GTP-binding;Mitochondrion;NADP;Nucleotide-binding;Oxidoreductase;Phosphoprotein;Polymorphism;Referenceproteome;Transitpeptide	ko00250;ko00330;ko00471;ko00910;ko04964	P00367;B4DGN5;B3KV55;P49448	P00367;B4DGN5;B3KV55;P49448	Glutamate dehydrogenase 1, mitochondrial;Glutamate dehydrogenase;Glutamate dehydrogenase 2, mitochondrial	GLUD1;GLUD2	>sp|P00367|DHE3_HUMAN Glutamate dehydrogenase 1, mitochondrial OS=Homo sapiens GN=GLUD1 PE=1 SV=2;>tr|B4DGN5|B4DGN5_HUMAN Glutamate dehydrogenase OS=Homo sapiens GN=GLUD1 PE=2 SV=1;>tr|B3KV55|B3KV55_HUMAN Glutamate dehydrogenase OS=Homo sapiens GN=GLUD1 PE
-0.135982	-0.186311	-0.0938328	0.163499	0.108357	-0.0063764	Antigen processing and presentation;Phagosome;Protein processing in endoplasmic reticulum	Acetylation;Calcium;Chaperone;Completeproteome;Directproteinsequencing;Disulfidebond;Endoplasmicreticulum;Lectin;Lipoprotein;Membrane;Metal-binding;Palmitate;Phosphoprotein;Referenceproteome;Repeat;Signal;Transmembrane;Transmembranehelix	ko04141;ko04145;ko04612	B4DGP8;P27824;B4E2T8;D6RGY2;H0Y9H1;D6RFL1;H0Y9Q7;D6RDP7;D6RB85	B4DGP8;P27824;B4E2T8	Calnexin	CANX	>tr|B4DGP8|B4DGP8_HUMAN Calnexin OS=Homo sapiens GN=CANX PE=2 SV=1;>sp|P27824|CALX_HUMAN Calnexin OS=Homo sapiens GN=CANX PE=1 SV=2;>tr|B4E2T8|B4E2T8_HUMAN Calnexin OS=Homo sapiens GN=CANX PE=2 SV=1
0.177727	0.101381	0.0156403	0.037593	0.0436244	0.0703893		3D-structure;Acetylation;Alternativesplicing;Completeproteome;Cytoplasm;Directproteinsequencing;Hydrolase;Metal-binding;Mitochondrion;Referenceproteome;Zinc		O94760;B4DGT0;B4DYP1;O94760-2;O95865;Q5SRR8;Q5SSV3;A3KGN5;H0Y7N1	O94760;B4DGT0;B4DYP1;O94760-2	N(G),N(G)-dimethylarginine dimethylaminohydrolase 1	DDAH1	>sp|O94760|DDAH1_HUMAN N(G),N(G)-dimethylarginine dimethylaminohydrolase 1 OS=Homo sapiens GN=DDAH1 PE=1 SV=3;>tr|B4DGT0|B4DGT0_HUMAN N(G),N(G)-dimethylarginine dimethylaminohydrolase 1 OS=Homo sapiens GN=DDAH1 PE=2 SV=1;>tr|B4DYP1|B4DYP1_HUMAN N(G),N(G)-d
0.00100953	-0.020999	-0.205746	-0.164302	0.317188	-0.221539	Adherens junction;Arrhythmogenic right ventricular cardiomyopathy (ARVC);Bacterial invasion of epithelial cells;Basal cell carcinoma;Colorectal cancer;Endometrial cancer;Focal adhesion;Leukocyte transendothelial migration;Melanogenesis;Pathogenic Escherichia coli infection;Pathways in cancer;Prostate cancer;Thyroid cancer;Tight junction;Wnt signaling pathway	3D-structure;Activator;Alternativesplicing;Celladhesion;Celljunction;Cellmembrane;Chromosomalrearrangement;Completeproteome;Cytoplasm;Cytoskeleton;Diseasemutation;Membrane;Mentalretardation;Nucleus;Phosphoprotein;Polymorphism;Referenceproteome;Repeat;S-nitrosylation;Transcription;Transcriptionregulation;Ublconjugation;Wntsignalingpathway	ko04310;ko04510;ko04520;ko04530;ko04670;ko04916;ko05100;ko05130;ko05200;ko05210;ko05213;ko05215;ko05216;ko05217;ko05412	P35222;B4DGU4;P35222-2	P35222;B4DGU4	Catenin beta-1	CTNNB1	>sp|P35222|CTNB1_HUMAN Catenin beta-1 OS=Homo sapiens GN=CTNNB1 PE=1 SV=1;>tr|B4DGU4|B4DGU4_HUMAN Catenin beta-1 OS=Homo sapiens GN=CTNNB1 PE=2 SV=1
-0.159782	0.165944	0.134615	0.178237	0.113567	0.0825663		Alternativesplicing;Completeproteome;Cytoplasm;Directproteinsequencing;Nucleus;Phosphoprotein;Referenceproteome;Signalosome		P61201-2;P61201;B4DIH5;H0YKU5;H0YM03	P61201-2;P61201;B4DIH5;H0YKU5	COP9 signalosome complex subunit 2	COPS2	>sp|P61201-2|CSN2_HUMAN Isoform 2 of COP9 signalosome complex subunit 2 OS=Homo sapiens GN=COPS2;>sp|P61201|CSN2_HUMAN COP9 signalosome complex subunit 2 OS=Homo sapiens GN=COPS2 PE=1 SV=1;>tr|B4DIH5|B4DIH5_HUMAN COP9 signalosome complex subunit 2 OS=Homo
0.450697	0.217603	0.25544	NaN	-0.285988	-0.252707	Huntington's disease	3D-structure;Acetylation;Acyltransferase;Alternativesplicing;Calcium;Completeproteome;Directproteinsequencing;Metal-binding;Polymorphism;Referenceproteome;Transferase	ko05016	P21980;F5H6P0;B4DIT7;P21980-2	P21980;F5H6P0;B4DIT7	Protein-glutamine gamma-glutamyltransferase 2	TGM2	>sp|P21980|TGM2_HUMAN Protein-glutamine gamma-glutamyltransferase 2 OS=Homo sapiens GN=TGM2 PE=1 SV=2;>tr|F5H6P0|F5H6P0_HUMAN Protein-glutamine gamma-glutamyltransferase 2 OS=Homo sapiens GN=TGM2 PE=2 SV=1;>tr|B4DIT7|B4DIT7_HUMAN Protein-glutamine gamma-gl
-0.097826	-0.0897892	0.16543	-0.10981	-0.12202	0.320427	Ubiquitin mediated proteolysis	3D-structure;Acetylation;Alternativesplicing;ATP-binding;Completeproteome;Cytoplasm;Directproteinsequencing;Isopeptidebond;Ligase;Nucleotide-binding;Referenceproteome;Ublconjugation;Ublconjugationpathway	ko04120	P61086;P61086-3;B4DIZ2;D6RDM7	P61086;P61086-3;B4DIZ2;D6RDM7	Ubiquitin-conjugating enzyme E2 K	UBE2K	>sp|P61086|UBE2K_HUMAN Ubiquitin-conjugating enzyme E2 K OS=Homo sapiens GN=UBE2K PE=1 SV=3;>sp|P61086-3|UBE2K_HUMAN Isoform 3 of Ubiquitin-conjugating enzyme E2 K OS=Homo sapiens GN=UBE2K;>tr|B4DIZ2|B4DIZ2_HUMAN Ubiquitin-conjugating enzyme E2 K OS=Homo s
-0.207178	-0.146004	-0.180397	0.111298	-0.081965	-0.13887	Citrate cycle (TCA cycle);Glyoxylate and dicarboxylate metabolism	Acetylation;Completeproteome;Directproteinsequencing;Methylation;Mitochondrion;Referenceproteome;Transferase;Transitpeptide;Tricarboxylicacidcycle	ko00020;ko00630	O75390;B4DJV2;H0YH82;F8W4S1;F8W1S4;F8VTT8;F8VPA1;F8VPF9;H0YIC4;F8VR34;F8VRI6;F8VWQ5;F8VX68;F8VRP1;F8VX07;F8VZK9;F8W642	O75390;B4DJV2	Citrate synthase, mitochondrial;Citrate synthase	CS	>sp|O75390|CISY_HUMAN Citrate synthase, mitochondrial OS=Homo sapiens GN=CS PE=1 SV=2;>tr|B4DJV2|B4DJV2_HUMAN Citrate synthase OS=Homo sapiens GN=CS PE=2 SV=1
-0.51447	-0.397106	NaN	-0.447859	-0.560622	-0.487177		3D-structure;Alternativesplicing;Completeproteome;Directproteinsequencing;Golgiapparatus;Lipoprotein;Membrane;Methylation;Myristate;Palmitate;Phosphoprotein;Polymorphism;Referenceproteome		B4DKT0;Q9H8Y8;Q9H8Y8-2	B4DKT0;Q9H8Y8;Q9H8Y8-2	Golgi reassembly-stacking protein 2	GORASP2	>tr|B4DKT0|B4DKT0_HUMAN Golgi reassembly-stacking protein 2 OS=Homo sapiens GN=GORASP2 PE=2 SV=1;>sp|Q9H8Y8|GORS2_HUMAN Golgi reassembly-stacking protein 2 OS=Homo sapiens GN=GORASP2 PE=1 SV=3;>sp|Q9H8Y8-2|GORS2_HUMAN Isoform 2 of Golgi reassembly-stacking
0.141956	0.244156	0.139731	0.0817487	0.0186342	0.129349	Aminoacyl-tRNA biosynthesis	Acetylation;Alternativesplicing;Aminoacyl-tRNAsynthetase;ATP-binding;Chromosomalrearrangement;Completeproteome;Cytoplasm;Ligase;Metal-binding;Nucleotide-binding;Phosphoprotein;Proteinbiosynthesis;Proto-oncogene;Referenceproteome;Zinc	ko00970	P49589-3;P49589;B4DKY1;P49589-2;A8MVQ3;E9PLP0;E9PRS8;C9JLN0	P49589-3;P49589;B4DKY1;P49589-2;A8MVQ3	Cysteine--tRNA ligase, cytoplasmic	CARS	>sp|P49589-3|SYCC_HUMAN Isoform 3 of Cysteine--tRNA ligase, cytoplasmic OS=Homo sapiens GN=CARS;>sp|P49589|SYCC_HUMAN Cysteine--tRNA ligase, cytoplasmic OS=Homo sapiens GN=CARS PE=1 SV=3;>tr|B4DKY1|B4DKY1_HUMAN Cysteine--tRNA ligase, cytoplasmic OS=Homo sa
0.195852	0.0870554	-0.173303	-0.0339978	0.0100636	0.0357646		3D-structure;Alternativesplicing;Antiviraldefense;Completeproteome;Cytoplasm;Directproteinsequencing;DNA-binding;Immunity;Innateimmunity;Nucleus;Phosphoprotein;Polymorphism;Referenceproteome;Repeat;Ribonucleoprotein;RNA-binding		Q15366-2;Q15366;Q15366-3;Q15366-6;B4DLC0;Q15366-5;Q15366-4;B4DXP5;F8VZX2;G3V0E8;H3BRU6;F8VXH9;F8W0G4;P57721;P57721-4;E9PFP8;P57721-5;P57721-3;P57721-2;J3QT27;F8W1G6;F8VRH0;H3BSS4;F8VTZ0;P57723;P57723-2;C9J0A4;C9JZY3;C9JTY5;H3BND9;C9J5V4;C9JSA6;C9J7A9;C9IZV9;F8WC71;C9K0A2;H3BSP4	Q15366-2;Q15366;Q15366-3;Q15366-6;B4DLC0;Q15366-5;Q15366-4;B4DXP5;F8VZX2;G3V0E8;H3BRU6;F8VXH9;F8W0G4;P57721;P57721-4;E9PFP8;P57721-5;P57721-3;P57721-2;J3QT27;F8W1G6	Poly(rC)-binding protein 2;Poly(rC)-binding protein 3	PCBP2;PCBP3	>sp|Q15366-2|PCBP2_HUMAN Isoform 2 of Poly(rC)-binding protein 2 OS=Homo sapiens GN=PCBP2;>sp|Q15366|PCBP2_HUMAN Poly(rC)-binding protein 2 OS=Homo sapiens GN=PCBP2 PE=1 SV=1;>sp|Q15366-3|PCBP2_HUMAN Isoform 3 of Poly(rC)-binding protein 2 OS=Homo sapiens
-0.352068	-0.48833	-0.369352	-0.341793	-0.0833094	-0.329377	Spliceosome	3D-structure;Acetylation;ATP-binding;Completeproteome;Helicase;Hydrolase;Isopeptidebond;mRNAprocessing;mRNAsplicing;Nucleotide-binding;Nucleus;Phosphoprotein;Polymorphism;Referenceproteome;RNA-binding;Spliceosome;Transcription;Transcriptionregulation;Ublconjugation	ko03040	J3KTA4;P17844;B4DLW8;J3KRZ1;J3QRQ7;J3QSF1;J3KRX8;J3QR02	J3KTA4;P17844;B4DLW8;J3KRZ1	Probable ATP-dependent RNA helicase DDX5	DDX5	>tr|J3KTA4|J3KTA4_HUMAN Probable ATP-dependent RNA helicase DDX5 OS=Homo sapiens GN=DDX5 PE=3 SV=1;>sp|P17844|DDX5_HUMAN Probable ATP-dependent RNA helicase DDX5 OS=Homo sapiens GN=DDX5 PE=1 SV=1;>tr|B4DLW8|B4DLW8_HUMAN Probable ATP-dependent RNA helicase
0.018919	0.0114957	-0.0350617	0.0980152	0.144046	0.0736831	Endocrine and other factor-regulated calcium reabsorption;Endocytosis;Pancreatic secretion;Vasopressin-regulated water reabsorption	3D-structure;Acetylation;Alternativesplicing;Cellcycle;Cellmembrane;Completeproteome;Cytoplasmicvesicle;Directproteinsequencing;Endosome;GTP-binding;Lipoprotein;Membrane;Methylation;Nucleotide-binding;Prenylation;Proteintransport;Referenceproteome;Transport	ko04144;ko04961;ko04962;ko04972	Q15907;B4DMK0;P62491;H3BSC1;H3BMH2;J3KQP6;P62491-2;B4DQU5;M0R2D0	Q15907;B4DMK0;P62491;H3BSC1;H3BMH2;J3KQP6;P62491-2	Ras-related protein Rab-11B;Ras-related protein Rab-11A	RAB11B;RAB11A	>sp|Q15907|RB11B_HUMAN Ras-related protein Rab-11B OS=Homo sapiens GN=RAB11B PE=1 SV=4;>tr|B4DMK0|B4DMK0_HUMAN Ras-related protein Rab-11B OS=Homo sapiens GN=RAB11B PE=2 SV=1;>sp|P62491|RB11A_HUMAN Ras-related protein Rab-11A OS=Homo sapiens GN=RAB11A PE=1
0.0579701	0.124593	-0.0323592	0.102053	-0.00852262	0.0723116	Spliceosome	3D-structure;Acetylation;Alternativesplicing;Completeproteome;Directproteinsequencing;mRNAprocessing;mRNAsplicing;Nucleus;Phosphoprotein;Referenceproteome;RNA-binding	ko03040	Q9BRL6;Q9BRL6-2;Q01130;B4DN89;J3KP15;J3QL05	Q9BRL6;Q9BRL6-2;Q01130;B4DN89;J3KP15;J3QL05	Serine/arginine-rich splicing factor 8;Serine/arginine-rich splicing factor 2	SRSF8;SRSF2;SFRS2	>sp|Q9BRL6|SRSF8_HUMAN Serine/arginine-rich splicing factor 8 OS=Homo sapiens GN=SRSF8 PE=1 SV=1;>sp|Q9BRL6-2|SRSF8_HUMAN Isoform 2 of Serine/arginine-rich splicing factor 8 OS=Homo sapiens GN=SRSF8;>sp|Q01130|SRSF2_HUMAN Serine/arginine-rich splicing fact
-0.313352	-0.146467	-0.140158	-0.257407	-0.13378	-0.249908	RNA transport	Completeproteome;Cytoplasm;Directproteinsequencing;Kinase;mRNAprocessing;mRNAsplicing;Nucleus;Phosphoprotein;Receptor;Referenceproteome;Repeat;Spliceosome;Transferase;WDrepeat	ko03013	B4DNJ6;Q9Y3F4;B0AZV0;H0YH33	B4DNJ6;Q9Y3F4;B0AZV0	Serine-threonine kinase receptor-associated protein	STRAP	>tr|B4DNJ6|B4DNJ6_HUMAN Serine-threonine kinase receptor-associated protein OS=Homo sapiens GN=STRAP PE=2 SV=1;>sp|Q9Y3F4|STRAP_HUMAN Serine-threonine kinase receptor-associated protein OS=Homo sapiens GN=STRAP PE=1 SV=1;>tr|B0AZV0|B0AZV0_HUMAN Serine-thre
-0.0369106	0.063779	0.0264459	-0.00330758	0.0282862	0.0413831		3D-structure;Acetylation;Chaperone;Completeproteome;Cytoplasm;Directproteinsequencing;Fattyacidbiosynthesis;Fattyacidmetabolism;Isomerase;Lipidbiosynthesis;Lipidmetabolism;Phosphoprotein;Prostaglandinbiosynthesis;Prostaglandinmetabolism;Referenceproteome		Q15185;B4DP11;B4DP21;B4DDC6;B4DHP2	Q15185;B4DP11;B4DP21;B4DDC6	Prostaglandin E synthase 3	PTGES3	>sp|Q15185|TEBP_HUMAN Prostaglandin E synthase 3 OS=Homo sapiens GN=PTGES3 PE=1 SV=1;>tr|B4DP11|B4DP11_HUMAN Prostaglandin E synthase 3 OS=Homo sapiens GN=PTGES3 PE=2 SV=1;>tr|B4DP21|B4DP21_HUMAN Prostaglandin E synthase 3 OS=Homo sapiens GN=PTGES3 PE=2 SV
-0.210363	-0.151234	-0.496712	0.016639	-0.377838	0.0875986		Acetylation;Completeproteome;Cytoplasm;Directproteinsequencing;Membrane;Mitochondrion;Mitochondrionoutermembrane;Oxidoreductase;Phosphoprotein;Referenceproteome		Q99536;B4DPX4;B0AZP7;K7ERT7;K7EM19;K7ENX2;K7ER81;K7EJM4	Q99536;B4DPX4;B0AZP7;K7ERT7	Synaptic vesicle membrane protein VAT-1 homolog	VAT1	>sp|Q99536|VAT1_HUMAN Synaptic vesicle membrane protein VAT-1 homolog OS=Homo sapiens GN=VAT1 PE=1 SV=2;>tr|B4DPX4|B4DPX4_HUMAN Chromaffin granule amine transporter OS=Homo sapiens GN=VAT1 PE=2 SV=1;>tr|B0AZP7|B0AZP7_HUMAN Chromaffin granule amine transpor
-0.00311961	-0.0109918	-0.0654759	-0.00917584	-0.266368	0.0183493		Acetylation;Alternativesplicing;Coiledcoil;Completeproteome;Directproteinsequencing;Initiationfactor;Phosphoprotein;Polymorphism;Proteinbiosynthesis;Referenceproteome;Repeat;Translationregulation;WDrepeat		Q9BY44;B4DQ14;F8WAE5;B4DF96;Q9BY44-2;H7C5R5;C9IZE1;H7C5Q3	Q9BY44;B4DQ14;F8WAE5;B4DF96;Q9BY44-2;H7C5R5	Eukaryotic translation initiation factor 2A	EIF2A	>sp|Q9BY44|EIF2A_HUMAN Eukaryotic translation initiation factor 2A OS=Homo sapiens GN=EIF2A PE=1 SV=3;>tr|B4DQ14|B4DQ14_HUMAN Eukaryotic translation initiation factor 2 subunit 1 OS=Homo sapiens GN=EIF2A PE=2 SV=1;>tr|F8WAE5|F8WAE5_HUMAN Eukaryotic transla
0.0771063	0.0535284	0.0538064	0.173255	0.233643	0.251689	Glutathione metabolism;Pentose phosphate pathway	3D-structure;Acetylation;Completeproteome;Cytoplasm;Gluconateutilization;NADP;Oxidoreductase;Pentoseshunt;Phosphoprotein;Polymorphism;Referenceproteome	ko00030;ko00480	P52209;B4DQJ8;F5H7U0;K7EM49;K7EPF6;K7EMN2;K7ELN9	P52209;B4DQJ8;F5H7U0	6-phosphogluconate dehydrogenase, decarboxylating	PGD	>sp|P52209|6PGD_HUMAN 6-phosphogluconate dehydrogenase, decarboxylating OS=Homo sapiens GN=PGD PE=1 SV=3;>tr|B4DQJ8|B4DQJ8_HUMAN 6-phosphogluconate dehydrogenase, decarboxylating OS=Homo sapiens GN=PGD PE=2 SV=1;>tr|F5H7U0|F5H7U0_HUMAN 6-phosphogluconate d
0.0919367	0.247442	0.118891	0.140124	0.160791	0.131589	Systemic lupus erythematosus	3D-structure;Acetylation;Alternativesplicing;Antibiotic;Antimicrobial;Chromosome;Completeproteome;Directproteinsequencing;DNA-binding;Glycoprotein;Isopeptidebond;Methylation;Nucleosomecore;Nucleus;Phosphoprotein;Polymorphism;Referenceproteome;Ublconjugation	ko05322	B4DR52;Q5QNW6-2;O60814;P57053;P58876;P62807;Q5QNW6;Q93079;Q99877;Q99879;Q99880	B4DR52;Q5QNW6-2;O60814;P57053;P58876;P62807;Q5QNW6;Q93079;Q99877;Q99879;Q99880	Histone H2B;Histone H2B type 1-K;Histone H2B type F-S;Histone H2B type 1-D;Histone H2B type 1-C/E/F/G/I;Histone H2B type 2-F;Histone H2B type 1-H;Histone H2B type 1-N;Histone H2B type 1-M;Histone H2B type 1-L	HIST2H2BF;HIST1H2BK;H2BFS;HIST1H2BD;HIST1H2BC;HIST1H2BH;HIST1H2BN;HIST1H2BM;HIST1H2BL	>tr|B4DR52|B4DR52_HUMAN Histone H2B OS=Homo sapiens GN=HIST2H2BF PE=2 SV=1;>sp|Q5QNW6-2|H2B2F_HUMAN Isoform 2 of Histone H2B type 2-F OS=Homo sapiens GN=HIST2H2BF;>sp|O60814|H2B1K_HUMAN Histone H2B type 1-K OS=Homo sapiens GN=HIST1H2BK PE=1 SV=3;>sp|P57053
-0.0946029	-0.170475	-0.149473	0.0426443	0.0448837	0.125916	Phagosome;Protein export;Protein processing in endoplasmic reticulum;Vibrio cholerae infection	Alternativesplicing;Completeproteome;Endoplasmicreticulum;Membrane;Proteintransport;Referenceproteome;Translocation;Transmembrane;Transmembranehelix;Transport	ko03060;ko04141;ko04145;ko05110	B4DR61;P61619;Q9H9S3;Q9H9S3-3;Q9H9S3-2;Q8TC24;F8W776;P61619-3;C9JJV4;A6NIF9;F2Z2C7;A6NK38;H7C069;C9JXC6;H7C1Q9	B4DR61;P61619;Q9H9S3;Q9H9S3-3;Q9H9S3-2;Q8TC24;F8W776;P61619-3	Protein transport protein Sec61 subunit alpha isoform 1;Protein transport protein Sec61 subunit alpha isoform 2	SEC61A1;SEC61A2	>tr|B4DR61|B4DR61_HUMAN Protein transport protein Sec61 subunit alpha isoform 1 OS=Homo sapiens GN=SEC61A1 PE=2 SV=1;>sp|P61619|S61A1_HUMAN Protein transport protein Sec61 subunit alpha isoform 1 OS=Homo sapiens GN=SEC61A1 PE=1 SV=2;>sp|Q9H9S3|S61A2_HUMAN
0.360308	0.238909	0.219091	0.127765	0.162339	0.103128	Proteasome	Acetylation;ATP-binding;Completeproteome;Cytoplasm;Directproteinsequencing;Hydrolase;Isopeptidebond;Lipoprotein;Myristate;Nucleotide-binding;Nucleus;Phosphoprotein;Protease;Proteasome;Referenceproteome;Ublconjugation	ko03050	P62191;B4DR63	P62191;B4DR63	26S protease regulatory subunit 4	PSMC1	>sp|P62191|PRS4_HUMAN 26S protease regulatory subunit 4 OS=Homo sapiens GN=PSMC1 PE=1 SV=1;>tr|B4DR63|B4DR63_HUMAN 26S protease regulatory subunit 4 OS=Homo sapiens GN=PSMC1 PE=2 SV=1
-0.883556	-0.925823	NaN	NaN	0.0728604	-0.782844	Lysine degradation	Collagen;Completeproteome;Dioxygenase;Directproteinsequencing;Diseasemutation;Ehlers-Danlossyndrome;Endoplasmicreticulum;Glycoprotein;Iron;Membrane;Metal-binding;Oxidoreductase;Polymorphism;Referenceproteome;Signal;VitaminC	ko00310	B4DR87;Q02809;Q5JXB7;Q5JXB8;Q5JXB9	B4DR87;Q02809	Procollagen-lysine,2-oxoglutarate 5-dioxygenase 1	PLOD1	>tr|B4DR87|B4DR87_HUMAN Procollagen-lysine,2-oxoglutarate 5-dioxygenase 1 OS=Homo sapiens GN=PLOD1 PE=2 SV=1;>sp|Q02809|PLOD1_HUMAN Procollagen-lysine,2-oxoglutarate 5-dioxygenase 1 OS=Homo sapiens GN=PLOD1 PE=1 SV=2
-0.204416	-0.270939	-0.130887	-0.114816	0.442227	-0.143596		Coiledcoil;Completeproteome;Mitochondrion;Polymorphism;Referenceproteome;Repeat;Ribonucleoprotein;Ribosomalprotein		B4DRT2;Q92552;G5EA06;D6RH20;D6RJC7	B4DRT2;Q92552;G5EA06;D6RH20	28S ribosomal protein S27, mitochondrial	MRPS27	>tr|B4DRT2|B4DRT2_HUMAN 28S ribosomal protein S27, mitochondrial OS=Homo sapiens GN=MRPS27 PE=2 SV=1;>sp|Q92552|RT27_HUMAN 28S ribosomal protein S27, mitochondrial OS=Homo sapiens GN=MRPS27 PE=1 SV=3;>tr|G5EA06|G5EA06_HUMAN 28S ribosomal protein S27, mitoc
0.0792927	0.0335111	0.0650208	0.161952	0.217479	0.184598		3D-structure;Acetylation;Alternativesplicing;Completeproteome;Directproteinsequencing;DNA-binding;Nucleus;Phosphoprotein;Polymorphism;Referenceproteome;Repeat;Transcription;Transcriptionregulation;Ublconjugation		B4DT31;E9PEB5;Q96AE4-2;Q96AE4;C9JSZ1	B4DT31;E9PEB5;Q96AE4-2;Q96AE4;C9JSZ1	Far upstream element-binding protein 1	FUBP1	>tr|B4DT31|B4DT31_HUMAN Far upstream element-binding protein 1 OS=Homo sapiens GN=FUBP1 PE=2 SV=1;>tr|E9PEB5|E9PEB5_HUMAN Far upstream element-binding protein 1 OS=Homo sapiens GN=FUBP1 PE=2 SV=1;>sp|Q96AE4-2|FUBP1_HUMAN Isoform 2 of Far upstream element-b
0.302407	0.397365	0.00647761	0.803144	0.401303	0.538041	Citrate cycle (TCA cycle);Glycine, serine and threonine metabolism;Glycolysis / Gluconeogenesis;Pyruvate metabolism;Valine, leucine and isoleucine degradation	3D-structure;Acetylation;Completeproteome;Diseasemutation;Disulfidebond;FAD;Flavoprotein;Mitochondrion;NAD;Oxidoreductase;Phosphoprotein;Polymorphism;Redox-activecenter;Referenceproteome;Transitpeptide	ko00010;ko00020;ko00260;ko00280;ko00620	P09622;B4DT69;E9PEX6;B4DHG0;F2Z2E3;F8WDM5	P09622;B4DT69;E9PEX6;B4DHG0	Dihydrolipoyl dehydrogenase, mitochondrial;Dihydrolipoyl dehydrogenase	DLD	>sp|P09622|DLDH_HUMAN Dihydrolipoyl dehydrogenase, mitochondrial OS=Homo sapiens GN=DLD PE=1 SV=2;>tr|B4DT69|B4DT69_HUMAN Dihydrolipoyl dehydrogenase OS=Homo sapiens GN=DLD PE=2 SV=1;>tr|E9PEX6|E9PEX6_HUMAN Dihydrolipoyl dehydrogenase, mitochondrial OS=Hom
-0.327167	-0.167555	-0.42808	-0.219824	-0.0439285	-0.0596152		Acetylation;Completeproteome;Congenitaldisorderofglycosylation;Diseasemutation;Membrane;Polymorphism;Referenceproteome;Repeat;Transmembrane;Transmembranehelix;Transport		O75352;J3QRD5;J3QW43;B4DT74;J3KT75;J3QQZ4;J3KTK8;I3L295;J3QS48;I3L4E0;I3L1D2;I3L261;I3L405;J3KSI4	O75352;J3QRD5;J3QW43;B4DT74;J3KT75;J3QQZ4;J3KTK8;I3L295;J3QS48;I3L4E0;I3L1D2;I3L261;I3L405;J3KSI4	Mannose-P-dolichol utilization defect 1 protein	MPDU1	>sp|O75352|MPU1_HUMAN Mannose-P-dolichol utilization defect 1 protein OS=Homo sapiens GN=MPDU1 PE=1 SV=2;>tr|J3QRD5|J3QRD5_HUMAN Mannose-P-dolichol utilization defect 1 protein (Fragment) OS=Homo sapiens GN=MPDU1 PE=4 SV=1;>tr|J3QW43|J3QW43_HUMAN Mannose-P
0.213378	1.03076	0.273814	0.382723	0.942008	1.00497		Acetylation;Alternativesplicing;Annexin;Calcium;Calcium/phospholipid-binding;Completeproteome;Directproteinsequencing;Polymorphism;Referenceproteome;Repeat		P20073;P20073-2;B4DT77	P20073;P20073-2;B4DT77	Annexin A7;Annexin	ANXA7	>sp|P20073|ANXA7_HUMAN Annexin A7 OS=Homo sapiens GN=ANXA7 PE=1 SV=3;>sp|P20073-2|ANXA7_HUMAN Isoform 2 of Annexin A7 OS=Homo sapiens GN=ANXA7;>tr|B4DT77|B4DT77_HUMAN Annexin OS=Homo sapiens GN=ANXA7 PE=2 SV=1
0.118094	0.132248	0.0881415	0.211386	0.208892	0.208892		3D-structure;Acetylation;Completeproteome;Directproteinsequencing;Elongationfactor;Proteinbiosynthesis;Referenceproteome		B4DTG2;P26641	B4DTG2;P26641	Elongation factor 1-gamma	EEF1G	>tr|B4DTG2|B4DTG2_HUMAN Elongation factor 1-gamma OS=Homo sapiens GN=EEF1G PE=2 SV=1;>sp|P26641|EF1G_HUMAN Elongation factor 1-gamma OS=Homo sapiens GN=EEF1G PE=1 SV=3
-0.445441	1.74868	NaN	-0.109125	-0.212099	-0.16448		Completeproteome;Directproteinsequencing;Disulfidebond;Glycoprotein;Heparin-binding;Referenceproteome;Repeat;Secreted;Signal		Q12841;B4DTT5;C9J5G4	Q12841;B4DTT5	Follistatin-related protein 1	FSTL1	>sp|Q12841|FSTL1_HUMAN Follistatin-related protein 1 OS=Homo sapiens GN=FSTL1 PE=1 SV=1;>tr|B4DTT5|B4DTT5_HUMAN Follistatin-related protein 1 OS=Homo sapiens GN=FSTL1 PE=2 SV=1
0.135141	0.0882773	0.0557509	0.110898	0.239154	0.197865	Cysteine and methionine metabolism	3D-structure;Alternativesplicing;Completeproteome;Cytoplasm;Glycosyltransferase;Nucleus;Polymorphism;Purinesalvage;Referenceproteome;Transferase	ko00270	Q13126-2;Q13126-3;B4DUC8;Q13126;Q13126-4;Q13126-5;Q13126-6;J3QSB7;Q13126-7;F2Z2F3;F8WES2	Q13126-2;Q13126-3;B4DUC8;Q13126;Q13126-4;Q13126-5;Q13126-6;J3QSB7;Q13126-7;F2Z2F3	S-methyl-5-thioadenosine phosphorylase	MTAP	>sp|Q13126-2|MTAP_HUMAN Isoform 2 of S-methyl-5-thioadenosine phosphorylase OS=Homo sapiens GN=MTAP;>sp|Q13126-3|MTAP_HUMAN Isoform 3 of S-methyl-5-thioadenosine phosphorylase OS=Homo sapiens GN=MTAP;>tr|B4DUC8|B4DUC8_HUMAN S-methyl-5-thioadenosine phos
-0.0683018	0.105544	0.169925	-0.00573894	0.187134	0.180657	Biosynthesis of unsaturated fatty acids	3D-structure;Acetylation;Alternativesplicing;Completeproteome;Cytoplasm;Directproteinsequencing;Hydrolase;Mitochondrion;Referenceproteome;Repeat;Serineesterase	ko01040	O00154;O00154-7;O00154-5;O00154-4;O00154-6;B4DUX0;O00154-3;K7EKP8;O00154-2	O00154;O00154-7;O00154-5;O00154-4;O00154-6;B4DUX0;O00154-3;K7EKP8;O00154-2	Cytosolic acyl coenzyme A thioester hydrolase	ACOT7	>sp|O00154|BACH_HUMAN Cytosolic acyl coenzyme A thioester hydrolase OS=Homo sapiens GN=ACOT7 PE=1 SV=3;>sp|O00154-7|BACH_HUMAN Isoform 7 of Cytosolic acyl coenzyme A thioester hydrolase OS=Homo sapiens GN=ACOT7;>sp|O00154-5|BACH_HUMAN Isoform 5 of Cytosoli
0.111833	-0.0669108	0.298541	0.160017	-0.0160014	0.0797024		3D-structure;Acetylation;Completeproteome;Cytoplasm;Methylation;Nucleus;Phosphoprotein;Referenceproteome;Repeat;RNA-binding		B4DVB8;Q15717;M0QZR9	B4DVB8;Q15717	ELAV-like protein 1	ELAVL1	>tr|B4DVB8|B4DVB8_HUMAN ELAV-like protein 1 OS=Homo sapiens GN=ELAVL1 PE=2 SV=1;>sp|Q15717|ELAV1_HUMAN ELAV-like protein 1 OS=Homo sapiens GN=ELAVL1 PE=1 SV=2
-0.00498587	0.0607391	-0.18577	0.032524	-0.101087	-0.150129		Acetylation;Annexin;Calcium;Calcium/phospholipid-binding;Cellcycle;Celldivision;Completeproteome;Cytoplasm;Cytoskeleton;Nucleus;Polymorphism;Referenceproteome;Repeat		P50995;B4DVE7;H0Y6E1;Q5T0G9	P50995;B4DVE7	Annexin A11;Annexin	ANXA11	>sp|P50995|ANX11_HUMAN Annexin A11 OS=Homo sapiens GN=ANXA11 PE=1 SV=1;>tr|B4DVE7|B4DVE7_HUMAN Annexin OS=Homo sapiens GN=ANXA11 PE=2 SV=1
0.0201999	-0.00887091	-0.137648	-0.0628213	-0.00945167	-0.163058	RNA transport	Completeproteome;Cytoplasm;Initiationfactor;Phosphoprotein;Proteinbiosynthesis;Referenceproteome	ko03013	O15371;B4DVY1;B0QYA3;B0QYA4;B0QYA5	O15371;B4DVY1;B0QYA3;B0QYA4	Eukaryotic translation initiation factor 3 subunit D	EIF3D	>sp|O15371|EIF3D_HUMAN Eukaryotic translation initiation factor 3 subunit D OS=Homo sapiens GN=EIF3D PE=1 SV=1;>tr|B4DVY1|B4DVY1_HUMAN Eukaryotic translation initiation factor 3 subunit D OS=Homo sapiens GN=EIF3D PE=2 SV=1;>tr|B0QYA3|B0QYA3_HUMAN Eukaryoti
-0.00684012	-0.0104831	0.0343565	-0.0408679	0.0102069	0.0281448	Aminoacyl-tRNA biosynthesis	Acetylation;Aminoacyl-tRNAsynthetase;ATP-binding;Completeproteome;Cytoplasm;Directproteinsequencing;Ligase;Nucleotide-binding;Phosphoprotein;Proteinbiosynthesis;Referenceproteome	ko00970	P47897;B4DWJ2;H7C0R3;C9J165;B7Z840;C9JSG9;F2Z2V6	P47897;B4DWJ2	Glutamine--tRNA ligase	QARS	>sp|P47897|SYQ_HUMAN Glutamine--tRNA ligase OS=Homo sapiens GN=QARS PE=1 SV=1;>tr|B4DWJ2|B4DWJ2_HUMAN Bifunctional glutamate/proline--tRNA ligase OS=Homo sapiens GN=QARS PE=2 SV=1
-0.119495	-0.0943872	-0.0619326	0.0654344	0.115433	-0.00597068	Cell cycle;Cell cycle - yeast;DNA replication;Meiosis - yeast	Acetylation;ATP-binding;Cellcycle;Completeproteome;Directproteinsequencing;DNA-binding;DNAreplication;Glycoprotein;Helicase;Hydrolase;Nucleotide-binding;Nucleus;Phosphoprotein;Polymorphism;Referenceproteome	ko03030;ko04110;ko04111;ko04113	B4DWW4;P25205;J3KQ69;Q7Z6P5	B4DWW4;P25205;J3KQ69	DNA replication licensing factor MCM3	MCM3	>tr|B4DWW4|B4DWW4_HUMAN DNA replication licensing factor MCM3 OS=Homo sapiens GN=MCM3 PE=2 SV=1;>sp|P25205|MCM3_HUMAN DNA replication licensing factor MCM3 OS=Homo sapiens GN=MCM3 PE=1 SV=3;>tr|J3KQ69|J3KQ69_HUMAN DNA replication licensing factor MCM3 OS=H
-0.102218	-0.0567613	-0.0996181	-0.0310761	-0.091433	-0.0278956	Cell cycle - yeast;RNA transport	3D-structure;Acetylation;Alternativesplicing;Chromatinregulator;Completeproteome;Cytoplasm;Directproteinsequencing;Methyltransferase;Nucleus;Referenceproteome;S-adenosyl-L-methionine;Transcription;Transcriptionregulation;Transferase	ko03013;ko04111	O14744;O14744-2;G3V5W5;B4DX49;B4DV00;A8MTP3;H0YJX6;G3V580;G3V5L5;C9JSX3;G3V2X6;G3V2L6;H0YJD3;H0YJ77;G3V5T6	O14744;O14744-2;G3V5W5;B4DX49;B4DV00;A8MTP3;H0YJX6	Protein arginine N-methyltransferase 5;Protein arginine N-methyltransferase 5, N-terminally processed	PRMT5	>sp|O14744|ANM5_HUMAN Protein arginine N-methyltransferase 5 OS=Homo sapiens GN=PRMT5 PE=1 SV=4;>sp|O14744-2|ANM5_HUMAN Isoform 2 of Protein arginine N-methyltransferase 5 OS=Homo sapiens GN=PRMT5;>tr|G3V5W5|G3V5W5_HUMAN Protein arginine N-methyltransferas
-0.234975	-0.285794	-0.510005	-0.2124	-0.109219	-0.184769		Acetylation;ATP-binding;Completeproteome;Cytoplasm;Cytoskeleton;Directproteinsequencing;Nucleotide-binding;Referenceproteome		P61163;R4GMT0;B4DXP9;F5H3I4	P61163;R4GMT0;B4DXP9;F5H3I4	Alpha-centractin	ACTR1A	>sp|P61163|ACTZ_HUMAN Alpha-centractin OS=Homo sapiens GN=ACTR1A PE=1 SV=1;>tr|R4GMT0|R4GMT0_HUMAN Alpha-centractin OS=Homo sapiens GN=ACTR1A PE=4 SV=1;>tr|B4DXP9|B4DXP9_HUMAN Alpha-centractin OS=Homo sapiens GN=ACTR1A PE=2 SV=1;>tr|F5H3I4|F5H3I4_HUMAN Alp
-0.225059	-0.24489	-0.149137	-0.396346	-0.0861551	-0.0547668		Acetylation;Actin-binding;Alternativesplicing;ATP-binding;Cellprojection;Ciliumbiogenesis/degradation;Completeproteome;Cytoplasm;Cytoskeleton;Directproteinsequencing;Nucleotide-binding;Phosphoprotein;Polymorphism;Referenceproteome;Signal		P61158;B4DXW1;F5H3P5;Q9P1U1;Q9P1U1-2;Q9P1U1-3;C9IZN3;Q9C0K3;H7C4J1	P61158;B4DXW1;F5H3P5	Actin-related protein 3	ACTR3	>sp|P61158|ARP3_HUMAN Actin-related protein 3 OS=Homo sapiens GN=ACTR3 PE=1 SV=3;>tr|B4DXW1|B4DXW1_HUMAN Actin-related protein 3 OS=Homo sapiens GN=ACTR3 PE=2 SV=1;>tr|F5H3P5|F5H3P5_HUMAN Actin-related protein 3 OS=Homo sapiens GN=ACTR3 PE=2 SV=1
0.00273846	-0.0472191	-0.0319166	-0.0412835	0.013641	0.0187766		Acetylation;ATP-binding;Chaperone;Completeproteome;Cytoplasm;Cytoskeleton;Directproteinsequencing;Diseasemutation;Neuropathy;Nucleotide-binding;Phosphoprotein;Polymorphism;Referenceproteome		P48643;E9PCA1;B7ZAR1;E7ENZ3;B4DYD8	P48643;E9PCA1;B7ZAR1;E7ENZ3;B4DYD8	T-complex protein 1 subunit epsilon	CCT5	>sp|P48643|TCPE_HUMAN T-complex protein 1 subunit epsilon OS=Homo sapiens GN=CCT5 PE=1 SV=1;>tr|E9PCA1|E9PCA1_HUMAN T-complex protein 1 subunit epsilon OS=Homo sapiens GN=CCT5 PE=2 SV=1;>tr|B7ZAR1|B7ZAR1_HUMAN T-complex protein 1 subunit epsilon OS=Homo sa
-0.229501	-0.162396	-0.176381	-0.0710574	-0.0911717	-0.0988299		Acetylation;Coiledcoil;Completeproteome;Cytoplasm;Cytoplasmicvesicle;Directproteinsequencing;ER-Golgitransport;Golgiapparatus;Membrane;Phosphoprotein;Proteintransport;Referenceproteome;Repeat;Transport;WDrepeat		P35606;B4DZI8;D6R997;H0YAC7	P35606;B4DZI8	Coatomer subunit beta	COPB2	>sp|P35606|COPB2_HUMAN Coatomer subunit beta OS=Homo sapiens GN=COPB2 PE=1 SV=2;>tr|B4DZI8|B4DZI8_HUMAN Coatomer protein complex, subunit beta 2 (Beta prime), isoform CRA_b OS=Homo sapiens GN=COPB2 PE=2 SV=1
0.0690147	-0.459556	0.065848	-0.539142	-0.110776	-0.215915	Phagosome;Vasopressin-regulated water reabsorption	ATP-binding;Completeproteome;Cytoplasm;Cytoskeleton;Dynein;Microtubule;Motorprotein;Nucleotide-binding;Phosphoprotein;Referenceproteome;Transport	ko04145;ko04962	O43237;B4DZP4;J3KRI4;J3KRZ2	O43237;B4DZP4;J3KRI4;J3KRZ2	Cytoplasmic dynein 1 light intermediate chain 2	DYNC1LI2	>sp|O43237|DC1L2_HUMAN Cytoplasmic dynein 1 light intermediate chain 2 OS=Homo sapiens GN=DYNC1LI2 PE=1 SV=1;>tr|B4DZP4|B4DZP4_HUMAN Cytoplasmic dynein 1 light intermediate chain 2 OS=Homo sapiens GN=DYNC1LI2 PE=2 SV=1;>tr|J3KRI4|J3KRI4_HUMAN Cytoplasmic d
-0.130934	-0.153719	-0.0656421	-0.0638162	-0.141908	-0.0694519	Biosynthesis of ansamycins;Carbon fixation in photosynthetic organisms;Pentose phosphate pathway	3D-structure;Acetylation;Alternativesplicing;Calcium;Completeproteome;Directproteinsequencing;Magnesium;Metal-binding;Phosphoprotein;Polymorphism;Referenceproteome;Thiaminepyrophosphate;Transferase	ko00030;ko00710;ko01051	P29401-2;P29401;B4E022;E9PFF2;F8W888	P29401-2;P29401;B4E022	Transketolase	TKT	>sp|P29401-2|TKT_HUMAN Isoform 2 of Transketolase OS=Homo sapiens GN=TKT;>sp|P29401|TKT_HUMAN Transketolase OS=Homo sapiens GN=TKT PE=1 SV=3;>tr|B4E022|B4E022_HUMAN Transketolase OS=Homo sapiens GN=TKT PE=2 SV=1
0.155749	0.0214797	0.144177	0.0773797	0.0486547	0.0615688		Coiledcoil;Completeproteome;Polymorphism;Referenceproteome		B4E2N0;Q8WZA0;K7ES95	B4E2N0;Q8WZA0;K7ES95	Protein LZIC	LZIC	>tr|B4E2N0|B4E2N0_HUMAN Protein LZIC OS=Homo sapiens GN=LZIC PE=2 SV=1;>sp|Q8WZA0|LZIC_HUMAN Protein LZIC OS=Homo sapiens GN=LZIC PE=1 SV=1;>tr|K7ES95|K7ES95_HUMAN Protein LZIC (Fragment) OS=Homo sapiens GN=LZIC PE=4 SV=1
0.245739	0.00992034	0.254352	0.0342158	0.29725	0.328607	ko05152;Lysosome;Phagosome	Alternativesplicing;Cellmembrane;Completeproteome;Directproteinsequencing;Diseasemutation;Disulfidebond;Endosome;Glycogenstoragedisease;Glycoprotein;Lysosome;Membrane;Polymorphism;Referenceproteome;Signal;Transmembrane;Transmembranehelix	ko04142;ko04145;ko05152	P13473-3;P13473;P13473-2;B4E2S7;B7Z2R9	P13473-3;P13473;P13473-2;B4E2S7;B7Z2R9	Lysosome-associated membrane glycoprotein 2	LAMP2	>sp|P13473-3|LAMP2_HUMAN Isoform LAMP-2C of Lysosome-associated membrane glycoprotein 2 OS=Homo sapiens GN=LAMP2;>sp|P13473|LAMP2_HUMAN Lysosome-associated membrane glycoprotein 2 OS=Homo sapiens GN=LAMP2 PE=1 SV=2;>sp|P13473-2|LAMP2_HUMAN Isoform LAMP-2B
-0.575658	-0.401082	-0.581022	-0.212584	-0.418157	-0.318974	Benzoate degradation;Fatty acid elongation in mitochondria;Fatty acid metabolism;Valine, leucine and isoleucine degradation	Acetylation;Acyltransferase;Completeproteome;Directproteinsequencing;Diseasemutation;Endoplasmicreticulum;Fattyacidmetabolism;Lipidmetabolism;Membrane;Mitochondrion;Mitochondrioninnermembrane;Mitochondrionoutermembrane;Polymorphism;Referenceproteome;Transferase;Transitpeptide	ko00062;ko00071;ko00280;ko00362	P55084;F5GZQ3;B4E2W0;B5MD38	P55084;F5GZQ3;B4E2W0;B5MD38	Trifunctional enzyme subunit beta, mitochondrial;3-ketoacyl-CoA thiolase	HADHB	>sp|P55084|ECHB_HUMAN Trifunctional enzyme subunit beta, mitochondrial OS=Homo sapiens GN=HADHB PE=1 SV=3;>tr|F5GZQ3|F5GZQ3_HUMAN 3-ketoacyl-CoA thiolase OS=Homo sapiens GN=HADHB PE=2 SV=1;>tr|B4E2W0|B4E2W0_HUMAN 3-ketoacyl-CoA thiolase OS=Homo sapiens GN=
0.316609	0.00590291	-0.597889	-0.442144	0.0216219	0.0626743	Aminoacyl-tRNA biosynthesis	3D-structure;Acetylation;Aminoacyl-tRNAsynthetase;ATP-binding;Completeproteome;Cytoplasm;Directproteinsequencing;Ligase;Nucleotide-binding;Phosphoprotein;Polymorphism;Proteinbiosynthesis;Referenceproteome	ko00970	K7ER00;Q9Y285;B4E363;K7ER16;K7EK06	K7ER00;Q9Y285;B4E363;K7ER16	Phenylalanine--tRNA ligase alpha subunit	FARSA	>tr|K7ER00|K7ER00_HUMAN Phenylalanine--tRNA ligase alpha subunit OS=Homo sapiens GN=FARSA PE=3 SV=1;>sp|Q9Y285|SYFA_HUMAN Phenylalanine--tRNA ligase alpha subunit OS=Homo sapiens GN=FARSA PE=1 SV=3;>tr|B4E363|B4E363_HUMAN Phenylalanine--tRNA ligase alpha s
-0.109063	-0.0830954	0.10541	-0.0615561	-0.162041	-0.14011	Protein processing in endoplasmic reticulum	3D-structure;Alternativesplicing;Cellmembrane;Chaperone;Completeproteome;Directproteinsequencing;Disulfidebond;Endoplasmicreticulum;Isomerase;Membrane;Phosphoprotein;Polymorphism;Redox-activecenter;Referenceproteome;Repeat;Signal	ko04141	Q15084-2;B5MCQ5;F8WA83;Q15084;B7Z254	Q15084-2;B5MCQ5;F8WA83;Q15084;B7Z254	Protein disulfide-isomerase A6	PDIA6	>sp|Q15084-2|PDIA6_HUMAN Isoform 2 of Protein disulfide-isomerase A6 OS=Homo sapiens GN=PDIA6;>tr|B5MCQ5|B5MCQ5_HUMAN Protein disulfide-isomerase A6 OS=Homo sapiens GN=PDIA6 PE=2 SV=1;>tr|F8WA83|F8WA83_HUMAN Protein disulfide-isomerase A6 OS=Homo sapiens G
1.14352	0.906044	0.201885	1.56003	1.6233	0.831148		3D-structure;Completeproteome;Directproteinsequencing;Nucleus;Phosphoprotein;Referenceproteome;Repeat;Ublconjugation		P83916;J3KS05;B5MD17;K7ELA4;C9JWS9	P83916;J3KS05;B5MD17;K7ELA4;C9JWS9	Chromobox protein homolog 1	CBX1	>sp|P83916|CBX1_HUMAN Chromobox protein homolog 1 OS=Homo sapiens GN=CBX1 PE=1 SV=1;>tr|J3KS05|J3KS05_HUMAN Chromobox protein homolog 1 (Fragment) OS=Homo sapiens GN=CBX1 PE=4 SV=1;>tr|B5MD17|B5MD17_HUMAN Chromobox protein homolog 1 (Fragment) OS=Homo sapi
0.0503276	0.0291349	0.0945064	0.0546401	0.0309717	0.0565835	Ribosome biogenesis in eukaryotes;RNA transport	3D-structure;Acetylation;Cellcycle;Celldivision;Completeproteome;Cytoplasm;Directproteinsequencing;GTP-binding;Host-virusinteraction;Isopeptidebond;Mitosis;Nucleotide-binding;Nucleus;Polymorphism;Proteintransport;Referenceproteome;Transport;Ublconjugation	ko03008;ko03013	J3KQE5;B5MDF5;P62826;F5H018;H0YFC6;B4DV51	J3KQE5;B5MDF5;P62826;F5H018;H0YFC6	GTP-binding nuclear protein Ran	RAN	>tr|J3KQE5|J3KQE5_HUMAN GTP-binding nuclear protein Ran (Fragment) OS=Homo sapiens GN=RAN PE=4 SV=1;>tr|B5MDF5|B5MDF5_HUMAN GTP-binding nuclear protein Ran OS=Homo sapiens GN=RAN PE=2 SV=1;>sp|P62826|RAN_HUMAN GTP-binding nuclear protein Ran OS=Homo sapien
-1.17322	-1.16204	-1.29163	-1.08489	-0.995908	-1.04255		ANKrepeat;Cellmembrane;Completeproteome;Directproteinsequencing;Disulfidebond;Glycoprotein;Membrane;Phosphoprotein;Polymorphism;Referenceproteome;Repeat;Secreted;Transmembrane;Transmembranehelix		Q8WXI7;B5ME49	Q8WXI7;B5ME49	Mucin-16	MUC16	>sp|Q8WXI7|MUC16_HUMAN Mucin-16 OS=Homo sapiens GN=MUC16 PE=1 SV=2;>tr|B5ME49|B5ME49_HUMAN Mucin-16 OS=Homo sapiens GN=MUC16 PE=2 SV=2
-0.0485614	-0.40744	0.147567	NaN	-0.29267	-0.17891	Collecting duct acid secretion;Epithelial cell signaling in Helicobacter pylori infection;Oxidative phosphorylation;Phagosome;Rheumatoid arthritis;Vibrio cholerae infection	ATP-binding;Completeproteome;Hydrogeniontransport;Hydrolase;Iontransport;Nucleotide-binding;Phosphoprotein;Referenceproteome;Transport	ko00190;ko04145;ko04966;ko05110;ko05120;ko05323	P38606;B7Z1R5;C9JVW8;C9JA17	P38606;B7Z1R5;C9JVW8;C9JA17	V-type proton ATPase catalytic subunit A	ATP6V1A	>sp|P38606|VATA_HUMAN V-type proton ATPase catalytic subunit A OS=Homo sapiens GN=ATP6V1A PE=1 SV=2;>tr|B7Z1R5|B7Z1R5_HUMAN V-type proton ATPase catalytic subunit A OS=Homo sapiens GN=ATP6V1A PE=2 SV=1;>tr|C9JVW8|C9JVW8_HUMAN V-type proton ATPase catalytic
-0.0830495	-0.114863	NaN	NaN	-0.04883	-0.156804	Benzoate degradation;Butanoate metabolism;Carbon fixation pathways in prokaryotes;Fatty acid metabolism;Glyoxylate and dicarboxylate metabolism;Lysine degradation;Propanoate metabolism;Pyruvate metabolism;Synthesis and degradation of ketone bodies;Terpenoid backbone biosynthesis;Tryptophan metabolism;Two-component system;Valine, leucine and isoleucine degradation	3D-structure;Acetylation;Acyltransferase;Completeproteome;Cytoplasm;Directproteinsequencing;Polymorphism;Referenceproteome;Transferase	ko00071;ko00072;ko00280;ko00310;ko00362;ko00380;ko00620;ko00630;ko00640;ko00650;ko00720;ko00900;ko02020	B7Z233;Q9BWD1	B7Z233;Q9BWD1	Acetyl-CoA acetyltransferase, cytosolic	ACAT2	>tr|B7Z233|B7Z233_HUMAN Sterol O-acyltransferase 2 OS=Homo sapiens GN=ACAT2 PE=2 SV=1;>sp|Q9BWD1|THIC_HUMAN Acetyl-CoA acetyltransferase, cytosolic OS=Homo sapiens GN=ACAT2 PE=1 SV=2
-0.466098	-0.267166	-0.264599	-0.100237	-0.418793	-0.131898	Amino sugar and nucleotide sugar metabolism	3D-structure;Acetylation;Alternativesplicing;Carbohydratemetabolism;Coiledcoil;Completeproteome;Cytoplasm;Hydrolase;Isomerase;Polymorphism;Referenceproteome	ko00520	P46926;B7Z3X4;D6R9P4;E7EVU7;D6RAY7;D6RB13;D6R917;D6RFF8;Q8TDQ7;Q8TDQ7-2;Q8TDQ7-3	P46926;B7Z3X4;D6R9P4;E7EVU7;D6RAY7;D6RB13;D6R917	Glucosamine-6-phosphate isomerase 1	GNPDA1	>sp|P46926|GNPI1_HUMAN Glucosamine-6-phosphate isomerase 1 OS=Homo sapiens GN=GNPDA1 PE=1 SV=1;>tr|B7Z3X4|B7Z3X4_HUMAN Glucosamine-6-phosphate isomerase 1 OS=Homo sapiens GN=GNPDA1 PE=2 SV=1;>tr|D6R9P4|D6R9P4_HUMAN Glucosamine-6-phosphate isomerase 1 OS=Ho
-0.323209	-0.336082	-0.303383	-0.310522	-0.464823	-0.366671		3D-structure;Alternativesplicing;Completeproteome;Directproteinsequencing;Mitochondrion;Polymorphism;Referenceproteome		Q9HC38;Q9HC38-2;B7Z403;I3L3Q4;Q9HC38-3;I3L1I0	Q9HC38;Q9HC38-2;B7Z403;I3L3Q4	Glyoxalase domain-containing protein 4	GLOD4	>sp|Q9HC38|GLOD4_HUMAN Glyoxalase domain-containing protein 4 OS=Homo sapiens GN=GLOD4 PE=1 SV=1;>sp|Q9HC38-2|GLOD4_HUMAN Isoform 2 of Glyoxalase domain-containing protein 4 OS=Homo sapiens GN=GLOD4;>tr|B7Z403|B7Z403_HUMAN Glyoxalase domain-containing prot
0.355355	0.66175	0.312897	0.670659	0.25689	0.438399		Alternativesplicing;Aminopeptidase;Completeproteome;Cytoplasm;Directproteinsequencing;Hydrolase;Metal-binding;Metalloprotease;Nitration;Nucleus;Protease;Referenceproteome;Zinc		P55786;E9PLK3;B7Z463;A6NEC2;E7EWZ2;E5RJ24;H0YAQ6;E9PP11;H0YDG0;A6NEC2-3;E9PPD4;E9PJY4;F5GZY4;A6NEC2-2;E9PPZ2;E9PJF9	P55786;E9PLK3;B7Z463	Puromycin-sensitive aminopeptidase	NPEPPS	>sp|P55786|PSA_HUMAN Puromycin-sensitive aminopeptidase OS=Homo sapiens GN=NPEPPS PE=1 SV=2;>tr|E9PLK3|E9PLK3_HUMAN Puromycin-sensitive aminopeptidase OS=Homo sapiens GN=NPEPPS PE=2 SV=1;>tr|B7Z463|B7Z463_HUMAN Puromycin-sensitive aminopeptidase OS=Homo sa
-0.0659893	-0.0451784	-0.0921249	-0.0286459	-0.134334	-0.0672584		Alternativesplicing;Completeproteome;Phosphoprotein;Polymorphism;Proteaseinhibitor;Referenceproteome;Repeat;Thiolproteaseinhibitor		P20810-6;P20810-7;E7ESM9;B7Z468;P20810-9;P20810;B7Z574;E7EVY3;P20810-8;P20810-4;P20810-5;P20810-2;E9PCH5;E7ES10;E9PDE4;P20810-3;H0Y9H6;H0Y7F0;F8W7E0;H0YD33;E7EQA0;E7EQ12;H0YA91;E9PSG1;H0Y944;E7EQK6;D6RC54;D6RAA8	P20810-6;P20810-7;E7ESM9;B7Z468;P20810-9;P20810;B7Z574;E7EVY3;P20810-8;P20810-4;P20810-5;P20810-2;E9PCH5;E7ES10;E9PDE4;P20810-3;H0Y9H6;H0Y7F0;F8W7E0	Calpastatin	CAST	>sp|P20810-6|ICAL_HUMAN Isoform 6 of Calpastatin OS=Homo sapiens GN=CAST;>sp|P20810-7|ICAL_HUMAN Isoform 7 of Calpastatin OS=Homo sapiens GN=CAST;>tr|E7ESM9|E7ESM9_HUMAN DNA-directed RNA polymerase I subunit RPA34 OS=Homo sapiens GN=CAST PE=2 SV=1;>tr|B7Z4
NaN	0.317536	-0.0879941	0.267116	0.172616	0.215368	mRNA surveillance pathway	Alternativesplicing;Completeproteome;Elongationfactor;GTP-binding;Nucleotide-binding;Phosphoprotein;Polymorphism;Proteinbiosynthesis;Referenceproteome	ko03015	Q9Y450;Q9Y450-4;J3QT46;H0YDX7;B7Z524;B7Z1K2;E9PHZ9;H0YES5;E9PS53	Q9Y450;Q9Y450-4;J3QT46;H0YDX7;B7Z524;B7Z1K2;E9PHZ9;H0YES5;E9PS53	HBS1-like protein	HBS1L	>sp|Q9Y450|HBS1L_HUMAN HBS1-like protein OS=Homo sapiens GN=HBS1L PE=1 SV=1;>sp|Q9Y450-4|HBS1L_HUMAN Isoform 3 of HBS1-like protein OS=Homo sapiens GN=HBS1L;>tr|J3QT46|J3QT46_HUMAN HBS1-like protein OS=Homo sapiens GN=HBS1L PE=4 SV=1;>tr|H0YDX7|H0YDX7_HUMA
-0.0103233	-0.0279397	0.012068	-0.0370438	-0.00778262	-0.0228593	Vascular smooth muscle contraction	3D-structure;Acetylation;Alternativesplicing;Completeproteome;Directproteinsequencing;Motorprotein;Muscleprotein;Myosin;Phosphoprotein;Polymorphism;Referenceproteome;Repeat	ko04270	B7Z6Z4;G3V1V0;G8JLA2;J3KND3;P60660;P60660-2;F8W1R7;F8VPF3;G3V1Y7;F8W180;F8VZU9;H0YI43;P14649;F8W1I5;F8VXL3	B7Z6Z4;G3V1V0;G8JLA2;J3KND3;P60660;P60660-2;F8W1R7;F8VPF3;G3V1Y7;F8W180;F8VZU9	Myosin light polypeptide 6	MYL6	>tr|B7Z6Z4|B7Z6Z4_HUMAN Myosin light polypeptide 6 OS=Homo sapiens GN=MYL6 PE=2 SV=1;>tr|G3V1V0|G3V1V0_HUMAN Myosin light polypeptide 6 OS=Homo sapiens GN=MYL6 PE=2 SV=1;>tr|G8JLA2|G8JLA2_HUMAN Myosin light polypeptide 6 OS=Homo sapiens GN=MYL6 PE=2 SV=1;>
0.0727232	-0.026161	0.359184	0.41186	-0.174198	-0.0618573		Acetylation;Alternativesplicing;Completeproteome;Cytoplasm;Directproteinsequencing;Endoplasmicreticulum;ER-Golgitransport;Golgiapparatus;Membrane;Phosphoprotein;Polymorphism;Proteintransport;Referenceproteome;Transport		Q8WVM8;B7Z738;Q8WVM8-3;Q8WVM8-2;B7Z5N7;G3V2M8;J3KNG4	Q8WVM8;B7Z738;Q8WVM8-3;Q8WVM8-2;B7Z5N7	Sec1 family domain-containing protein 1	SCFD1	>sp|Q8WVM8|SCFD1_HUMAN Sec1 family domain-containing protein 1 OS=Homo sapiens GN=SCFD1 PE=1 SV=4;>tr|B7Z738|B7Z738_HUMAN Sec1 family domain-containing protein 1 OS=Homo sapiens GN=SCFD1 PE=2 SV=1;>sp|Q8WVM8-3|SCFD1_HUMAN Isoform 3 of Sec1 family domain-co
0.184344	0.268554	0.243669	0.27453	0.267955	0.124857	mRNA surveillance pathway	3D-structure;Acetylation;Completeproteome;Cytoplasm;Directproteinsequencing;Nonsense-mediatedmRNAdecay;Proteinbiosynthesis;Referenceproteome	ko03015	P62495;B7Z7P8;Q96CG1;I3L492;D6RJE8;D6RCB3	P62495;B7Z7P8;Q96CG1	Eukaryotic peptide chain release factor subunit 1	ETF1	>sp|P62495|ERF1_HUMAN Eukaryotic peptide chain release factor subunit 1 OS=Homo sapiens GN=ETF1 PE=1 SV=3;>tr|B7Z7P8|B7Z7P8_HUMAN Eukaryotic peptide chain release factor subunit 1 OS=Homo sapiens GN=ETF1 PE=2 SV=1;>tr|Q96CG1|Q96CG1_HUMAN ETF1 protein OS=Ho
-0.0120098	-0.0183812	0.0485151	-0.0729835	-0.0047253	0.017922	Focal adhesion	3D-structure;Actin-binding;Alternativesplicing;Angiogenesis;Celladhesion;Celljunction;Cellmembrane;Cellshape;Chemotaxis;Ciliumbiogenesis/degradation;Completeproteome;Cytoplasm;Cytoskeleton;Directproteinsequencing;Membrane;Phosphoprotein;Referenceproteome;Repeat	ko04510	J3KNQ4;Q9NVD7;B7Z952;E9PS97;F5H1R9;Q9NVD7-2	J3KNQ4;Q9NVD7;B7Z952;E9PS97;F5H1R9;Q9NVD7-2	Alpha-parvin	PARVA	>tr|J3KNQ4|J3KNQ4_HUMAN Alpha-parvin OS=Homo sapiens GN=PARVA PE=4 SV=1;>sp|Q9NVD7|PARVA_HUMAN Alpha-parvin OS=Homo sapiens GN=PARVA PE=1 SV=1;>tr|B7Z952|B7Z952_HUMAN Alpha-parvin OS=Homo sapiens GN=PARVA PE=2 SV=1;>tr|E9PS97|E9PS97_HUMAN Alpha-parvin (Fra
0.0193461	0.0339339	0.101112	-0.373402	0.0160683	0.0551957		3D-structure;Acetylation;Alternativesplicing;Completeproteome;Cytoplasm;Directproteinsequencing;Disulfidebond;Methyltransferase;Polymorphism;Referenceproteome;S-adenosyl-L-methionine;Transferase		H7BY58;J3KP72;P22061-2;P22061;B7Z972;F8WAX2;F8WAV5;F8WDT3;C9J0F2;H7C4X2	H7BY58;J3KP72;P22061-2;P22061;B7Z972	Protein-L-isoaspartate O-methyltransferase;Protein-L-isoaspartate(D-aspartate) O-methyltransferase	PCMT1	>tr|H7BY58|H7BY58_HUMAN Protein-L-isoaspartate O-methyltransferase OS=Homo sapiens GN=PCMT1 PE=2 SV=1;>tr|J3KP72|J3KP72_HUMAN Protein-L-isoaspartate O-methyltransferase OS=Homo sapiens GN=PCMT1 PE=3 SV=1;>sp|P22061-2|PIMT_HUMAN Isoform 2 of Protein-L-isoas
0.170566	0.0894982	NaN	0.285816	0.260026	0.230941	Citrate cycle (TCA cycle)	Acetylation;Alternativesplicing;Completeproteome;Directproteinsequencing;Magnesium;Manganese;Metal-binding;Mitochondrion;NAD;Oxidoreductase;Referenceproteome;Transitpeptide;Tricarboxylicacidcycle	ko00020	P50213;H0YL72;P50213-2;B7Z9J8;H0YMU3;H0YLI6;H0YNF5;H0YM46	P50213;H0YL72;P50213-2;B7Z9J8;H0YMU3;H0YLI6;H0YNF5;H0YM46	Isocitrate dehydrogenase [NAD] subunit alpha, mitochondrial	IDH3A	>sp|P50213|IDH3A_HUMAN Isocitrate dehydrogenase [NAD] subunit alpha, mitochondrial OS=Homo sapiens GN=IDH3A PE=1 SV=1;>tr|H0YL72|H0YL72_HUMAN Isocitrate dehydrogenase [NAD] subunit alpha, mitochondrial OS=Homo sapiens GN=IDH3A PE=2 SV=1;>sp|P50213-2|IDH3A_
-0.186919	-0.168431	-0.142767	-0.135491	-0.25503	-0.18797	Phagosome;Vasopressin-regulated water reabsorption	Alternativesplicing;Completeproteome;Cytoplasm;Cytoskeleton;Directproteinsequencing;Dynein;Host-virusinteraction;Microtubule;Motorprotein;Phosphoprotein;Referenceproteome;Repeat;Transport;WDrepeat	ko04145;ko04962	F8W8S0;Q13409;Q13409-5;Q13409-2;B7ZA04;Q13409-3;Q13409-6;E7EQL5;E7EV09;E7EMU4;E7ESD3;E7EQU2;E7ETL8;E7ET01;E7ERH4;E7ERR6;E7EUM4;E9PGG1;E7EU01	F8W8S0;Q13409;Q13409-5;Q13409-2;B7ZA04;Q13409-3;Q13409-6;E7EQL5;E7EV09;E7EMU4;E7ESD3;E7EQU2;E7ETL8;E7ET01;E7ERH4;E7ERR6;E7EUM4;E9PGG1	Cytoplasmic dynein 1 intermediate chain 2	DYNC1I2	>tr|F8W8S0|F8W8S0_HUMAN Cytoplasmic dynein 1 intermediate chain 2 OS=Homo sapiens GN=DYNC1I2 PE=2 SV=1;>sp|Q13409|DC1I2_HUMAN Cytoplasmic dynein 1 intermediate chain 2 OS=Homo sapiens GN=DYNC1I2 PE=1 SV=3;>sp|Q13409-5|DC1I2_HUMAN Isoform 2E of Cytoplasmic
0.275007	0.234746	0.344601	0.337426	0.317188	0.171719		3D-structure;Acetylation;Completeproteome;Cytoplasm;Directproteinsequencing;Initiationfactor;Nucleus;Phosphoprotein;Proteinbiosynthesis;Referenceproteome		Q9UBQ5;B7ZAM9;K7ERF1;K7EMQ9;K7ES31	Q9UBQ5;B7ZAM9;K7ERF1;K7EMQ9;K7ES31	Eukaryotic translation initiation factor 3 subunit K	EIF3K	>sp|Q9UBQ5|EIF3K_HUMAN Eukaryotic translation initiation factor 3 subunit K OS=Homo sapiens GN=EIF3K PE=1 SV=1;>tr|B7ZAM9|B7ZAM9_HUMAN Eukaryotic translation initiation factor 3 subunit K OS=Homo sapiens GN=EIF3K PE=2 SV=1;>tr|K7ERF1|K7ERF1_HUMAN Eukaryoti
-0.356753	-0.336482	-0.306252	-0.175322	-0.361583	-0.353819	Protein processing in endoplasmic reticulum	Alternativesplicing;Chromosomalrearrangement;Completeproteome;Cytoplasm;Cytoplasmicvesicle;Endoplasmicreticulum;ER-Golgitransport;Isopeptidebond;Membrane;Phosphoprotein;Polymorphism;Proteintransport;Proto-oncogene;Referenceproteome;Repeat;Transport;Ublconjugation;WDrepeat	ko04141	D6REX3;O94979-8;O94979;O94979-2;O94979-9;O94979-4;B7ZL00;O94979-3;O94979-6;H7BXG7;O94979-7;D6RHZ5;H0YAB3;H0Y9K1;H0Y8W8;H0Y8V7;H0YAF5	D6REX3;O94979-8;O94979;O94979-2;O94979-9;O94979-4;B7ZL00;O94979-3;O94979-6;H7BXG7;O94979-7;D6RHZ5;H0YAB3;H0Y9K1	Protein transport protein Sec31A	SEC31A	>tr|D6REX3|D6REX3_HUMAN Protein transport protein Sec31A OS=Homo sapiens GN=SEC31A PE=2 SV=1;>sp|O94979-8|SC31A_HUMAN Isoform 8 of Protein transport protein Sec31A OS=Homo sapiens GN=SEC31A;>sp|O94979|SC31A_HUMAN Protein transport protein Sec31A OS=Homo sa
-0.0920172	-0.203386	-0.0899274	-0.208128	-0.318272	-0.204216		3D-structure;Acetylation;Alternativesplicing;Completeproteome;Directproteinsequencing;Nucleus;Phosphoprotein;Referenceproteome		H7C2N1;B8ZZW7;B8ZZA1;P06454;P06454-2;B8ZZQ6	H7C2N1;B8ZZW7;B8ZZA1;P06454;P06454-2;B8ZZQ6	Prothymosin alpha;Thymosin alpha-1	PTMA	>tr|H7C2N1|H7C2N1_HUMAN Thymosin alpha-1 (Fragment) OS=Homo sapiens GN=PTMA PE=4 SV=1;>tr|B8ZZW7|B8ZZW7_HUMAN Thymosin alpha-1 OS=Homo sapiens GN=PTMA PE=2 SV=1;>tr|B8ZZA1|B8ZZA1_HUMAN Thymosin alpha-1 OS=Homo sapiens GN=PTMA PE=2 SV=1;>sp|P06454|PTMA_HUMA
-0.0122281	0.849439	-0.165564	1.22996	0.0192037	0.743989	RNA transport	3D-structure;Acetylation;Alternativesplicing;Chromosomalrearrangement;Completeproteome;Cytoplasm;Isopeptidebond;Membrane;Nucleus;Phosphoprotein;Referenceproteome;Ublconjugation;Ublconjugationpathway	ko03013	B8ZZN6;P63165;B9A032;P63165-2;B8ZZ67;B8ZZJ0	B8ZZN6;P63165;B9A032;P63165-2;B8ZZ67;B8ZZJ0	Small ubiquitin-related modifier 1	SUMO1	>tr|B8ZZN6|B8ZZN6_HUMAN Small ubiquitin-related modifier 1 OS=Homo sapiens GN=SUMO1 PE=2 SV=1;>sp|P63165|SUMO1_HUMAN Small ubiquitin-related modifier 1 OS=Homo sapiens GN=SUMO1 PE=1 SV=1;>tr|B9A032|B9A032_HUMAN Small ubiquitin-related modifier 1 OS=Homo sa
0.0695647	0.00144204	0.0513026	0.0797024	0.170053	0.0851526		Acetylation;Alternativesplicing;Completeproteome;Directproteinsequencing;Membrane;Mitochondrion;Mitochondrioninnermembrane;Polymorphism;Referenceproteome;Transmembrane;Transmembranehelix		Q16891;Q16891-4;Q16891-2;Q16891-3;B9A067;C9J406;H7C463;D6RAW4	Q16891;Q16891-4;Q16891-2;Q16891-3;B9A067;C9J406;H7C463	Mitochondrial inner membrane protein	IMMT	>sp|Q16891|IMMT_HUMAN Mitochondrial inner membrane protein OS=Homo sapiens GN=IMMT PE=1 SV=1;>sp|Q16891-4|IMMT_HUMAN Isoform 4 of Mitochondrial inner membrane protein OS=Homo sapiens GN=IMMT;>sp|Q16891-2|IMMT_HUMAN Isoform 2 of Mitochondrial inner membrane
0.166458	0.264717	0.584289	0.915559	0.252658	0.158466	Focal adhesion;Regulation of actin cytoskeleton;Shigellosis	Acetylation;Actin-binding;Alternativesplicing;Cellmembrane;Cellprojection;Coiledcoil;Completeproteome;Cytoplasm;Cytoskeleton;Deafness;Directproteinsequencing;Hearing;Isopeptidebond;Membrane;Non-syndromicdeafness;Phosphoprotein;Referenceproteome;Repeat;Ublconjugation	ko04510;ko04810;ko05131	H9KV28;O60610;E9PEZ3;E7ET75;O60610-3;E9PHQ0;B9ZVX0;O60610-2;E7ERW8;E7EMV0	H9KV28;O60610;E9PEZ3;E7ET75;O60610-3;E9PHQ0;B9ZVX0;O60610-2;E7ERW8;E7EMV0	Protein diaphanous homolog 1	DIAPH1	>tr|H9KV28|H9KV28_HUMAN Protein diaphanous homolog 1 OS=Homo sapiens GN=DIAPH1 PE=2 SV=1;>sp|O60610|DIAP1_HUMAN Protein diaphanous homolog 1 OS=Homo sapiens GN=DIAPH1 PE=1 SV=2;>tr|E9PEZ3|E9PEZ3_HUMAN Protein diaphanous homolog 1 OS=Homo sapiens GN=DIAPH1
-0.136648	-0.225869	-0.081339	-0.0784265	-0.0212626	-0.305343	Proteasome	Completeproteome;Proteasome;Referenceproteome	ko03050	C9IZE4;Q15008;Q6UV22;E9PHI9;C9J0E9;C9J7B7;H7C531	C9IZE4;Q15008;Q6UV22;E9PHI9	26S proteasome non-ATPase regulatory subunit 6	PSMD6	>tr|C9IZE4|C9IZE4_HUMAN 26S proteasome non-ATPase regulatory subunit 6 OS=Homo sapiens GN=PSMD6 PE=2 SV=1;>sp|Q15008|PSMD6_HUMAN 26S proteasome non-ATPase regulatory subunit 6 OS=Homo sapiens GN=PSMD6 PE=1 SV=1;>tr|Q6UV22|Q6UV22_HUMAN 26S proteasome non-AT
0.108759	-0.122664	0.0528332	0.230695	0.346078	0.203389	Protein processing in endoplasmic reticulum	Alternativesplicing;Calcium;Completeproteome;Directproteinsequencing;Endoplasmicreticulum;Glycoprotein;Membrane;Phosphoprotein;Polymorphism;Referenceproteome;Signal;Transmembrane;Transmembranehelix	ko04141	C9IZQ1;E9PAL7;P43307;C9J5W0;C9J3L8;F5H5Y2;P43307-2	C9IZQ1;E9PAL7;P43307;C9J5W0;C9J3L8;F5H5Y2;P43307-2	Translocon-associated protein subunit alpha	SSR1	>tr|C9IZQ1|C9IZQ1_HUMAN Translocon-associated protein subunit alpha OS=Homo sapiens GN=SSR1 PE=2 SV=1;>tr|E9PAL7|E9PAL7_HUMAN Translocon-associated protein subunit alpha OS=Homo sapiens GN=SSR1 PE=2 SV=1;>sp|P43307|SSRA_HUMAN Translocon-associated protein
0.237197	0.268434	0.318693	0.318346	0.264476	0.249749	Ribosome	3D-structure;Completeproteome;Metal-binding;Referenceproteome;Ribonucleoprotein;Ribosomalprotein;Zinc;Zinc-finger	ko03010	P61513;C9J4Z3;M0R2L6;E9PEL3;Q6P4E4;M0R0A1;G5E9R3;A6NKH3	P61513;C9J4Z3;M0R2L6;E9PEL3;Q6P4E4;M0R0A1;G5E9R3	60S ribosomal protein L37a	RPL37A	>sp|P61513|RL37A_HUMAN 60S ribosomal protein L37a OS=Homo sapiens GN=RPL37A PE=1 SV=2;>tr|C9J4Z3|C9J4Z3_HUMAN 60S ribosomal protein L37a OS=Homo sapiens GN=RPL37A PE=2 SV=1;>tr|M0R2L6|M0R2L6_HUMAN 60S ribosomal protein L37a OS=Homo sapiens GN=RPL37A PE=4 S
0.0713507	0.0398403	0.148218	-0.14741	-0.143548	-0.0832483		Alternativesplicing;Coiledcoil;Completeproteome;Phosphoprotein;Polymorphism;Referenceproteome		P55327-3;D0UFD1;C9J502;D0UFD3;P55327;P55327-4;P55327-2;F5H0B0;D0UFD5;H0YC44;E5RFR7;E5RK35	P55327-3;D0UFD1;C9J502;D0UFD3;P55327;P55327-4;P55327-2;F5H0B0;D0UFD5;H0YC44;E5RFR7	Tumor protein D52	PrLZ;TPD52	>sp|P55327-3|TPD52_HUMAN Isoform 3 of Tumor protein D52 OS=Homo sapiens GN=TPD52;>tr|D0UFD1|D0UFD1_HUMAN Prostate leucine zipper variant 1 OS=Homo sapiens GN=PrLZ PE=2 SV=1;>tr|C9J502|C9J502_HUMAN Prostate leucine zipper variant 2 OS=Homo sapiens GN=TPD52
0.308361	0.722291	NaN	0.253747	0.875308	0.612777		3D-structure;Acetylation;Acyltransferase;Alternativesplicing;Completeproteome;Cytoplasm;Phosphoprotein;Referenceproteome;Transferase		Q9GZZ1;E7EQ69;C9J5D1;C9JZU6;Q9GZZ1-2;C9J5J3;F8WCK0	Q9GZZ1;E7EQ69;C9J5D1;C9JZU6;Q9GZZ1-2;C9J5J3;F8WCK0	N-alpha-acetyltransferase 50	NAA50	>sp|Q9GZZ1|NAA50_HUMAN N-alpha-acetyltransferase 50 OS=Homo sapiens GN=NAA50 PE=1 SV=1;>tr|E7EQ69|E7EQ69_HUMAN N-alpha-acetyltransferase 50 OS=Homo sapiens GN=NAA50 PE=2 SV=1;>tr|C9J5D1|C9J5D1_HUMAN N-alpha-acetyltransferase 50 OS=Homo sapiens GN=NAA50 PE=
-0.121581	-0.0556513	-0.087718	-0.0107011	0.105544	0.213752	Collecting duct acid secretion;Epithelial cell signaling in Helicobacter pylori infection;Oxidative phosphorylation;Phagosome;Rheumatoid arthritis;Vibrio cholerae infection	Acetylation;Alternativesplicing;Completeproteome;Directproteinsequencing;Hydrogeniontransport;Hydrolase;Iontransport;Phosphoprotein;Polymorphism;Referenceproteome;Transport	ko00190;ko04145;ko04966;ko05110;ko05120;ko05323	P36543;P36543-2;C9J8H1	P36543;P36543-2;C9J8H1	V-type proton ATPase subunit E 1	ATP6V1E1	>sp|P36543|VATE1_HUMAN V-type proton ATPase subunit E 1 OS=Homo sapiens GN=ATP6V1E1 PE=1 SV=1;>sp|P36543-2|VATE1_HUMAN Isoform 2 of V-type proton ATPase subunit E 1 OS=Homo sapiens GN=ATP6V1E1;>tr|C9J8H1|C9J8H1_HUMAN V-type proton ATPase subunit E 1 (Fragm
-1.07701	-1.204	-1.07783	-0.904764	-1.03351	-0.907711	Oxidative phosphorylation	3D-structure;Chaperone;Completeproteome;Copper;Disulfidebond;Metal-binding;Mitochondrion;Referenceproteome	ko00190	C9J8T6;Q14061;H7C4E5	C9J8T6;Q14061;H7C4E5	Cytochrome c oxidase copper chaperone	COX17	>tr|C9J8T6|C9J8T6_HUMAN Cytochrome c oxidase copper chaperone OS=Homo sapiens GN=COX17 PE=2 SV=1;>sp|Q14061|COX17_HUMAN Cytochrome c oxidase copper chaperone OS=Homo sapiens GN=COX17 PE=1 SV=2;>tr|H7C4E5|H7C4E5_HUMAN Cytochrome c oxidase copper chaperone (
0.0280033	0.131063	0.0928839	0.0846086	0.143524	0.112366	Ribosome	3D-structure;Acetylation;Cellmembrane;Completeproteome;Cytoplasm;Directproteinsequencing;Membrane;Nucleus;Phosphoprotein;Polymorphism;Receptor;Referenceproteome;Repeat;Ribonucleoprotein;Ribosomalprotein	ko03010	P08865;C9J9K3;A6NE09;C9JQR9	P08865;C9J9K3;A6NE09	40S ribosomal protein SA	RPSA;RPSAP58	>sp|P08865|RSSA_HUMAN 40S ribosomal protein SA OS=Homo sapiens GN=RPSA PE=1 SV=4;>tr|C9J9K3|C9J9K3_HUMAN 40S ribosomal protein SA (Fragment) OS=Homo sapiens GN=RPSA PE=2 SV=1;>tr|A6NE09|A6NE09_HUMAN 40S ribosomal protein SA OS=Homo sapiens GN=RPSAP58 PE=2
0.0668125	0.0600474	0.0326651	-0.10757	-0.104217	-0.157319		3D-structure;Acetylation;Actin-binding;Alternativesplicing;Completeproteome;Cytoplasm;Cytoskeleton;Directproteinsequencing;Iontransport;LIMdomain;Metal-binding;Phosphoprotein;Referenceproteome;Repeat;SH3domain;Transport;Zinc		Q14847-2;Q14847;C9J9W2;B4DGQ0;F6S2S5	Q14847-2;Q14847;C9J9W2;B4DGQ0	LIM and SH3 domain protein 1	LASP1	>sp|Q14847-2|LASP1_HUMAN Isoform 2 of LIM and SH3 domain protein 1 OS=Homo sapiens GN=LASP1;>sp|Q14847|LASP1_HUMAN LIM and SH3 domain protein 1 OS=Homo sapiens GN=LASP1 PE=1 SV=2;>tr|C9J9W2|C9J9W2_HUMAN LIM and SH3 domain protein 1 (Fragment) OS=Homo sapie
0.0294175	-0.036733	-0.0700121	0.037312	0.0780633	0.0776532	Spliceosome	3D-structure;Acetylation;Alternativesplicing;Completeproteome;Directproteinsequencing;Metal-binding;mRNAprocessing;mRNAsplicing;Nucleus;Phosphoprotein;Referenceproteome;Repeat;Repressor;RNA-binding;Zinc;Zinc-finger	ko03040	Q16629;C9JAB2;Q16629-4;Q16629-2;Q16629-3	Q16629;C9JAB2;Q16629-4;Q16629-2;Q16629-3	Serine/arginine-rich splicing factor 7	SRSF7	>sp|Q16629|SRSF7_HUMAN Serine/arginine-rich splicing factor 7 OS=Homo sapiens GN=SRSF7 PE=1 SV=1;>tr|C9JAB2|C9JAB2_HUMAN Serine/arginine-rich-splicing factor 7 OS=Homo sapiens GN=SRSF7 PE=2 SV=1;>sp|Q16629-4|SRSF7_HUMAN Isoform 4 of Serine/arginine-rich sp
-1.91686	-1.70383	NaN	NaN	-1.6462	-1.73476		Alternativesplicing;Calcium;Cellmembrane;Completeproteome;Diseasemutation;Epilepsy;Glycoprotein;Ionchannel;Iontransport;Membrane;Phosphoprotein;Potassium;Potassiumchannel;Potassiumtransport;Referenceproteome;Transmembrane;Transmembranehelix;Transport		Q5JUK3-2;Q5JUK3-3;C9JZ51;C9JAX7;Q5JUK3;C9JYL2;C9J9Y7;G5E9V0;C9JBV2;F8WC49	Q5JUK3-2;Q5JUK3-3;C9JZ51;C9JAX7;Q5JUK3;C9JYL2;C9J9Y7;G5E9V0;C9JBV2;F8WC49	Potassium channel subfamily T member 1	KCNT1	>sp|Q5JUK3-2|KCNT1_HUMAN Isoform 2 of Potassium channel subfamily T member 1 OS=Homo sapiens GN=KCNT1;>sp|Q5JUK3-3|KCNT1_HUMAN Isoform 3 of Potassium channel subfamily T member 1 OS=Homo sapiens GN=KCNT1;>tr|C9JZ51|C9JZ51_HUMAN Potassium channel subfamily
-0.221438	-0.410083	-0.358251	-0.286304	-0.302796	-0.331246	Cytosolic DNA-sensing pathway;Huntington's disease;Purine metabolism;Pyrimidine metabolism;RNA polymerase	3D-structure;Acetylation;Completeproteome;Directproteinsequencing;DNA-binding;DNA-directedRNApolymerase;Nucleus;Referenceproteome;Transcription	ko00230;ko00240;ko03020;ko04623;ko05016	C9JCU7;P52434;C9JLU1;C9JBJ6;C9J413	C9JCU7;P52434;C9JLU1;C9JBJ6	DNA-directed RNA polymerases I, II, and III subunit RPABC3	POLR2H	>tr|C9JCU7|C9JCU7_HUMAN DNA-directed RNA polymerases I, II, and III subunit RPABC3 OS=Homo sapiens GN=POLR2H PE=2 SV=1;>sp|P52434|RPAB3_HUMAN DNA-directed RNA polymerases I, II, and III subunit RPABC3 OS=Homo sapiens GN=POLR2H PE=1 SV=4;>tr|C9JLU1|C9JLU1_H
-0.195467	-0.316295	-0.245899	-0.105985	-0.191821	-0.153639		Alternativesplicing;Completeproteome;Cytoplasm;Directproteinsequencing;Nucleus;Phosphoprotein;Referenceproteome;Signalosome		Q13098-7;Q13098;Q13098-5;C9JFE4;Q13098-6;J3KRJ4;J3KSA5;J3QLT0;J3KRE8;J3QL53;J3QLE8;J3KTB0;J3QS88;J3QS84;J3QQX0	Q13098-7;Q13098;Q13098-5;C9JFE4;Q13098-6;J3KRJ4;J3KSA5;J3QLT0	COP9 signalosome complex subunit 1	GPS1	>sp|Q13098-7|CSN1_HUMAN Isoform 2 of COP9 signalosome complex subunit 1 OS=Homo sapiens GN=GPS1;>sp|Q13098|CSN1_HUMAN COP9 signalosome complex subunit 1 OS=Homo sapiens GN=GPS1 PE=1 SV=4;>sp|Q13098-5|CSN1_HUMAN Isoform 4 of COP9 signalosome complex subunit
0.0688771	-0.0914945	0.234256	0.181166	0.1396	0.145612	Alzheimer's disease;Amyotrophic lateral sclerosis (ALS);Apoptosis;Colorectal cancer;Huntington's disease;ko05152;p53 signaling pathway;Parkinson's disease;Pathways in cancer;Small cell lung cancer;Toxoplasmosis;Viral myocarditis	3D-structure;Acetylation;Apoptosis;Completeproteome;Directproteinsequencing;Diseasemutation;Electrontransport;Heme;Iron;Metal-binding;Mitochondrion;Phosphoprotein;Polymorphism;Referenceproteome;Respiratorychain;Transport	ko04115;ko04210;ko05010;ko05012;ko05014;ko05016;ko05145;ko05152;ko05200;ko05210;ko05222;ko05416	P99999;C9JFR7;CON__P62894	P99999;C9JFR7	Cytochrome c	CYCS	>sp|P99999|CYC_HUMAN Cytochrome c OS=Homo sapiens GN=CYCS PE=1 SV=2;>tr|C9JFR7|C9JFR7_HUMAN Cytochrome c (Fragment) OS=Homo sapiens GN=CYCS PE=2 SV=1
-1.22722	-0.499891	NaN	-1.35277	-0.403637	-0.512658		Acetylation;Activator;Alternativesplicing;Completeproteome;Cytoplasm;Nucleus;Phosphoprotein;Polymorphism;Referenceproteome;Repeat;Repressor;Transcription		Q8IZL8-2;C9JFV4;I3L3A8;Q8IZL8;F8WDZ1;E7EV54;I3L445;I3L4M7;I3L1P4	Q8IZL8-2;C9JFV4;I3L3A8;Q8IZL8;F8WDZ1	Proline-, glutamic acid- and leucine-rich protein 1	PELP1	>sp|Q8IZL8-2|PELP1_HUMAN Isoform 2 of Proline-, glutamic acid- and leucine-rich protein 1 OS=Homo sapiens GN=PELP1;>tr|C9JFV4|C9JFV4_HUMAN Proline-, glutamic acid- and leucine-rich protein 1 OS=Homo sapiens GN=PELP1 PE=2 SV=1;>tr|I3L3A8|I3L3A8_HUMAN Prolin
-0.368998	-0.268956	-0.151058	0.209017	-0.266004	-0.148753		Acetylation;Completeproteome;Cytoplasm;Directproteinsequencing;Hydrolase;Phosphoprotein;Polymorphism;Referenceproteome		C9JIF9;P13798;H7C1U0;H7C393;C9JLK2;F8WEH5	C9JIF9;P13798;H7C1U0;H7C393	Acylamino-acid-releasing enzyme	APEH	>tr|C9JIF9|C9JIF9_HUMAN Acylamino-acid-releasing enzyme OS=Homo sapiens GN=APEH PE=2 SV=1;>sp|P13798|ACPH_HUMAN Acylamino-acid-releasing enzyme OS=Homo sapiens GN=APEH PE=1 SV=4;>tr|H7C1U0|H7C1U0_HUMAN Acylamino-acid-releasing enzyme (Fragment) OS=Homo sap
0.173767	0.166458	0.130667	0.130404	0.190931	0.214995	RNA degradation;Spliceosome	Acetylation;Completeproteome;Directproteinsequencing;mRNAprocessing;mRNAsplicing;Nucleus;Referenceproteome;Ribonucleoprotein;RNA-binding;Spliceosome	ko03018;ko03040	O95777;C9JIZ0;C9JNV3;F2Z2Y6	O95777;C9JIZ0;C9JNV3;F2Z2Y6	N-alpha-acetyltransferase 38, NatC auxiliary subunit	NAA38	>sp|O95777|NAA38_HUMAN N-alpha-acetyltransferase 38, NatC auxiliary subunit OS=Homo sapiens GN=NAA38 PE=1 SV=3;>tr|C9JIZ0|C9JIZ0_HUMAN LSM8 homolog, U6 small nuclear RNA associated (S. cerevisiae), isoform CRA_a OS=Homo sapiens GN=NAA38 PE=2 SV=1;>tr|C9JNV
-0.196591	-0.0475621	-0.212517	0.00906043	0.0569996	0.0900404	Oxidative phosphorylation	Acetylation;Alternativesplicing;ATPsynthesis;CF(0);Completeproteome;Hydrogeniontransport;Iontransport;Membrane;Mitochondrion;Mitochondrioninnermembrane;Referenceproteome;Transmembrane;Transmembranehelix;Transport	ko00190	G3V325;C9JU26;P56134;F5H4H2;P56134-2;P56134-3;C9JJT5;P56134-4	G3V325;C9JU26;P56134;F5H4H2;P56134-2;P56134-3;C9JJT5;P56134-4	ATP synthase subunit f, mitochondrial	PTCD1;ATP5J2	>tr|G3V325|G3V325_HUMAN Pentatricopeptide repeat-containing protein 1, mitochondrial OS=Homo sapiens GN=ATP5J2-PTCD1 PE=4 SV=1;>tr|C9JU26|C9JU26_HUMAN ATP synthase subunit f, mitochondrial OS=Homo sapiens GN=ATP5J2 PE=2 SV=1;>sp|P56134|ATPK_HUMAN ATP synth
-0.205247	-0.103581	-0.128156	-0.232227	-0.128803	-0.140126		Alternativeinitiation;Alternativesplicing;ATP-binding;Completeproteome;Helicase;Hydrolase;Isopeptidebond;Nucleotide-binding;Nucleus;Phosphoprotein;Referenceproteome;RNA-binding;Transcription;Transcriptionregulation;Ublconjugation		H3BLZ8;Q92841;C9JMU5;Q92841-2;Q92841-3;Q92841-1;G5E9L5	H3BLZ8;Q92841;C9JMU5;Q92841-2;Q92841-3;Q92841-1	Probable ATP-dependent RNA helicase DDX17	DDX17	>tr|H3BLZ8|H3BLZ8_HUMAN Probable ATP-dependent RNA helicase DDX17 OS=Homo sapiens GN=DDX17 PE=2 SV=1;>sp|Q92841|DDX17_HUMAN Probable ATP-dependent RNA helicase DDX17 OS=Homo sapiens GN=DDX17 PE=1 SV=2;>tr|C9JMU5|C9JMU5_HUMAN Probable ATP-dependent RNA heli
0.222681	0.259544	0.249506	0.264236	0.25084	0.253021	Ribosome	3D-structure;Acetylation;Completeproteome;Directproteinsequencing;Phosphoprotein;Referenceproteome;Ribonucleoprotein;Ribosomalprotein	ko03010	P83731;C9JNW5;C9JXB8	P83731;C9JNW5;C9JXB8	60S ribosomal protein L24	RPL24	>sp|P83731|RL24_HUMAN 60S ribosomal protein L24 OS=Homo sapiens GN=RPL24 PE=1 SV=1;>tr|C9JNW5|C9JNW5_HUMAN 60S ribosomal protein L24 OS=Homo sapiens GN=RPL24 PE=2 SV=1;>tr|C9JXB8|C9JXB8_HUMAN 60S ribosomal protein L24 OS=Homo sapiens GN=RPL24 PE=2 SV=1
-0.115566	-0.206029	NaN	0.0082	0.0611541	0.0773797		3D-structure;Completeproteome;ER-Golgitransport;Golgiapparatus;GTP-binding;Lipoprotein;Myristate;Nucleotide-binding;Polymorphism;Proteintransport;Referenceproteome;Transport		P18085;C9JPM4;C9JAK5	P18085;C9JPM4;C9JAK5	ADP-ribosylation factor 4	ARF4	>sp|P18085|ARF4_HUMAN ADP-ribosylation factor 4 OS=Homo sapiens GN=ARF4 PE=1 SV=3;>tr|C9JPM4|C9JPM4_HUMAN ADP-ribosylation factor 4 (Fragment) OS=Homo sapiens GN=ARF4 PE=2 SV=1;>tr|C9JAK5|C9JAK5_HUMAN ADP-ribosylation factor 4 OS=Homo sapiens GN=ARF4 PE=2
0.267596	0.225398	0.123136	-0.0213797	0.0316775	0.263035		3D-structure;Acetylation;Alternativesplicing;Completeproteome;Diseasemutation;Glycogenbiosynthesis;Glycogenstoragedisease;Glycoprotein;Manganese;Metal-binding;Phosphoprotein;Referenceproteome;Transferase		P46976;P46976-2;P46976-3;C9JQ42;G5E9W8	P46976;P46976-2;P46976-3;C9JQ42;G5E9W8	Glycogenin-1	GYG1	>sp|P46976|GLYG_HUMAN Glycogenin-1 OS=Homo sapiens GN=GYG1 PE=1 SV=4;>sp|P46976-2|GLYG_HUMAN Isoform GN-1 of Glycogenin-1 OS=Homo sapiens GN=GYG1;>sp|P46976-3|GLYG_HUMAN Isoform GN-1S of Glycogenin-1 OS=Homo sapiens GN=GYG1;>tr|C9JQ42|C9JQ42_HUMAN Glycogen
-0.245181	-0.341482	NaN	-0.474132	-0.400873	-0.561515		Completeproteome;Phosphoprotein;Referenceproteome		Q9BRJ6;C9JQV0;H7C2R9;H7C0T1	Q9BRJ6;C9JQV0;H7C2R9;H7C0T1	Uncharacterized protein C7orf50	C7orf50	>sp|Q9BRJ6|CG050_HUMAN Uncharacterized protein C7orf50 OS=Homo sapiens GN=C7orf50 PE=1 SV=1;>tr|C9JQV0|C9JQV0_HUMAN Uncharacterized protein C7orf50 (Fragment) OS=Homo sapiens GN=C7orf50 PE=2 SV=1;>tr|H7C2R9|H7C2R9_HUMAN Uncharacterized protein C7orf50 (Fra
NaN	0.0803848	-0.0895897	NaN	0.0805212	0.147697		Acetylation;Completeproteome;Cytoplasm;Lipoprotein;Membrane;Mitochondrion;Mitochondrioninnermembrane;Myristate;Nucleus;Phosphoprotein;Referenceproteome;Repressor;Transcription;Transcriptionregulation		F8WAR4;C9JRZ6;Q9NX63;G3V1K1	F8WAR4;C9JRZ6;Q9NX63;G3V1K1	Coiled-coil-helix-coiled-coil-helix domain-containing protein 3, mitochondrial	CHCHD3	>tr|F8WAR4|F8WAR4_HUMAN Coiled-coil-helix-coiled-coil-helix domain-containing protein 3, mitochondrial OS=Homo sapiens GN=CHCHD3 PE=2 SV=1;>tr|C9JRZ6|C9JRZ6_HUMAN Coiled-coil-helix-coiled-coil-helix domain-containing protein 3, mitochondrial OS=Homo sapien
-0.191557	-0.16406	-0.0607283	-0.20307	-0.140555	-0.376339	Adherens junction;Leukocyte transendothelial migration	3D-structure;Acetylation;Alternativeinitiation;Alternativesplicing;Celladhesion;Cellmembrane;Coiledcoil;Completeproteome;Cytoplasm;Membrane;Nucleus;Phosphoprotein;Polymorphism;Referenceproteome;Repeat;Transcription;Transcriptionregulation;Wntsignalingpathway	ko04520;ko04670	O60716;O60716-2;O60716-3;C9JZR2;O60716-5;O60716-9;O60716-10;O60716-11;O60716-13;O60716-17;O60716-18;O60716-19;O60716-21;O60716-4;O60716-6;O60716-7;O60716-8;O60716-12;O60716-14;O60716-15;O60716-16;O60716-20;O60716-22;O60716-23;O60716-24;O60716-25;O60716-26;O60716-27;O60716-29;O60716-28;O60716-30;O60716-31;O60716-32;H0YC95;E9PRE2;E9PKY0	O60716;O60716-2;O60716-3;C9JZR2;O60716-5;O60716-9;O60716-10;O60716-11;O60716-13;O60716-17;O60716-18;O60716-19;O60716-21;O60716-4;O60716-6;O60716-7;O60716-8;O60716-12;O60716-14;O60716-15;O60716-16;O60716-20;O60716-22;O60716-23;O60716-24;O60716-25;O60716-26;O60716-27;O60716-29;O60716-28;O60716-30;O60716-31;O60716-32	Catenin delta-1	CTNND1	>sp|O60716|CTND1_HUMAN Catenin delta-1 OS=Homo sapiens GN=CTNND1 PE=1 SV=1;>sp|O60716-2|CTND1_HUMAN Isoform 1AB of Catenin delta-1 OS=Homo sapiens GN=CTNND1;>sp|O60716-3|CTND1_HUMAN Isoform 1AC of Catenin delta-1 OS=Homo sapiens GN=CTNND1;>tr|C9JZR2|C9JZR2
0.421048	0.406645	0.498455	0.722728	0.356932	1.16118	Ribosome	3D-structure;Acetylation;Completeproteome;Diamond-Blackfananemia;Diseasemutation;Referenceproteome;Ribonucleoprotein;Ribosomalprotein;RNA-binding;tRNA-binding	ko03010	P18077;C9K025;F8WB72;F8WBS5	P18077;C9K025;F8WB72;F8WBS5	60S ribosomal protein L35a	RPL35A	>sp|P18077|RL35A_HUMAN 60S ribosomal protein L35a OS=Homo sapiens GN=RPL35A PE=1 SV=2;>tr|C9K025|C9K025_HUMAN 60S ribosomal protein L35a (Fragment) OS=Homo sapiens GN=RPL35A PE=2 SV=1;>tr|F8WB72|F8WB72_HUMAN 60S ribosomal protein L35a OS=Homo sapiens GN=RP
0.127237	0.154065	-0.0778478	0.207018	0.279412	0.29678	RNA transport;Viral myocarditis	3D-structure;Acetylation;Alternativesplicing;Completeproteome;Directproteinsequencing;Initiationfactor;Phosphoprotein;Polymorphism;Proteinbiosynthesis;Referenceproteome;Repressor;Translationregulation	ko03013;ko05416	D3DQV9;P78344;H0Y3P2;P78344-2;E9PKF8;H0YCH5;H0YD77;H0YEC5;H0YE22;H0YCF8;H0YE44	D3DQV9;P78344;H0Y3P2;P78344-2	Eukaryotic translation initiation factor 4 gamma 2	EIF4G2	>tr|D3DQV9|D3DQV9_HUMAN Eukaryotic translation initiation factor 4 gamma 2 (Fragment) OS=Homo sapiens GN=EIF4G2 PE=2 SV=1;>sp|P78344|IF4G2_HUMAN Eukaryotic translation initiation factor 4 gamma 2 OS=Homo sapiens GN=EIF4G2 PE=1 SV=1;>tr|H0Y3P2|H0Y3P2_HUMAN
-0.195946	-0.0631831	-0.0536584	0.377846	-0.305254	0.0969364	Calcium signaling pathway;ErbB signaling pathway;Gastric acid secretion;Glioma;GnRH signaling pathway;ko05152;Long-term potentiation;Melanogenesis;Neurotrophin signaling pathway;Olfactory transduction;Oocyte meiosis;Phototransduction - fly;Wnt signaling pathway	3D-structure;Acetylation;Actin-binding;Alternativesplicing;ATP-binding;Calmodulin-binding;Celljunction;Cellmembrane;Completeproteome;Cytoplasm;Cytoskeleton;Developmentalprotein;Differentiation;Kinase;Membrane;Neurogenesis;Nucleotide-binding;Phosphoprotein;Polymorphism;Referenceproteome;Sarcoplasmicreticulum;Serine/threonine-proteinkinase;Synapse;Transferase	ko04012;ko04020;ko04114;ko04310;ko04720;ko04722;ko04740;ko04745;ko04912;ko04916;ko04971;ko05152;ko05214	E9PF82;Q13557-11;Q13557-4;Q13557-6;E9PBG7;Q13557-3;Q13557;D6R938;Q13557-5;Q13557-10;Q13557-9;Q13557-12;Q13557-8;Q13554;Q13555-6;Q13555;Q13555-8;Q13555-2;Q13554-2;Q13555-9;Q13555-7;Q13555-4;Q13555-5;Q13555-3;Q13554-5;Q13554-8;Q5SWX3;Q13554-3;Q13555-10;Q13554-6;Q9UQM7-2;Q13554-4;Q9UQM7;Q8WU40;Q13554-7;H7BXS4;B7Z1Z6;H0Y6G2;H0Y9C2;H0Y9J2;E7EQE4;E9PBE8;D6RHX9	E9PF82;Q13557-11;Q13557-4;Q13557-6;E9PBG7;Q13557-3;Q13557;D6R938;Q13557-5;Q13557-10;Q13557-9;Q13557-12;Q13557-8;Q13554;Q13555-6;Q13555;Q13555-8;Q13555-2;Q13554-2;Q13555-9;Q13555-7;Q13555-4;Q13555-5;Q13555-3;Q13554-5;Q13554-8;Q5SWX3;Q13554-3;Q13555-10;Q13554-6;Q9UQM7-2;Q13554-4;Q9UQM7;Q8WU40;Q13554-7;H7BXS4;B7Z1Z6	Calcium/calmodulin-dependent protein kinase type II subunit delta;Calcium/calmodulin-dependent protein kinase type II subunit beta;Calcium/calmodulin-dependent protein kinase type II subunit gamma;Calcium/calmodulin-dependent protein kinase type II subunit alpha	CAMK2D;CAMK2B;CAMK2G;CAMK2A	>tr|E9PF82|E9PF82_HUMAN Calcium/calmodulin-dependent protein kinase type II subunit delta OS=Homo sapiens GN=CAMK2D PE=2 SV=1;>sp|Q13557-11|KCC2D_HUMAN Isoform Delta 11 of Calcium/calmodulin-dependent protein kinase type II subunit delta OS=Homo sapiens GN
0.00259443	0.0229004	0.0289935	0.22033	0.184978	0.132906		3D-structure;Acetylation;Alternativesplicing;Completeproteome;Cytoplasm;Directproteinsequencing;Methylation;Nucleus;Phosphoprotein;Referenceproteome;Repeat;RNA-binding		Q99729-2;D6RBZ0;Q99729-3;D6RD18;D6R9P3;Q99729;Q99729-4	Q99729-2;D6RBZ0;Q99729-3;D6RD18;D6R9P3;Q99729;Q99729-4	Heterogeneous nuclear ribonucleoprotein A/B	HNRNPAB	>sp|Q99729-2|ROAA_HUMAN Isoform 2 of Heterogeneous nuclear ribonucleoprotein A/B OS=Homo sapiens GN=HNRNPAB;>tr|D6RBZ0|D6RBZ0_HUMAN Heterogeneous nuclear ribonucleoprotein A/B OS=Homo sapiens GN=HNRNPAB PE=2 SV=1;>sp|Q99729-3|ROAA_HUMAN Isoform 3 of Hetero
-0.0303393	-0.155791	-0.157946	-0.00186231	0.0284276	0.113034		Completeproteome;Membrane;Referenceproteome;Transmembrane;Transmembranehelix		P57088;D6RAA6;H0Y8N0	P57088;D6RAA6;H0Y8N0	Transmembrane protein 33	TMEM33	>sp|P57088|TMM33_HUMAN Transmembrane protein 33 OS=Homo sapiens GN=TMEM33 PE=1 SV=2;>tr|D6RAA6|D6RAA6_HUMAN Transmembrane protein 33 (Fragment) OS=Homo sapiens GN=TMEM33 PE=2 SV=1;>tr|H0Y8N0|H0Y8N0_HUMAN Transmembrane protein 33 (Fragment) OS=Homo sapiens
0.0170666	-0.00781167	0.0250288	0.00963388	0.0214797	0.158725	Ribosome	3D-structure;Acetylation;Completeproteome;Directproteinsequencing;Referenceproteome;Ribonucleoprotein;Ribosomalprotein	ko03010	P32969;D6RAN4;H0Y9V9;H0Y9R4;E7ESE0	P32969;D6RAN4;H0Y9V9;H0Y9R4;E7ESE0	60S ribosomal protein L9	RPL9	>sp|P32969|RL9_HUMAN 60S ribosomal protein L9 OS=Homo sapiens GN=RPL9 PE=1 SV=1;>tr|D6RAN4|D6RAN4_HUMAN 60S ribosomal protein L9 (Fragment) OS=Homo sapiens GN=RPL9 PE=2 SV=1;>tr|H0Y9V9|H0Y9V9_HUMAN 60S ribosomal protein L9 (Fragment) OS=Homo sapiens GN=RPL
0.0560286	0.131326	0.067088	0.177216	0.211635	0.134615	Ribosome	3D-structure;Acetylation;Completeproteome;Cytoplasm;Differentiation;Directproteinsequencing;Nucleus;Phosphoprotein;Referenceproteome;Ribonucleoprotein;Ribosomalprotein	ko03010	P61247;D6RAT0;D6RG13;D6RB09;H0Y9Y4;E9PFI5;H0Y8L7;F5H4F9;D6R9B6;D6RAS7;D6RED7;D6RGE0;D6RI02	P61247;D6RAT0;D6RG13;D6RB09;H0Y9Y4;E9PFI5;H0Y8L7;F5H4F9;D6R9B6;D6RAS7;D6RED7	40S ribosomal protein S3a	RPS3A	>sp|P61247|RS3A_HUMAN 40S ribosomal protein S3a OS=Homo sapiens GN=RPS3A PE=1 SV=2;>tr|D6RAT0|D6RAT0_HUMAN 40S ribosomal protein S3a OS=Homo sapiens GN=RPS3A PE=2 SV=1;>tr|D6RG13|D6RG13_HUMAN 40S ribosomal protein S3a (Fragment) OS=Homo sapiens GN=RPS3A PE
0.124196	0.057277	0.06226	0.0490731	0.0490731	0.112233		Acetylation;Alternativesplicing;Completeproteome;Cytoplasm;Directproteinsequencing;Nucleus;Referenceproteome;Signalosome		D6RAX7;Q9BT78;Q9BT78-2;D6RFN0;D6RD63	D6RAX7;Q9BT78;Q9BT78-2;D6RFN0;D6RD63	COP9 signalosome complex subunit 4	COPS4	>tr|D6RAX7|D6RAX7_HUMAN COP9 signalosome complex subunit 4 OS=Homo sapiens GN=COPS4 PE=2 SV=1;>sp|Q9BT78|CSN4_HUMAN COP9 signalosome complex subunit 4 OS=Homo sapiens GN=COPS4 PE=1 SV=1;>sp|Q9BT78-2|CSN4_HUMAN Isoform 2 of COP9 signalosome complex subunit
0.0172092	0.00748262	0.00776951	0.0542234	0.038998	0.0813396		3D-structure;Acetylation;Apoptosis;Completeproteome;Cytoplasm;Directproteinsequencing;Diseasemutation;Hydrolase;Neuropathy;Nucleotide-binding;Nucleus;Referenceproteome;Transcription;Transcriptionregulation		P49773;D6RD60;D6RE99;D6REP8;D6RC06	P49773;D6RD60;D6RE99;D6REP8;D6RC06	Histidine triad nucleotide-binding protein 1	HINT1	>sp|P49773|HINT1_HUMAN Histidine triad nucleotide-binding protein 1 OS=Homo sapiens GN=HINT1 PE=1 SV=2;>tr|D6RD60|D6RD60_HUMAN Histidine triad nucleotide-binding protein 1 OS=Homo sapiens GN=HINT1 PE=2 SV=1;>tr|D6RE99|D6RE99_HUMAN Histidine triad nucleotid
-0.0774672	-0.10597	NaN	NaN	-0.264391	-0.224452	RNA transport	3D-structure;Alternativesplicing;Completeproteome;Cytoplasm;Referenceproteome;Translationregulation	ko03013	Q9H074;Q9H074-2;Q9H074-3;D6REB4;D6RJF2	Q9H074;Q9H074-2;Q9H074-3;D6REB4;D6RJF2	Polyadenylate-binding protein-interacting protein 1	PAIP1	>sp|Q9H074|PAIP1_HUMAN Polyadenylate-binding protein-interacting protein 1 OS=Homo sapiens GN=PAIP1 PE=1 SV=1;>sp|Q9H074-2|PAIP1_HUMAN Isoform 2 of Polyadenylate-binding protein-interacting protein 1 OS=Homo sapiens GN=PAIP1;>sp|Q9H074-3|PAIP1_HUMAN Isofor
-0.127699	0.134484	-0.0659138	-0.1741	-0.0574968	0.0504668		Acetylation;Alternativesplicing;Cellcycle;Celldivision;Celljunction;Cellprojection;Chromosomalrearrangement;Coiledcoil;Completeproteome;Cytoplasm;Cytoskeleton;Directproteinsequencing;GTP-binding;Nucleotide-binding;Referenceproteome;Synapse		Q9NVA2-2;D6RER5;Q9NVA2;D6RGI3;D6RDU5;H0Y961;D6R9Y6;D6RDP1;H0Y9G8	Q9NVA2-2;D6RER5;Q9NVA2;D6RGI3;D6RDU5;H0Y961;D6R9Y6;D6RDP1;H0Y9G8	Septin-11	2011-09-01	>sp|Q9NVA2-2|SEP11_HUMAN Isoform 2 of Septin-11 OS=Homo sapiens GN=SEPT11;>tr|D6RER5|D6RER5_HUMAN Septin-11 OS=Homo sapiens GN=SEPT11 PE=2 SV=1;>sp|Q9NVA2|SEP11_HUMAN Septin-11 OS=Homo sapiens GN=SEPT11 PE=1 SV=3;>tr|D6RGI3|D6RGI3_HUMAN Septin 11, isoform
0.0508847	0.0281448	-0.0189657	-0.046474	-0.0375028	-0.0406157	Purine metabolism	3D-structure;Acetylation;Alternativesplicing;ATP-binding;Completeproteome;Decarboxylase;Directproteinsequencing;Ligase;Lyase;Multifunctionalenzyme;Nucleotide-binding;Phosphoprotein;Polymorphism;Purinebiosynthesis;Referenceproteome	ko00230	P22234-2;P22234;D6RF62;E9PBS1	P22234-2;P22234;D6RF62;E9PBS1	Multifunctional protein ADE2;Phosphoribosylaminoimidazole-succinocarboxamide synthase;Phosphoribosylaminoimidazole carboxylase	PAICS	>sp|P22234-2|PUR6_HUMAN Isoform 2 of Multifunctional protein ADE2 OS=Homo sapiens GN=PAICS;>sp|P22234|PUR6_HUMAN Multifunctional protein ADE2 OS=Homo sapiens GN=PAICS PE=1 SV=3;>tr|D6RF62|D6RF62_HUMAN Phosphoribosylaminoimidazole carboxylase OS=Homo sapien
0.0795658	0.111833	NaN	0.24245	0.33674	0.212383		3D-structure;Acetylation;Completeproteome;Electrontransport;Heme;Iron;Membrane;Metal-binding;Mitochondrion;Mitochondrionoutermembrane;Phosphoprotein;Referenceproteome;Transmembrane;Transmembranehelix;Transport		J3KNF8;O43169;H3BUX2;D6RFH4	J3KNF8;O43169;H3BUX2;D6RFH4	Cytochrome b5 type B	CYB5B	>tr|J3KNF8|J3KNF8_HUMAN Cytochrome b5 type B OS=Homo sapiens GN=CYB5B PE=3 SV=1;>sp|O43169|CYB5B_HUMAN Cytochrome b5 type B OS=Homo sapiens GN=CYB5B PE=1 SV=2;>tr|H3BUX2|H3BUX2_HUMAN Cytochrome b5 type B OS=Homo sapiens GN=CYB5B PE=2 SV=1;>tr|D6RFH4|D6RFH4
-0.281439	-0.147618	0.206393	-0.413442	-0.208644	-0.279319	Alzheimer's disease;Citrate cycle (TCA cycle);Huntington's disease;Oxidative phosphorylation;Parkinson's disease	Acetylation;Cardiomyopathy;Completeproteome;Directproteinsequencing;Diseasemutation;Electrontransport;FAD;Flavoprotein;Leighsyndrome;Membrane;Mitochondrion;Mitochondrioninnermembrane;Oxidoreductase;Phosphoprotein;Polymorphism;Referenceproteome;Transitpeptide;Transport;Tricarboxylicacidcycle;Tumorsuppressor	ko00020;ko00190;ko05010;ko05012;ko05016	P31040;E9PBJ5;D6RFM5;H0Y8X1	P31040;E9PBJ5;D6RFM5	Succinate dehydrogenase [ubiquinone] flavoprotein subunit, mitochondrial	SDHA	>sp|P31040|DHSA_HUMAN Succinate dehydrogenase [ubiquinone] flavoprotein subunit, mitochondrial OS=Homo sapiens GN=SDHA PE=1 SV=2;>tr|E9PBJ5|E9PBJ5_HUMAN Succinate dehydrogenase [ubiquinone] flavoprotein subunit, mitochondrial OS=Homo sapiens GN=SDHA PE=2 S
-0.0270427	-0.0807133	0.00460933	-0.0562061	-0.0954041	-0.502158		Completeproteome;Referenceproteome		Q96CN7;D6RGE2	Q96CN7;D6RGE2	Isochorismatase domain-containing protein 1	ISOC1	>sp|Q96CN7|ISOC1_HUMAN Isochorismatase domain-containing protein 1 OS=Homo sapiens GN=ISOC1 PE=1 SV=3;>tr|D6RGE2|D6RGE2_HUMAN Isochorismatase domain-containing protein 1 (Fragment) OS=Homo sapiens GN=ISOC1 PE=2 SV=1
0.11836	0.152118	NaN	0.0357646	0.0340749	-0.0307666		Centromere;Chromosome;Completeproteome;Cytoplasm;Cytoskeleton;Kinetochore;Phosphoprotein;Referenceproteome		Q8WVJ2;E5RFP0	Q8WVJ2;E5RFP0	NudC domain-containing protein 2	NUDCD2	>sp|Q8WVJ2|NUDC2_HUMAN NudC domain-containing protein 2 OS=Homo sapiens GN=NUDCD2 PE=1 SV=1;>tr|E5RFP0|E5RFP0_HUMAN NudC domain-containing protein 2 OS=Homo sapiens GN=NUDCD2 PE=2 SV=1
-0.099448	0.0132121	-0.040393	-0.166082	0.0886844	0.0050406	Mineral absorption	3D-structure;Chaperone;Completeproteome;Copper;Coppertransport;Iontransport;Metal-binding;Referenceproteome;Transport	ko04978	E5RIM7;O00244;E5RGN3	E5RIM7;O00244;E5RGN3	Copper transport protein ATOX1	ATOX1	>tr|E5RIM7|E5RIM7_HUMAN Copper transport protein ATOX1 OS=Homo sapiens GN=ATOX1 PE=2 SV=1;>sp|O00244|ATOX1_HUMAN Copper transport protein ATOX1 OS=Homo sapiens GN=ATOX1 PE=1 SV=1;>tr|E5RGN3|E5RGN3_HUMAN Copper transport protein ATOX1 OS=Homo sapiens GN=ATO
0.0701145	0.111432	0.287472	-0.0722098	0.0809305	0.119821	Pathways in cancer;Renal cell carcinoma;Ubiquitin mediated proteolysis	3D-structure;Alternativesplicing;Completeproteome;Host-virusinteraction;Nucleus;Referenceproteome;Transcription;Transcriptionregulation;Ublconjugationpathway	ko04120;ko05200;ko05211	Q15369;Q15369-2;E5RHG8;R4GMY8	Q15369;Q15369-2;E5RHG8;R4GMY8	Transcription elongation factor B polypeptide 1	TCEB1	>sp|Q15369|ELOC_HUMAN Transcription elongation factor B polypeptide 1 OS=Homo sapiens GN=TCEB1 PE=1 SV=1;>sp|Q15369-2|ELOC_HUMAN Isoform 2 of Transcription elongation factor B polypeptide 1 OS=Homo sapiens GN=TCEB1;>tr|E5RHG8|E5RHG8_HUMAN Transcription elo
-0.0425905	-0.0391029	0.0422241	0.066537	0.0794293	0.0954519	Calcium signaling pathway;Huntington's disease;Parkinson's disease	Acetylation;Alternativesplicing;Completeproteome;Iontransport;Membrane;Mitochondrion;Mitochondrionoutermembrane;NAD;Nucleotide-binding;Phosphoprotein;Porin;Referenceproteome;Transmembrane;Transmembranebetastrand;Transport	ko04020;ko05012;ko05016	Q9Y277;E5RHZ6;E5RJN6;F5H740;Q9Y277-2;E5RFP6;E5RK27;E5RHE1	Q9Y277;E5RHZ6;E5RJN6;F5H740;Q9Y277-2;E5RFP6;E5RK27;E5RHE1	Voltage-dependent anion-selective channel protein 3	VDAC3	>sp|Q9Y277|VDAC3_HUMAN Voltage-dependent anion-selective channel protein 3 OS=Homo sapiens GN=VDAC3 PE=1 SV=1;>tr|E5RHZ6|E5RHZ6_HUMAN Voltage-dependent anion-selective channel protein 3 (Fragment) OS=Homo sapiens GN=VDAC3 PE=2 SV=1;>tr|E5RJN6|E5RJN6_HUMAN
0.325271	0.369048	0.384381	0.363003	0.375067	0.405012	Ribosome	3D-structure;Acetylation;Completeproteome;Phosphoprotein;Referenceproteome;Ribonucleoprotein;Ribosomalprotein	ko03010	P62888;E5RI99;E5RJH3	P62888;E5RI99;E5RJH3	60S ribosomal protein L30	RPL30	>sp|P62888|RL30_HUMAN 60S ribosomal protein L30 OS=Homo sapiens GN=RPL30 PE=1 SV=2;>tr|E5RI99|E5RI99_HUMAN 60S ribosomal protein L30 (Fragment) OS=Homo sapiens GN=RPL30 PE=2 SV=1;>tr|E5RJH3|E5RJH3_HUMAN 60S ribosomal protein L30 OS=Homo sapiens GN=RPL30 PE
0.0643311	0.353662	0.0289935	0.0274371	0.445621	0.679244		3D-structure;Acetylation;Chaperone;Completeproteome;Cytoplasm;Cytoskeleton;Microtubule;Referenceproteome		E5RJD8;O75347;E5RIW3;E5RHG6;B4DT30;E5RIX8	E5RJD8;O75347;E5RIW3;E5RHG6;B4DT30	Tubulin-specific chaperone A	TBCA	>tr|E5RJD8|E5RJD8_HUMAN Tubulin-specific chaperone A OS=Homo sapiens GN=TBCA PE=2 SV=1;>sp|O75347|TBCA_HUMAN Tubulin-specific chaperone A OS=Homo sapiens GN=TBCA PE=1 SV=3;>tr|E5RIW3|E5RIW3_HUMAN Tubulin-specific chaperone A OS=Homo sapiens GN=TBCA PE=2 SV
-0.426645	-0.3928	-0.474913	-0.408053	-0.27357	-0.287536	Cell cycle;Cell cycle - yeast;Circadian rhythm - mammal;Oocyte meiosis;Protein processing in endoplasmic reticulum;TGF-beta signaling pathway;Ubiquitin mediated proteolysis;Wnt signaling pathway	3D-structure;Alternativesplicing;Completeproteome;Directproteinsequencing;Phosphoprotein;Polymorphism;Referenceproteome;Ublconjugationpathway	ko04110;ko04111;ko04114;ko04120;ko04141;ko04310;ko04350;ko04710	E5RJR5;P63208;P63208-2;F8W8N3;E7ERH2;E5RGM3;E5RI56;E5RGM4;E5RHM3	E5RJR5;P63208;P63208-2;F8W8N3;E7ERH2	S-phase kinase-associated protein 1	SKP1	>tr|E5RJR5|E5RJR5_HUMAN S-phase kinase-associated protein 1 OS=Homo sapiens GN=SKP1 PE=2 SV=1;>sp|P63208|SKP1_HUMAN S-phase kinase-associated protein 1 OS=Homo sapiens GN=SKP1 PE=1 SV=2;>sp|P63208-2|SKP1_HUMAN Isoform 2 of S-phase kinase-associated protein
0.0480967	0.0257376	0.0357646	0.0999011	0.054779	0.0866479	Alzheimer's disease;Calcium signaling pathway;Gastric acid secretion;Glioma;GnRH signaling pathway;Insulin signaling pathway;ko05152;Long-term potentiation;Melanogenesis;Neurotrophin signaling pathway;Olfactory transduction;Oocyte meiosis;Phosphatidylinositol signaling system;Phototransduction;Phototransduction - fly;Plant-pathogen interaction;Salivary secretion;Vascular smooth muscle contraction	3D-structure;Acetylation;Calcium;Completeproteome;Cytoplasm;Cytoskeleton;Directproteinsequencing;Isopeptidebond;Kinase;Metal-binding;Methylation;Muscleprotein;Phosphoprotein;Polymorphism;Referenceproteome;Repeat;Transferase;Ublconjugation	ko04020;ko04070;ko04114;ko04270;ko04626;ko04720;ko04722;ko04740;ko04744;ko04745;ko04910;ko04912;ko04916;ko04970;ko04971;ko05010;ko05152;ko05214	E7EMB3;H0Y7A7;E7ETZ0;P62158;G3V479;M0QZ52;F8WBR5;P27482;Q96HY3;G3V361;P02585;C9J7T9	E7EMB3;H0Y7A7;E7ETZ0;P62158;G3V479;M0QZ52;F8WBR5	Calmodulin	CALM2;CALM1	>tr|E7EMB3|E7EMB3_HUMAN Calmodulin OS=Homo sapiens GN=CALM2 PE=2 SV=1;>tr|H0Y7A7|H0Y7A7_HUMAN Calmodulin (Fragment) OS=Homo sapiens GN=CALM2 PE=2 SV=1;>tr|E7ETZ0|E7ETZ0_HUMAN Calmodulin OS=Homo sapiens GN=CALM1 PE=2 SV=1;>sp|P62158|CALM_HUMAN Calmodulin OS
-0.186114	0.0769695	NaN	-0.000187559	0.00388999	-0.0287784		Acetylation;Carbohydratemetabolism;Completeproteome;Directproteinsequencing;Glycogenmetabolism;Phosphoprotein;Proteinphosphataseinhibitor;Referenceproteome		P41236;Q6NXS1;E7EMN6;E7EUI7	P41236;Q6NXS1;E7EMN6;E7EUI7	Protein phosphatase inhibitor 2;Putative protein phosphatase inhibitor 2-like protein 3	PPP1R2;PPP1R2P3	>sp|P41236|IPP2_HUMAN Protein phosphatase inhibitor 2 OS=Homo sapiens GN=PPP1R2 PE=1 SV=2;>sp|Q6NXS1|IPP2M_HUMAN Putative protein phosphatase inhibitor 2-like protein 3 OS=Homo sapiens GN=PPP1R2P3 PE=5 SV=1;>tr|E7EMN6|E7EMN6_HUMAN Protein phosphatase inhib
0.165687	0.115033	0.124196	0.217107	0.190678	0.145873		3D-structure;Actin-binding;Alternativesplicing;Coiledcoil;Completeproteome;Cytoplasm;Cytoskeleton;Diseasemutation;Emery-Dreifussmusculardystrophy;Membrane;Neurodegeneration;Nucleus;Phosphoprotein;Polymorphism;Referenceproteome;Repeat;Transmembrane;Transmembranehelix		Q8NF91;E9PEL9;Q8NF91-4;E7ENN3;Q8NF91-7;Q8NF91-2;Q8NF91-8	Q8NF91;E9PEL9;Q8NF91-4;E7ENN3;Q8NF91-7;Q8NF91-2;Q8NF91-8	Nesprin-1	SYNE1	>sp|Q8NF91|SYNE1_HUMAN Nesprin-1 OS=Homo sapiens GN=SYNE1 PE=1 SV=4;>tr|E9PEL9|E9PEL9_HUMAN Nesprin-1 OS=Homo sapiens GN=SYNE1 PE=2 SV=1;>sp|Q8NF91-4|SYNE1_HUMAN Isoform 4 of Nesprin-1 OS=Homo sapiens GN=SYNE1;>tr|E7ENN3|E7ENN3_HUMAN Nesprin-1 OS=Homo sapi
-0.10729	-0.130255	-0.0194482	-0.192909	-0.204017	-0.125463	Amino sugar and nucleotide sugar metabolism;Butirosin and neomycin biosynthesis;Carbohydrate digestion and absorption;Fructose and mannose metabolism;Galactose metabolism;Glycolysis / Gluconeogenesis;Insulin signaling pathway;Starch and sucrose metabolism;Streptomycin biosynthesis;Type II diabetes mellitus	3D-structure;Acetylation;Allostericenzyme;Alternativesplicing;ATP-binding;Completeproteome;Directproteinsequencing;Diseasemutation;Glycolysis;Kinase;Membrane;Mitochondrion;Mitochondrionoutermembrane;Nucleotide-binding;Phosphoprotein;Polymorphism;Referenceproteome;Repeat;Transferase	ko00010;ko00051;ko00052;ko00500;ko00520;ko00521;ko00524;ko04910;ko04930;ko04973	E7ENR4;P19367-3;P19367;P19367-2;P19367-4;Q2TB90;B1AR63;B1AR61;B1AR62	E7ENR4;P19367-3;P19367;P19367-2;P19367-4	Hexokinase-1	HK1	>tr|E7ENR4|E7ENR4_HUMAN Hexokinase-1 OS=Homo sapiens GN=HK1 PE=2 SV=1;>sp|P19367-3|HXK1_HUMAN Isoform 3 of Hexokinase-1 OS=Homo sapiens GN=HK1;>sp|P19367|HXK1_HUMAN Hexokinase-1 OS=Homo sapiens GN=HK1 PE=1 SV=3;>sp|P19367-2|HXK1_HUMAN Isoform 2 of Hexokina
-0.43117	-0.47347	-0.59719	-0.357659	-0.221051	-0.147026	Protein processing in endoplasmic reticulum	3D-structure;Completeproteome;Cytoplasm;Endoplasmicreticulum;ER-Golgitransport;Golgiapparatus;Membrane;Phosphoprotein;Polymorphism;Proteintransport;Referenceproteome;Transport	ko04141	P53992;G5EA31;E7EP00;B4DZT4	P53992;G5EA31;E7EP00;B4DZT4	Protein transport protein Sec24C	SEC24C	>sp|P53992|SC24C_HUMAN Protein transport protein Sec24C OS=Homo sapiens GN=SEC24C PE=1 SV=3;>tr|G5EA31|G5EA31_HUMAN Protein transport protein Sec24C OS=Homo sapiens GN=SEC24C PE=2 SV=1;>tr|E7EP00|E7EP00_HUMAN Protein transport protein Sec24C OS=Homo sapien
0.215368	0.204642	0.207893	0.230818	0.220701	0.197236	Ribosome	3D-structure;Acetylation;Completeproteome;Directproteinsequencing;Phosphoprotein;Polymorphism;Referenceproteome;Repeat;Ribonucleoprotein;Ribosomalprotein;Tripletrepeatexpansion	ko03010	P50914;E7EPB3	P50914;E7EPB3	60S ribosomal protein L14	RPL14	>sp|P50914|RL14_HUMAN 60S ribosomal protein L14 OS=Homo sapiens GN=RPL14 PE=1 SV=4;>tr|E7EPB3|E7EPB3_HUMAN 60S ribosomal protein L14 OS=Homo sapiens GN=RPL14 PE=2 SV=1
0.146134	0.107286	0.101784	-0.0650533	0.0210533	-0.143341	ECM-receptor interaction;Hematopoietic cell lineage;Shigellosis	3D-structure;Alternativesplicing;Bloodgroupantigen;Celladhesion;Completeproteome;Directproteinsequencing;Disulfidebond;Glycoprotein;Membrane;Phosphoprotein;Polymorphism;Proteoglycan;Pyrrolidonecarboxylicacid;Receptor;Referenceproteome;Signal;Transmembrane;Transmembranehelix	ko04512;ko04640;ko05131	P16070;P16070-5;E7EPC6;P16070-7;P16070-3;P16070-4;P16070-6;P16070-17;P16070-8;P16070-16;P16070-10;P16070-11;P16070-13;P16070-14;P16070-12;P16070-18;H0Y2P0;H0YD13;P16070-9;H0Y5E4;P16070-15;H0YCV9;H0YDW7;H0YD17;H0YDX6;H0YE40;J3KN83;E9PKC6	P16070;P16070-5;E7EPC6;P16070-7;P16070-3;P16070-4;P16070-6;P16070-17;P16070-8;P16070-16;P16070-10;P16070-11;P16070-13;P16070-14;P16070-12;P16070-18;H0Y2P0;H0YD13;P16070-9;H0Y5E4;P16070-15;H0YCV9;H0YDW7;H0YD17;H0YDX6;H0YE40	CD44 antigen	CD44	>sp|P16070|CD44_HUMAN CD44 antigen OS=Homo sapiens GN=CD44 PE=1 SV=3;>sp|P16070-5|CD44_HUMAN Isoform 5 of CD44 antigen OS=Homo sapiens GN=CD44;>tr|E7EPC6|E7EPC6_HUMAN CD44 antigen OS=Homo sapiens GN=CD44 PE=2 SV=2;>sp|P16070-7|CD44_HUMAN Isoform 7 of CD44
-0.369669	-0.323083	-0.202589	-0.302831	-0.268834	-0.345821		3D-structure;Acetylation;Alternativesplicing;Cellcycle;Celldivision;Cellprojection;Centromere;Chromosome;Cilium;Coiledcoil;Completeproteome;Cytoplasm;Cytoskeleton;GTP-binding;Kinetochore;Mitosis;Nucleotide-binding;Phosphoprotein;Referenceproteome		Q16181;E7EPK1;E7ES33;Q16181-2;G3V1Q4;H0YFF6;H0Y3Y4;F5GZE5;Q6ZU15;Q5JXL7	Q16181;E7EPK1;E7ES33;Q16181-2;G3V1Q4;H0YFF6;H0Y3Y4;F5GZE5	Septin-7	2007-09-01	>sp|Q16181|SEPT7_HUMAN Septin-7 OS=Homo sapiens GN=SEPT7 PE=1 SV=2;>tr|E7EPK1|E7EPK1_HUMAN Septin-7 OS=Homo sapiens GN=SEPT7 PE=2 SV=1;>tr|E7ES33|E7ES33_HUMAN Septin-7 OS=Homo sapiens GN=SEPT7 PE=2 SV=2;>sp|Q16181-2|SEPT7_HUMAN Isoform 2 of Septin-7 OS=Hom
-0.0449105	0.0662615	-0.122617	0.0411028	0.174279	0.129349	Alzheimer's disease;Huntington's disease;Oxidative phosphorylation;Parkinson's disease	2Fe-2S;Completeproteome;Electrontransport;Iron;Iron-sulfur;Membrane;Metal-binding;Mitochondrion;Mitochondrioninnermembrane;NAD;Oxidoreductase;Phosphoprotein;Polymorphism;Referenceproteome;Respiratorychain;Transitpeptide;Transport;Ubiquinone	ko00190;ko05010;ko05012;ko05016	E7EPT4;P19404	E7EPT4;P19404	NADH dehydrogenase [ubiquinone] flavoprotein 2, mitochondrial	NDUFV2	>tr|E7EPT4|E7EPT4_HUMAN NADH dehydrogenase [ubiquinone] flavoprotein 2, mitochondrial OS=Homo sapiens GN=NDUFV2 PE=2 SV=1;>sp|P19404|NDUV2_HUMAN NADH dehydrogenase [ubiquinone] flavoprotein 2, mitochondrial OS=Homo sapiens GN=NDUFV2 PE=1 SV=2
-0.248725	-0.209145	-0.0948956	-0.256287	-0.186787	-0.216351	mRNA surveillance pathway;RNA transport;Spliceosome	Acetylation;Alternativesplicing;Apoptosis;Completeproteome;Directproteinsequencing;Isopeptidebond;Methylation;Nucleus;Phosphoprotein;Polymorphism;Referenceproteome;Ublconjugation	ko03013;ko03015;ko03040	Q9UKV3;Q9UKV3-5;E7EQT4;Q9UKV3-2;Q9UKV3-3;G3V3B0;G3V3T3	Q9UKV3;Q9UKV3-5;E7EQT4	Apoptotic chromatin condensation inducer in the nucleus	ACIN1	>sp|Q9UKV3|ACINU_HUMAN Apoptotic chromatin condensation inducer in the nucleus OS=Homo sapiens GN=ACIN1 PE=1 SV=2;>sp|Q9UKV3-5|ACINU_HUMAN Isoform 4 of Apoptotic chromatin condensation inducer in the nucleus OS=Homo sapiens GN=ACIN1;>tr|E7EQT4|E7EQT4_HUMAN
-0.232023	-0.208644	-0.240861	-0.122743	-0.212985	-0.147234		3D-structure;Chromosome;Completeproteome;DNA-binding;Nucleus;Polymorphism;Referenceproteome;Repeat		O15347;E7EQU1;E7ES08;E9PES6	O15347;E7EQU1;E7ES08;E9PES6	High mobility group protein B3	HMGB3	>sp|O15347|HMGB3_HUMAN High mobility group protein B3 OS=Homo sapiens GN=HMGB3 PE=1 SV=4;>tr|E7EQU1|E7EQU1_HUMAN High mobility group protein B3 (Fragment) OS=Homo sapiens GN=HMGB3 PE=2 SV=1;>tr|E7ES08|E7ES08_HUMAN High mobility group protein B3 (Fragment)
-0.124707	0.1995	-0.542311	-0.439402	-0.0767215	-0.264686		Acetylation;Alternativesplicing;Cellmembrane;Charcot-Marie-Toothdisease;Completeproteome;Cytoplasm;Cytoskeleton;Directproteinsequencing;Membrane;Microtubule;Neuropathy;Nucleus;Phosphoprotein;Polymorphism;Referenceproteome;Repeat		Q92597;Q92597-2;E9PDL6;Q92597-3;E7ESM1;E5RJY1	Q92597;Q92597-2;E9PDL6;Q92597-3;E7ESM1;E5RJY1	Protein NDRG1	NDRG1	>sp|Q92597|NDRG1_HUMAN Protein NDRG1 OS=Homo sapiens GN=NDRG1 PE=1 SV=1;>sp|Q92597-2|NDRG1_HUMAN Isoform 2 of Protein NDRG1 OS=Homo sapiens GN=NDRG1;>tr|E9PDL6|E9PDL6_HUMAN Protein NDRG1 OS=Homo sapiens GN=NDRG1 PE=2 SV=2;>sp|Q92597-3|NDRG1_HUMAN Isoform 3
0.188907	-0.0587585	NaN	0.155879	0.258459	0.1153	Ribosome biogenesis in eukaryotes	Acetylation;Acyltransferase;ATP-binding;Completeproteome;Nucleotide-binding;Nucleus;Phosphoprotein;Polymorphism;Referenceproteome;Transferase	ko03008	Q9H0A0;E7ESU4;E9PMU0;E9PJN6	Q9H0A0;E7ESU4;E9PMU0;E9PJN6	N-acetyltransferase 10	NAT10	>sp|Q9H0A0|NAT10_HUMAN N-acetyltransferase 10 OS=Homo sapiens GN=NAT10 PE=1 SV=2;>tr|E7ESU4|E7ESU4_HUMAN N-acetyltransferase 10 OS=Homo sapiens GN=NAT10 PE=2 SV=1;>tr|E9PMU0|E9PMU0_HUMAN N-acetyltransferase 10 OS=Homo sapiens GN=NAT10 PE=2 SV=1;>tr|E9PJN6|
-0.136902	-0.128645	NaN	-0.0427094	-0.12584	-0.092494	Endocytosis	3D-structure;Acetylation;Completeproteome;Cytoplasm;Directproteinsequencing;Endosome;Membrane;Polymorphism;Proteintransport;Referenceproteome;Transport	ko04144	Q9NP79;Q5TGM0;E7ETQ7	Q9NP79;Q5TGM0;E7ETQ7	Vacuolar protein sorting-associated protein VTA1 homolog	VTA1	>sp|Q9NP79|VTA1_HUMAN Vacuolar protein sorting-associated protein VTA1 homolog OS=Homo sapiens GN=VTA1 PE=1 SV=1;>tr|Q5TGM0|Q5TGM0_HUMAN Vacuolar protein sorting-associated protein VTA1 homolog OS=Homo sapiens GN=VTA1 PE=2 SV=1;>tr|E7ETQ7|E7ETQ7_HUMAN Vacu
0.135009	0.137897	0.329066	-0.0154763	-0.105085	0.075738	Ribosome biogenesis in eukaryotes	Acetylation;Alternativesplicing;Completeproteome;Directproteinsequencing;Diseasemutation;Nucleus;Phosphoprotein;Polymorphism;Referenceproteome;Transport	ko03008	E9PHK9;Q13428-4;Q13428-3;E7ETY2;Q13428;Q13428-7;Q13428-6;J3KQ96;Q13428-8;Q13428-2;Q13428-5;H0YA99	E9PHK9;Q13428-4;Q13428-3;E7ETY2;Q13428;Q13428-7;Q13428-6;J3KQ96;Q13428-8;Q13428-2;Q13428-5	Treacle protein	TCOF1	>tr|E9PHK9|E9PHK9_HUMAN Treacle protein OS=Homo sapiens GN=TCOF1 PE=2 SV=1;>sp|Q13428-4|TCOF_HUMAN Isoform 4 of Treacle protein OS=Homo sapiens GN=TCOF1;>sp|Q13428-3|TCOF_HUMAN Isoform 3 of Treacle protein OS=Homo sapiens GN=TCOF1;>tr|E7ETY2|E7ETY2_HUMAN T
-0.336646	-0.378588	-0.122523	-0.265449	-0.367471	-0.297289		Acetylation;Completeproteome;Developmentalprotein;Differentiation;Neurogenesis;Phosphoprotein;Polymorphism;Referenceproteome		Q9Y6E2;E7ETZ4;B5MCH7;B5MCE7;Q75MG1;E7EMS9;F8WDX8;C9JF98;E9PFD4	Q9Y6E2;E7ETZ4;B5MCH7;B5MCE7;Q75MG1	Basic leucine zipper and W2 domain-containing protein 2	BZW2	>sp|Q9Y6E2|BZW2_HUMAN Basic leucine zipper and W2 domain-containing protein 2 OS=Homo sapiens GN=BZW2 PE=1 SV=1;>tr|E7ETZ4|E7ETZ4_HUMAN Basic leucine zipper and W2 domain-containing protein 2 (Fragment) OS=Homo sapiens GN=BZW2 PE=2 SV=1;>tr|B5MCH7|B5MCH7_H
-0.0514739	-0.0525059	0.00216244	-0.116332	-0.0842726	-0.0365555		Acetylation;Alternativesplicing;Completeproteome;Cytoplasm;GTPaseactivation;Membrane;Phosphoprotein;Referenceproteome		E7EU23;P50395;P50395-2;Q5SX87;Q5SX91;Q5SX86;Q5SX90	E7EU23;P50395;P50395-2	Rab GDP dissociation inhibitor beta	GDI2	>tr|E7EU23|E7EU23_HUMAN Rab GDP dissociation inhibitor beta OS=Homo sapiens GN=GDI2 PE=2 SV=1;>sp|P50395|GDIB_HUMAN Rab GDP dissociation inhibitor beta OS=Homo sapiens GN=GDI2 PE=1 SV=2;>sp|P50395-2|GDIB_HUMAN Isoform 2 of Rab GDP dissociation inhibitor be
-0.394581	-0.450735	-0.300626	-0.396157	0.0241777	-0.316061	Adherens junction;Circadian rhythm - plant;Measles;Ribosome biogenesis in eukaryotes;Tight junction;Wnt signaling pathway	3D-structure;Alternativesplicing;Apoptosis;ATP-binding;Cellcycle;Completeproteome;Kinase;Nucleotide-binding;Phosphoprotein;Polymorphism;Proto-oncogene;Referenceproteome;Serine/threonine-proteinkinase;Transcription;Transcriptionregulation;Transferase;Wntsignalingpathway	ko03008;ko04310;ko04520;ko04530;ko04712;ko05162	P68400;Q8NEV1;E7EU96	P68400;Q8NEV1;E7EU96	Casein kinase II subunit alpha	CSNK2A1;hCG_21984	>sp|P68400|CSK21_HUMAN Casein kinase II subunit alpha OS=Homo sapiens GN=CSNK2A1 PE=1 SV=1;>sp|Q8NEV1|CSK23_HUMAN Casein kinase II subunit alpha 3 OS=Homo sapiens GN=CSNK2A3 PE=1 SV=2;>tr|E7EU96|E7EU96_HUMAN Casein kinase II subunit alpha OS=Homo sapiens G
-0.323715	-0.305111	-0.383153	-0.400206	-0.438327	-0.449001	Amino sugar and nucleotide sugar metabolism;Galactose metabolism;Pentose and glucuronate interconversions;Starch and sucrose metabolism	3D-structure;Acetylation;Alternativesplicing;Completeproteome;Cytoplasm;Magnesium;Metal-binding;Nucleotidyltransferase;Phosphoprotein;Polymorphism;Referenceproteome;Transferase	ko00040;ko00052;ko00500;ko00520	E7EUC7;Q16851;Q16851-2;C9JNZ1;C9JQU9;C9JVG3;C9JWG0;C9JUW1;C9JTZ5	E7EUC7;Q16851;Q16851-2	UTP--glucose-1-phosphate uridylyltransferase	UGP2	>tr|E7EUC7|E7EUC7_HUMAN UTP--glucose-1-phosphate uridylyltransferase OS=Homo sapiens GN=UGP2 PE=2 SV=1;>sp|Q16851|UGPA_HUMAN UTP--glucose-1-phosphate uridylyltransferase OS=Homo sapiens GN=UGP2 PE=1 SV=5;>sp|Q16851-2|UGPA_HUMAN Isoform 2 of UTP--glucose-1-
0.0460021	-0.445971	0.0268709	-0.498505	-0.71506	-0.103643	Glutathione metabolism;Pentose phosphate pathway	3D-structure;Acetylation;Alternativesplicing;Carbohydratemetabolism;Completeproteome;Directproteinsequencing;Diseasemutation;Glucosemetabolism;Hereditaryhemolyticanemia;NADP;Oxidoreductase;Phosphoprotein;Polymorphism;Referenceproteome	ko00030;ko00480	P11413-2;P11413-3;P11413;E7EUI8;E7EM57;E9PD92	P11413-2;P11413-3;P11413;E7EUI8;E7EM57	Glucose-6-phosphate 1-dehydrogenase	G6PD	>sp|P11413-2|G6PD_HUMAN Isoform Long of Glucose-6-phosphate 1-dehydrogenase OS=Homo sapiens GN=G6PD;>sp|P11413-3|G6PD_HUMAN Isoform 3 of Glucose-6-phosphate 1-dehydrogenase OS=Homo sapiens GN=G6PD;>sp|P11413|G6PD_HUMAN Glucose-6-phosphate 1-dehydrogenase O
-0.113942	-0.129781	-0.122538	-0.18513	-0.136014	-0.173742	RNA transport;Viral myocarditis	3D-structure;Acetylation;Alternativeinitiation;Alternativesplicing;Completeproteome;Diseasemutation;Host-virusinteraction;Initiationfactor;Neurodegeneration;Parkinsondisease;Parkinsonism;Phosphoprotein;Polymorphism;Proteinbiosynthesis;Referenceproteome;RNA-binding;Translationregulation	ko03013;ko05416	Q04637-9;Q04637-8;Q04637;E7EUU4;Q04637-3;E9PGM1;Q04637-4;E7EX73;Q04637-5;Q04637-7;Q04637-6;C9JF13;C9J6B6;C9K073;C9J2Z7;H7C044;H7C0V6;REV__J3KQX6;REV__C9JQZ6;REV__F5H7J8;REV__Q8NEG2;C9JHW9;REV__Q8NEG2-2;F8WCF2	Q04637-9;Q04637-8;Q04637;E7EUU4;Q04637-3;E9PGM1;Q04637-4;E7EX73;Q04637-5;Q04637-7;Q04637-6	Eukaryotic translation initiation factor 4 gamma 1	EIF4G1	>sp|Q04637-9|IF4G1_HUMAN Isoform 9 of Eukaryotic translation initiation factor 4 gamma 1 OS=Homo sapiens GN=EIF4G1;>sp|Q04637-8|IF4G1_HUMAN Isoform 8 of Eukaryotic translation initiation factor 4 gamma 1 OS=Homo sapiens GN=EIF4G1;>sp|Q04637|IF4G1_HUMAN Euk
0.0323829	0.116897	0.0113525	0.0869197	0.0851526	0.106214	Cell cycle;Non-homologous end-joining	Acetylation;Alternativesplicing;ATP-binding;Completeproteome;DNA-binding;DNAdamage;DNArecombination;DNArepair;Kinase;Nucleotide-binding;Nucleus;Phosphoprotein;Polymorphism;Referenceproteome;Repeat;Serine/threonine-proteinkinase;S-nitrosylation;TPRrepeat;Transferase	ko03450;ko04110	P78527;P78527-2;E7EUY0	P78527;P78527-2;E7EUY0	DNA-dependent protein kinase catalytic subunit	PRKDC	>sp|P78527|PRKDC_HUMAN DNA-dependent protein kinase catalytic subunit OS=Homo sapiens GN=PRKDC PE=1 SV=3;>sp|P78527-2|PRKDC_HUMAN Isoform 2 of DNA-dependent protein kinase catalytic subunit OS=Homo sapiens GN=PRKDC;>tr|E7EUY0|E7EUY0_HUMAN DNA-dependent pro
-0.16895	-0.200283	-0.112896	-0.206312	-0.308609	-0.245574		Acetylation;Alternativesplicing;Completeproteome;Cytoplasm;Cytoskeleton;Directproteinsequencing;Microtubule;Phosphoprotein;Polymorphism;Referenceproteome;Repeat		E7EVA0;P27816;P27816-6;P27816-2;E9PGM5;P27816-4;B9ZVR1;F8W9U4;B5MEG9;H0Y2V1;B4DSQ1;H7C456;P27816-7	E7EVA0;P27816;P27816-6;P27816-2	Microtubule-associated protein;Microtubule-associated protein 4	MAP4	>tr|E7EVA0|E7EVA0_HUMAN Microtubule-associated protein OS=Homo sapiens GN=MAP4 PE=2 SV=1;>sp|P27816|MAP4_HUMAN Microtubule-associated protein 4 OS=Homo sapiens GN=MAP4 PE=1 SV=3;>sp|P27816-6|MAP4_HUMAN Isoform 6 of Microtubule-associated protein 4 OS=Homo
-0.00280156	0.338681	NaN	NaN	-0.333934	0.207143		3D-structure;Alternativesplicing;Coiledcoil;Completeproteome;Cytoplasm;Cytoskeleton;Host-virusinteraction;Microtubule;Motorprotein;Phosphoprotein;Referenceproteome;Repeat;TPRrepeat		E7EVH7;Q07866-9;Q07866-4;G3V5R9;Q07866-6;Q07866-10;Q07866-5;G3V3H3;Q07866-7;F8W6L3;Q07866;Q07866-3;Q07866-2;G3V2E7;Q07866-8;G5E9S8;A8MZ87;G3V2P7	E7EVH7;Q07866-9;Q07866-4;G3V5R9;Q07866-6;Q07866-10;Q07866-5;G3V3H3;Q07866-7;F8W6L3;Q07866;Q07866-3;Q07866-2;G3V2E7;Q07866-8;G5E9S8	Kinesin light chain 1	KLC1	>tr|E7EVH7|E7EVH7_HUMAN Kinesin light chain 1 OS=Homo sapiens GN=KLC1 PE=2 SV=1;>sp|Q07866-9|KLC1_HUMAN Isoform I of Kinesin light chain 1 OS=Homo sapiens GN=KLC1;>sp|Q07866-4|KLC1_HUMAN Isoform J of Kinesin light chain 1 OS=Homo sapiens GN=KLC1;>tr|G3V5R9
-0.204665	-0.211532	-0.261777	-0.237898	-0.232888	-0.156611	mRNA surveillance pathway	3D-structure;Alternativesplicing;Completeproteome;mRNAprocessing;Nucleus;Phosphoprotein;Referenceproteome;Repeat;RNA-binding	ko03015	E7EWR4;P33240;P33240-2;E9PID8;Q9H0L4	E7EWR4;P33240;P33240-2;E9PID8	Cleavage stimulation factor subunit 2	CSTF2	>tr|E7EWR4|E7EWR4_HUMAN Cleavage stimulation factor subunit 2 OS=Homo sapiens GN=CSTF2 PE=2 SV=1;>sp|P33240|CSTF2_HUMAN Cleavage stimulation factor subunit 2 OS=Homo sapiens GN=CSTF2 PE=1 SV=1;>sp|P33240-2|CSTF2_HUMAN Isoform 2 of Cleavage stimulation fact
-0.044717	-0.203618	-0.0586532	-0.380765	-0.300928	-0.0654307	mTOR signaling pathway;RNA transport	3D-structure;Acetylation;Completeproteome;Directproteinsequencing;Initiationfactor;Phosphoprotein;Polymorphism;Proteinbiosynthesis;Referenceproteome;RNA-binding	ko03013;ko04150	E7EX17;P23588;B4DS13;F8VP89;F8VSC7;F8W0K0;F8VX11;F8VYE9;F8VRU1	E7EX17;P23588;B4DS13;F8VP89;F8VSC7;F8W0K0;F8VX11;F8VYE9;F8VRU1	Eukaryotic translation initiation factor 4B	EIF4B	>tr|E7EX17|E7EX17_HUMAN Eukaryotic translation initiation factor 4B OS=Homo sapiens GN=EIF4B PE=2 SV=1;>sp|P23588|IF4B_HUMAN Eukaryotic translation initiation factor 4B OS=Homo sapiens GN=EIF4B PE=1 SV=2;>tr|B4DS13|B4DS13_HUMAN Eukaryotic translation initi
-0.310289	-0.221606	-0.571193	-0.537089	-0.484146	-0.445205	Vascular smooth muscle contraction	Actin-binding;Alternativesplicing;Calmodulin-binding;Completeproteome;Cytoplasm;Cytoskeleton;Muscleprotein;Phosphoprotein;Polymorphism;Referenceproteome;Repeat	ko04270	Q05682;Q05682-2;Q05682-6;Q05682-3;E7EX44;F5H1Z9;Q05682-4;Q05682-5;E9PGZ1;C9J813;C9JEK3	Q05682;Q05682-2;Q05682-6;Q05682-3;E7EX44;F5H1Z9;Q05682-4;Q05682-5;E9PGZ1;C9J813	Caldesmon	CALD1	>sp|Q05682|CALD1_HUMAN Caldesmon OS=Homo sapiens GN=CALD1 PE=1 SV=3;>sp|Q05682-2|CALD1_HUMAN Isoform 2 of Caldesmon OS=Homo sapiens GN=CALD1;>sp|Q05682-6|CALD1_HUMAN Isoform 6 of Caldesmon OS=Homo sapiens GN=CALD1;>sp|Q05682-3|CALD1_HUMAN Isoform 3 of Cald
-0.285266	-0.130192	-0.168009	-0.105101	-0.0727407	0.0114957	Huntington's disease;Vasopressin-regulated water reabsorption	3D-structure;Alternativesplicing;Amyotrophiclateralsclerosis;Coiledcoil;Completeproteome;Cytoplasm;Cytoskeleton;Dynein;Microtubule;Neurodegeneration;Parkinsonism;Phosphoprotein;Polymorphism;Referenceproteome;Transport;Ublconjugation	ko04962;ko05016	Q14203;Q14203-6;E7EX90;Q14203-4;Q14203-3;Q14203-2;Q14203-5;Q6AWB1	Q14203;Q14203-6;E7EX90;Q14203-4;Q14203-3;Q14203-2;Q14203-5;Q6AWB1	Dynactin subunit 1	DCTN1;DKFZp686E0752	>sp|Q14203|DCTN1_HUMAN Dynactin subunit 1 OS=Homo sapiens GN=DCTN1 PE=1 SV=3;>sp|Q14203-6|DCTN1_HUMAN Isoform 6 of Dynactin subunit 1 OS=Homo sapiens GN=DCTN1;>tr|E7EX90|E7EX90_HUMAN Dynactin subunit 1 OS=Homo sapiens GN=DCTN1 PE=2 SV=1;>sp|Q14203-4|DCTN1_
-0.0770258	-0.063379	-0.108612	-0.0969	-0.027131	-0.157126		3D-structure;Acetylation;Allergen;Alternativesplicing;Completeproteome;Cytoplasm;Directproteinsequencing;DNA-binding;Host-virusinteraction;Nucleus;Phosphoprotein;Proteintransport;Referenceproteome;Transcription;Transport		E9PAV3;Q13765-2;Q13765;H0YHX9;F8W0W4;F8VZJ2;F8VNW4;F8W1N5;Q9BZK3;F8VZ58	E9PAV3;Q13765-2;Q13765;H0YHX9;F8W0W4;F8VZJ2;F8VNW4;F8W1N5	Nascent polypeptide-associated complex subunit alpha	NACA	>tr|E9PAV3|E9PAV3_HUMAN Nascent polypeptide-associated complex subunit alpha OS=Homo sapiens GN=NACA PE=2 SV=1;>sp|Q13765-2|NACA_HUMAN Isoform 2 of Nascent polypeptide-associated complex subunit alpha OS=Homo sapiens GN=NACA;>sp|Q13765|NACA_HUMAN Nascent p
0.171335	0.0855606	0.192699	0.203264	0.209765	0.140909	mRNA surveillance pathway;RNA transport;Spliceosome	3D-structure;Acetylation;Chaperone;Completeproteome;Cytoplasm;Directproteinsequencing;Host-virusinteraction;Methylation;mRNAprocessing;mRNAsplicing;mRNAtransport;Nucleus;Phosphoprotein;Referenceproteome;RNA-binding;Spliceosome;Transport	ko03013;ko03015;ko03040	E9PB61;Q86V81	E9PB61;Q86V81	THO complex subunit 4	ALYREF	>tr|E9PB61|E9PB61_HUMAN THO complex subunit 4 OS=Homo sapiens GN=ALYREF PE=2 SV=1;>sp|Q86V81|THOC4_HUMAN THO complex subunit 4 OS=Homo sapiens GN=ALYREF PE=1 SV=3
0.545079	0.200504	0.132116	-0.395454	0.429643	-0.0096841	Amino sugar and nucleotide sugar metabolism;Butirosin and neomycin biosynthesis;Carbohydrate digestion and absorption;Fructose and mannose metabolism;Galactose metabolism;Glycolysis / Gluconeogenesis;Insulin signaling pathway;Starch and sucrose metabolism;Streptomycin biosynthesis;Type II diabetes mellitus	3D-structure;Allostericenzyme;ATP-binding;Completeproteome;Glycolysis;Kinase;Membrane;Mitochondrion;Mitochondrionoutermembrane;Nucleotide-binding;Phosphoprotein;Polymorphism;Referenceproteome;Repeat;Transferase	ko00010;ko00051;ko00052;ko00500;ko00520;ko00521;ko00524;ko04910;ko04930;ko04973	P52789;E9PB90;P52790	P52789;E9PB90	Hexokinase-2	HK2	>sp|P52789|HXK2_HUMAN Hexokinase-2 OS=Homo sapiens GN=HK2 PE=1 SV=2;>tr|E9PB90|E9PB90_HUMAN Hexokinase-2 OS=Homo sapiens GN=HK2 PE=2 SV=1
0.0429245	0.0190613	-0.078061	0.0630887	-0.0264108	0.0230425	One carbon pool by folate;Purine metabolism	3D-structure;Acetylation;Completeproteome;Directproteinsequencing;Diseasemutation;Epilepsy;Hydrolase;Multifunctionalenzyme;Polymorphism;Purinebiosynthesis;Referenceproteome;Transferase	ko00230;ko00670	P31939;E9PBU3;F5GWY2;H7C1S2;H7C084;C9JLK0;H7BZU3;F8WEF0	P31939;E9PBU3;F5GWY2	Bifunctional purine biosynthesis protein PURH;Phosphoribosylaminoimidazolecarboxamide formyltransferase;IMP cyclohydrolase	ATIC	>sp|P31939|PUR9_HUMAN Bifunctional purine biosynthesis protein PURH OS=Homo sapiens GN=ATIC PE=1 SV=3;>tr|E9PBU3|E9PBU3_HUMAN Phosphoribosylaminoimidazolecarboxamide formyltransferase OS=Homo sapiens GN=ATIC PE=2 SV=1;>tr|F5GWY2|F5GWY2_HUMAN Phosphoribosyl
-0.221926	-0.621533	NaN	-0.435846	-0.508506	-0.71137		Completeproteome;Ligase;Metal-binding;Referenceproteome;Ublconjugationpathway;Zinc;Zinc-finger		Q8N806;E9PCJ7;H0YJM2;H0YJY4;G3V2G3;G3V3Q6;H0YJA0	Q8N806;E9PCJ7;H0YJM2;H0YJY4	Putative E3 ubiquitin-protein ligase UBR7	UBR7	>sp|Q8N806|UBR7_HUMAN Putative E3 ubiquitin-protein ligase UBR7 OS=Homo sapiens GN=UBR7 PE=1 SV=2;>tr|E9PCJ7|E9PCJ7_HUMAN Putative E3 ubiquitin-protein ligase UBR7 OS=Homo sapiens GN=UBR7 PE=2 SV=1;>tr|H0YJM2|H0YJM2_HUMAN Putative E3 ubiquitin-protein liga
-0.490699	-0.322145	-0.762632	-0.340897	-0.364663	-0.224418		3D-structure;Acetylation;Completeproteome;Directproteinsequencing;Methylation;mRNAprocessing;mRNAsplicing;Nucleus;Phosphoprotein;Referenceproteome;Repeat;Ribonucleoprotein;RNA-binding;Spliceosome		G8JLB6;P31943;E9PCY7;H0YB39;D6RBM0;D6RIU0;D6RIT2;H0YBD7;H0YBG7;D6RIH9;D6RJ04;D6RDU3;D6RFM3;D6R9T0;D6RAM1;E7EN40;F5GZT4;E5RGV0;E7EQJ0;E5RGH4;D6RDL0;H0YAQ2;D6RF17;D6R9D3	G8JLB6;P31943;E9PCY7;H0YB39;D6RBM0;D6RIU0;D6RIT2	Heterogeneous nuclear ribonucleoprotein H;Heterogeneous nuclear ribonucleoprotein H, N-terminally processed	HNRNPH1	>tr|G8JLB6|G8JLB6_HUMAN Heterogeneous nuclear ribonucleoprotein H OS=Homo sapiens GN=HNRNPH1 PE=2 SV=1;>sp|P31943|HNRH1_HUMAN Heterogeneous nuclear ribonucleoprotein H OS=Homo sapiens GN=HNRNPH1 PE=1 SV=4;>tr|E9PCY7|E9PCY7_HUMAN Heterogeneous nuclear ribon
0.0329472	0.063779	0.0486547	-0.0261022	0.182438	0.0371714	Cell cycle - yeast	Acetylation;Alternativesplicing;ATP-binding;Cellcycle;Celldivision;Chromosome;Coiledcoil;Completeproteome;Cytoplasm;DNAcondensation;Mitosis;Nucleotide-binding;Nucleus;Phosphoprotein;Polymorphism;Referenceproteome	ko04111	Q9NTJ3;E9PD53;Q9NTJ3-2;C9JR83	Q9NTJ3;E9PD53;Q9NTJ3-2	Structural maintenance of chromosomes protein 4;Structural maintenance of chromosomes protein	SMC4	>sp|Q9NTJ3|SMC4_HUMAN Structural maintenance of chromosomes protein 4 OS=Homo sapiens GN=SMC4 PE=1 SV=2;>tr|E9PD53|E9PD53_HUMAN Structural maintenance of chromosomes protein OS=Homo sapiens GN=SMC4 PE=2 SV=1;>sp|Q9NTJ3-2|SMC4_HUMAN Isoform 2 of Structural
0.198871	0.157561	-0.00288824	0.103934	0.124063	0.100574	Glutathione metabolism;Purine metabolism;Pyrimidine metabolism	3D-structure;Acetylation;Allostericenzyme;ATP-binding;Completeproteome;Cytoplasm;Disulfidebond;DNAreplication;Nucleotide-binding;Oxidoreductase;Polymorphism;Referenceproteome	ko00230;ko00240;ko00480	P23921;E9PD78;E9PL69;F5H861;H0YCY7;E9PP77	P23921;E9PD78;E9PL69;F5H861	Ribonucleoside-diphosphate reductase large subunit;Ribonucleoside-diphosphate reductase	RRM1	>sp|P23921|RIR1_HUMAN Ribonucleoside-diphosphate reductase large subunit OS=Homo sapiens GN=RRM1 PE=1 SV=1;>tr|E9PD78|E9PD78_HUMAN Ribonucleoside-diphosphate reductase OS=Homo sapiens GN=RRM1 PE=2 SV=2;>tr|E9PL69|E9PL69_HUMAN Ribonucleoside-diphosphate red
-0.0587434	-0.0493674	0.328377	0.103934	-0.172669	-0.117787	RNA transport	Alternativesplicing;Completeproteome;Glycoprotein;Membrane;mRNAtransport;Nuclearporecomplex;Nucleus;Phosphoprotein;Proteintransport;Referenceproteome;Translocation;Transport	ko03013	O75694;O75694-2;E9PF10	O75694;O75694-2;E9PF10	Nuclear pore complex protein Nup155	NUP155	>sp|O75694|NU155_HUMAN Nuclear pore complex protein Nup155 OS=Homo sapiens GN=NUP155 PE=1 SV=1;>sp|O75694-2|NU155_HUMAN Isoform 2 of Nuclear pore complex protein Nup155 OS=Homo sapiens GN=NUP155;>tr|E9PF10|E9PF10_HUMAN Nuclear pore complex protein Nup155 O
0.0464211	-0.265188	NaN	NaN	-0.266489	-0.156547		Acetylation;Alternativesplicing;Completeproteome;Cytoplasm;Nucleus;Phosphoprotein;Proteintransport;Referenceproteome;Transport		Q9Y5L0;Q9Y5L0-3;E9PFH4;C9J7E5;Q9Y5L0-1;Q9Y5L0-5	Q9Y5L0;Q9Y5L0-3;E9PFH4;C9J7E5;Q9Y5L0-1;Q9Y5L0-5	Transportin-3	TNPO3	>sp|Q9Y5L0|TNPO3_HUMAN Transportin-3 OS=Homo sapiens GN=TNPO3 PE=1 SV=3;>sp|Q9Y5L0-3|TNPO3_HUMAN Isoform 3 of Transportin-3 OS=Homo sapiens GN=TNPO3;>tr|E9PFH4|E9PFH4_HUMAN Transportin-3 OS=Homo sapiens GN=TNPO3 PE=2 SV=1;>tr|C9J7E5|C9J7E5_HUMAN Transporti
-0.0365703	0.0271541	-0.0136109	-0.0699061	-0.0223171	0.0209111	Starch and sucrose metabolism	Completeproteome;Diseasemutation;Glycogenbiosynthesis;Glycogenstoragedisease;Glycosyltransferase;Phosphoprotein;Polymorphism;Referenceproteome;Transferase	ko00500	Q04446;E9PGM4	Q04446;E9PGM4	1,4-alpha-glucan-branching enzyme	GBE1	>sp|Q04446|GLGB_HUMAN 1,4-alpha-glucan-branching enzyme OS=Homo sapiens GN=GBE1 PE=1 SV=3;>tr|E9PGM4|E9PGM4_HUMAN 1,4-alpha-glucan-branching enzyme OS=Homo sapiens GN=GBE1 PE=2 SV=1
0.110229	0.876173	-0.0694065	-0.00495696	-0.0209844	-0.0120243		3D-structure;Acetylation;Alternativesplicing;Completeproteome;Cytoplasm;DNA-binding;Endonuclease;Hydrolase;Nuclease;Nucleus;Referenceproteome;RNA-binding		Q15631;E9PGT1;H7C1D4;Q15631-2	Q15631;E9PGT1;H7C1D4;Q15631-2	Translin	TSN	>sp|Q15631|TSN_HUMAN Translin OS=Homo sapiens GN=TSN PE=1 SV=1;>tr|E9PGT1|E9PGT1_HUMAN Translin OS=Homo sapiens GN=TSN PE=2 SV=1;>tr|H7C1D4|H7C1D4_HUMAN Translin (Fragment) OS=Homo sapiens GN=TSN PE=4 SV=1;>sp|Q15631-2|TSN_HUMAN Isoform 2 of Translin OS=Ho
-0.188282	-0.244309	-0.207095	-0.130555	-0.0180451	-0.120608		Acetylation;Antioxidant;Completeproteome;Directproteinsequencing;Disulfidebond;Mitochondrion;Oxidoreductase;Peroxidase;Phosphoprotein;Polymorphism;Redox-activecenter;Referenceproteome;Transitpeptide		P30048;E9PH29	P30048;E9PH29	Thioredoxin-dependent peroxide reductase, mitochondrial	PRDX3	>sp|P30048|PRDX3_HUMAN Thioredoxin-dependent peroxide reductase, mitochondrial OS=Homo sapiens GN=PRDX3 PE=1 SV=3;>tr|E9PH29|E9PH29_HUMAN Thioredoxin-dependent peroxide reductase, mitochondrial OS=Homo sapiens GN=PRDX3 PE=2 SV=1
-0.183507	-0.231058	-0.0762043	-0.182115	-0.248125	-0.0850681	Tight junction	Acetylation;Actin-binding;Alternativesplicing;Cellmembrane;Completeproteome;Cytoplasm;Cytoskeleton;Directproteinsequencing;Membrane;Phosphoprotein;Polymorphism;Referenceproteome	ko04530	O43491;E9PHY5;O43491-4;E9PK52;O43491-3;E9PII3;O43491-2;Q6R5J7;H0Y5B0;E9PMV8;E9PMG5;Q6ZSX4;E9PPC9	O43491;E9PHY5;O43491-4;E9PK52;O43491-3;E9PII3;O43491-2	Band 4.1-like protein 2	EPB41L2	>sp|O43491|E41L2_HUMAN Band 4.1-like protein 2 OS=Homo sapiens GN=EPB41L2 PE=1 SV=1;>tr|E9PHY5|E9PHY5_HUMAN Band 4.1-like protein 2 OS=Homo sapiens GN=EPB41L2 PE=2 SV=1;>sp|O43491-4|E41L2_HUMAN Isoform 4 of Band 4.1-like protein 2 OS=Homo sapiens GN=EPB41L
-0.0770867	-0.133891	NaN	-0.0174755	-0.171677	-0.44283		Acetylation;Completeproteome;Directproteinsequencing;Membrane;Mitochondrion;Mitochondrioninnermembrane;Polymorphism;Referenceproteome;Repeat;Transmembrane;Transmembranehelix;Transport		Q9Y6C9;E9PIE4;F5H3Y2	Q9Y6C9;E9PIE4;F5H3Y2	Mitochondrial carrier homolog 2	MTCH2	>sp|Q9Y6C9|MTCH2_HUMAN Mitochondrial carrier homolog 2 OS=Homo sapiens GN=MTCH2 PE=1 SV=1;>tr|E9PIE4|E9PIE4_HUMAN Mitochondrial carrier homolog 2 (Fragment) OS=Homo sapiens GN=MTCH2 PE=2 SV=1;>tr|F5H3Y2|F5H3Y2_HUMAN Mitochondrial carrier homolog 2 OS=Homo
-0.529781	-0.440087	-0.543173	-0.439109	-0.367434	-0.390737		Acetylation;Alternativesplicing;Coiledcoil;Completeproteome;Cytoplasm;Directproteinsequencing;Phosphoprotein;Polymorphism;Referenceproteome		Q04323-2;Q04323;E9PRQ7;E9PJ81	Q04323-2;Q04323;E9PRQ7;E9PJ81	UBX domain-containing protein 1	UBXN1	>sp|Q04323-2|UBXN1_HUMAN Isoform 2 of UBX domain-containing protein 1 OS=Homo sapiens GN=UBXN1;>sp|Q04323|UBXN1_HUMAN UBX domain-containing protein 1 OS=Homo sapiens GN=UBXN1 PE=1 SV=2;>tr|E9PRQ7|E9PRQ7_HUMAN UBX domain-containing protein 1 OS=Homo sapiens
-0.213287	-0.142337	-0.193717	0.0289935	0.0485151	0.0867838		Acetylation;Alternativesplicing;Completeproteome;Cytoplasm;Directproteinsequencing;DNA-binding;Nucleus;Phosphoprotein;Polymorphism;Referenceproteome;Repressor;Transcription;Transcriptionregulation		Q9NYF8;Q9NYF8-2;E9PK91;Q9NYF8-3;E9PKI6;E9PQN2;E9PK09;Q9NYF8-4;E9PJA7;H0YF00	Q9NYF8;Q9NYF8-2;E9PK91;Q9NYF8-3;E9PKI6;E9PQN2;E9PK09;Q9NYF8-4;E9PJA7	Bcl-2-associated transcription factor 1	BCLAF1	>sp|Q9NYF8|BCLF1_HUMAN Bcl-2-associated transcription factor 1 OS=Homo sapiens GN=BCLAF1 PE=1 SV=2;>sp|Q9NYF8-2|BCLF1_HUMAN Isoform 2 of Bcl-2-associated transcription factor 1 OS=Homo sapiens GN=BCLAF1;>tr|E9PK91|E9PK91_HUMAN Bcl-2-associated transcriptio
-0.186804	-0.190536	-0.204964	-0.192843	-0.168982	-0.160766	Axon guidance;Fc gamma R-mediated phagocytosis;Regulation of actin cytoskeleton	3D-structure;Acetylation;Actin-binding;Cellmembrane;Cellprojection;Completeproteome;Cytoplasm;Cytoskeleton;Directproteinsequencing;Membrane;Nucleus;Phosphoprotein;Referenceproteome	ko04360;ko04666;ko04810	E9PK25;P23528;G3V1A4;E9PP50;E9PQB7;E9PLJ3;E9PS23	E9PK25;P23528;G3V1A4;E9PP50;E9PQB7;E9PLJ3	Cofilin-1	CFL1	>tr|E9PK25|E9PK25_HUMAN Cofilin-1 OS=Homo sapiens GN=CFL1 PE=2 SV=1;>sp|P23528|COF1_HUMAN Cofilin-1 OS=Homo sapiens GN=CFL1 PE=1 SV=3;>tr|G3V1A4|G3V1A4_HUMAN Cofilin 1 (Non-muscle), isoform CRA_a OS=Homo sapiens GN=CFL1 PE=2 SV=1;>tr|E9PP50|E9PP50_HUMAN Co
-0.0852977	-0.0767671	0.111432	-0.00604312	0.0777899	-0.0885922		Alternativesplicing;Cellmembrane;Completeproteome;Cytoplasm;Lipoprotein;Membrane;Methylation;Methyltransferase;Myristate;Nucleus;Polymorphism;Referenceproteome;Repeat;S-adenosyl-L-methionine;Transferase		H7C2I1;Q99873;Q99873-4;Q99873-2;Q99873-3;E9PKG1;E9PIX6;E9PQ98;H0YDE4;E9PNR9;Q9NR22;Q9NR22-2	H7C2I1;Q99873;Q99873-4;Q99873-2;Q99873-3;E9PKG1;E9PIX6;E9PQ98	Protein arginine N-methyltransferase 1	PRMT1	>tr|H7C2I1|H7C2I1_HUMAN Protein arginine N-methyltransferase 1 OS=Homo sapiens GN=PRMT1 PE=2 SV=1;>sp|Q99873|ANM1_HUMAN Protein arginine N-methyltransferase 1 OS=Homo sapiens GN=PRMT1 PE=1 SV=2;>sp|Q99873-4|ANM1_HUMAN Isoform 4 of Protein arginine N-methyl
0.217727	0.2587	0.290071	-0.0719974	-0.0814153	-0.0960363	Protein processing in endoplasmic reticulum	ATP-binding;Chaperone;Completeproteome;Directproteinsequencing;Endoplasmicreticulum;Glycoprotein;Nucleotide-binding;Referenceproteome;Signal;Stressresponse	ko04141	Q9Y4L1;E9PL22;E9PJ21;B7Z909;J3KTF1;J3QL06	Q9Y4L1;E9PL22;E9PJ21;B7Z909	Hypoxia up-regulated protein 1	HYOU1	>sp|Q9Y4L1|HYOU1_HUMAN Hypoxia up-regulated protein 1 OS=Homo sapiens GN=HYOU1 PE=1 SV=1;>tr|E9PL22|E9PL22_HUMAN Hypoxia up-regulated protein 1 OS=Homo sapiens GN=HYOU1 PE=2 SV=1;>tr|E9PJ21|E9PJ21_HUMAN Hypoxia up-regulated protein 1 (Fragment) OS=Homo sap
-0.137426	-0.0159722	-0.0248394	-0.119589	0.00575919	0.00690831	Ribosome	3D-structure;Acetylation;Completeproteome;Hydroxylation;Phosphoprotein;Referenceproteome;Ribonucleoprotein;Ribosomalprotein	ko03010	P46776;E9PLL6;E9PJD9;E9PLX7	P46776;E9PLL6;E9PJD9	60S ribosomal protein L27a	RPL27A	>sp|P46776|RL27A_HUMAN 60S ribosomal protein L27a OS=Homo sapiens GN=RPL27A PE=1 SV=2;>tr|E9PLL6|E9PLL6_HUMAN 60S ribosomal protein L27a OS=Homo sapiens GN=RPL27A PE=2 SV=1;>tr|E9PJD9|E9PJD9_HUMAN 60S ribosomal protein L27a OS=Homo sapiens GN=RPL27A PE=2 S
-0.936	-0.998472	-1.1234	-1.13308	-0.948614	NaN	RNA transport	Acetylation;Completeproteome;Cytoplasm;Cytoskeleton;Directproteinsequencing;Nucleus;Phosphoprotein;Polymorphism;Referenceproteome	ko03013	P54105;J3KN38;E9PMI6;E9PJF4;E9PQ83	P54105;J3KN38;E9PMI6;E9PJF4;E9PQ83	Methylosome subunit pICln	CLNS1A	>sp|P54105|ICLN_HUMAN Methylosome subunit pICln OS=Homo sapiens GN=CLNS1A PE=1 SV=1;>tr|J3KN38|J3KN38_HUMAN Methylosome subunit pICln OS=Homo sapiens GN=CLNS1A PE=4 SV=1;>tr|E9PMI6|E9PMI6_HUMAN Methylosome subunit pICln OS=Homo sapiens GN=CLNS1A PE=2 SV=1;
-0.303027	-0.406598	-0.589659	-0.564179	-0.409221	-0.317265	Oxidative phosphorylation	Acetylation;ATPsynthesis;CF(0);Completeproteome;Hydrogeniontransport;Iontransport;Membrane;Mitochondrion;Mitochondrioninnermembrane;Referenceproteome;Transport	ko00190	O75964;E9PN17	O75964;E9PN17	ATP synthase subunit g, mitochondrial	ATP5L	>sp|O75964|ATP5L_HUMAN ATP synthase subunit g, mitochondrial OS=Homo sapiens GN=ATP5L PE=1 SV=3;>tr|E9PN17|E9PN17_HUMAN ATP synthase subunit g, mitochondrial OS=Homo sapiens GN=ATP5L PE=2 SV=1
-0.0840891	0.0803848	0.173	-0.0313562	0.166972	0.117695	N-Glycan biosynthesis;Protein processing in endoplasmic reticulum;Various types of N-glycan biosynthesis	Completeproteome;Endoplasmicreticulum;Glycoprotein;Glycosyltransferase;Membrane;Referenceproteome;Transferase;Transmembrane;Transmembranehelix	ko00510;ko00513;ko04141	P46977;E9PNQ1	P46977;E9PNQ1	Dolichyl-diphosphooligosaccharide--protein glycosyltransferase subunit STT3A	STT3A	>sp|P46977|STT3A_HUMAN Dolichyl-diphosphooligosaccharide--protein glycosyltransferase subunit STT3A OS=Homo sapiens GN=STT3A PE=1 SV=2;>tr|E9PNQ1|E9PNQ1_HUMAN Dolichyl-diphosphooligosaccharide--protein glycosyltransferase subunit STT3A OS=Homo sapiens GN=S
-0.113504	-0.0800879	-0.114207	-0.0388064	-0.00277261	-0.0082179	Complement and coagulation cascades;Hematopoietic cell lineage	3D-structure;Cellmembrane;Completeproteome;Directproteinsequencing;Disulfidebond;Glycation;Glycoprotein;GPI-anchor;Hereditaryhemolyticanemia;Lipoprotein;Membrane;Referenceproteome;Secreted;Signal	ko04610;ko04640	E9PR17;P13987;E9PNW4;H0YET2	E9PR17;P13987;E9PNW4	CD59 glycoprotein	CD59	>tr|E9PR17|E9PR17_HUMAN CD59 glycoprotein OS=Homo sapiens GN=CD59 PE=2 SV=1;>sp|P13987|CD59_HUMAN CD59 glycoprotein OS=Homo sapiens GN=CD59 PE=1 SV=1;>tr|E9PNW4|E9PNW4_HUMAN CD59 glycoprotein OS=Homo sapiens GN=CD59 PE=2 SV=1
0.427284	0.961253	0.431569	0.533563	1.08543	0.844707	Endocytosis	3D-structure;Coiledcoil;Completeproteome;Cytoplasmicvesicle;Endosome;Lipid-binding;Membrane;Polymorphism;Proteintransport;Referenceproteome;Transport	ko04144	E9PSI1;Q14D22;Q9BY43;E9PQ80;E9PQI5;H0YI89	E9PSI1;Q14D22;Q9BY43;E9PQ80;E9PQI5;H0YI89	Charged multivesicular body protein 4a	TM9SF1;CHMP4A	>tr|E9PSI1|E9PSI1_HUMAN Transmembrane 9 superfamily member 1 OS=Homo sapiens GN=TM9SF1 PE=4 SV=1;>tr|Q14D22|Q14D22_HUMAN Charged multivesicular body protein 4a OS=Homo sapiens GN=CHMP4A PE=2 SV=1;>sp|Q9BY43|CHM4A_HUMAN Charged multivesicular body protein 4
-0.00404519	-0.00701405	0.00245056	0.052555	0.00273846	-0.023695		Acetylation;Alternativesplicing;Completeproteome;Directproteinsequencing;DNA-binding;Elongationfactor;Nucleus;Phosphoprotein;Proteinbiosynthesis;Referenceproteome;Transcription;Transcriptionregulation		E9PRY8;P29692-2;P29692;P29692-4;E9PQZ1;E9PK01;H0YE72;E9PI39;E9PQ49;E9PL12;E9PPR1;H0YE58;H0YCK7;E9PIZ1;E9PMW7;E9PK06;E9PK72;E9PKK3;E9PQC9	E9PRY8;P29692-2;P29692;P29692-4;E9PQZ1;E9PK01;H0YE72	Elongation factor 1-delta	EEF1D	>tr|E9PRY8|E9PRY8_HUMAN Elongation factor 1-delta OS=Homo sapiens GN=EEF1D PE=2 SV=1;>sp|P29692-2|EF1D_HUMAN Isoform 2 of Elongation factor 1-delta OS=Homo sapiens GN=EEF1D;>sp|P29692|EF1D_HUMAN Elongation factor 1-delta OS=Homo sapiens GN=EEF1D PE=1 SV=5;
-0.176756	1.14607	NaN	NaN	1.28913	0.890019	RNA degradation	Acetylation;Alternativesplicing;Completeproteome;Cytoplasm;Endonuclease;Exonuclease;Exosome;Hydrolase;Magnesium;Manganese;Nuclease;Nucleus;Polymorphism;Referenceproteome;RNA-binding;rRNAprocessing	ko03018	Q9Y2L1;Q9Y2L1-2;G3V1J5;F2Z2C0	Q9Y2L1;Q9Y2L1-2;G3V1J5;F2Z2C0	Exosome complex exonuclease RRP44	DIS3	>sp|Q9Y2L1|RRP44_HUMAN Exosome complex exonuclease RRP44 OS=Homo sapiens GN=DIS3 PE=1 SV=2;>sp|Q9Y2L1-2|RRP44_HUMAN Isoform 2 of Exosome complex exonuclease RRP44 OS=Homo sapiens GN=DIS3;>tr|G3V1J5|G3V1J5_HUMAN Exosome complex exonuclease RRP44 OS=Homo sap
0.0669503	0.0621218	0.297015	-0.0549317	-0.155052	0.018919	Vitamin B6 metabolism	3D-structure;Acetylation;Alternativesplicing;ATP-binding;Completeproteome;Cytoplasm;Kinase;Metal-binding;Nucleotide-binding;Phosphoprotein;Referenceproteome;Transferase;Zinc	ko00750	O00764;O00764-2;F2Z2Y4;O00764-3	O00764;O00764-2;F2Z2Y4;O00764-3	Pyridoxal kinase	PDXK	>sp|O00764|PDXK_HUMAN Pyridoxal kinase OS=Homo sapiens GN=PDXK PE=1 SV=1;>sp|O00764-2|PDXK_HUMAN Isoform 2 of Pyridoxal kinase OS=Homo sapiens GN=PDXK;>tr|F2Z2Y4|F2Z2Y4_HUMAN Pyridoxal kinase OS=Homo sapiens GN=PDXK PE=2 SV=1;>sp|O00764-3|PDXK_HUMAN Isofor
0.138028	-0.175306	0.223299	0.547154	0.266996	0.617016		Alternativesplicing;Celladhesion;Cellmembrane;Cellprojection;Completeproteome;Directproteinsequencing;Glycoprotein;Membrane;Phosphoprotein;Polymorphism;Referenceproteome;Signal;Transmembrane;Transmembranehelix		F5GWY5;O00592;O00592-2;F5H7A2	F5GWY5;O00592;O00592-2;F5H7A2	Podocalyxin	PODXL	>tr|F5GWY5|F5GWY5_HUMAN Podocalyxin OS=Homo sapiens GN=PODXL PE=2 SV=1;>sp|O00592|PODXL_HUMAN Podocalyxin OS=Homo sapiens GN=PODXL PE=1 SV=2;>sp|O00592-2|PODXL_HUMAN Isoform 2 of Podocalyxin OS=Homo sapiens GN=PODXL;>tr|F5H7A2|F5H7A2_HUMAN Podocalyxin OS=H
-0.00611558	-0.117333	0.214498	-0.0794018	0.301822	-0.0718457		Alternativesplicing;Chaperone;Completeproteome;Phosphoprotein;Polymorphism;Referenceproteome		O00233;J3KN29;O00233-2;F8W7V8;F5GX23;F5H5V4;F5H7X1;F5H169;O00233-3;F5H182	O00233;J3KN29;O00233-2;F8W7V8;F5GX23;F5H5V4;F5H7X1;F5H169	26S proteasome non-ATPase regulatory subunit 9	PSMD9	>sp|O00233|PSMD9_HUMAN 26S proteasome non-ATPase regulatory subunit 9 OS=Homo sapiens GN=PSMD9 PE=1 SV=3;>tr|J3KN29|J3KN29_HUMAN 26S proteasome non-ATPase regulatory subunit 9 OS=Homo sapiens GN=PSMD9 PE=4 SV=1;>sp|O00233-2|PSMD9_HUMAN Isoform p27-S of 26S
-0.126124	0.245131	-0.354999	-0.143548	0.537048	0.244034		Completeproteome;Referenceproteome		Q9UI30;F5GX77;J3KNG5;F5GYQ2;M0R242	Q9UI30;F5GX77;J3KNG5;F5GYQ2	tRNA methyltransferase 112 homolog	TRMT112	>sp|Q9UI30|TR112_HUMAN tRNA methyltransferase 112 homolog OS=Homo sapiens GN=TRMT112 PE=1 SV=1;>tr|F5GX77|F5GX77_HUMAN tRNA methyltransferase 112 homolog OS=Homo sapiens GN=TRMT112 PE=2 SV=1;>tr|J3KNG5|J3KNG5_HUMAN tRNA methyltransferase 112 homolog OS=Hom
-0.0263079	-0.0408827	0.00662125	0.0812032	-0.0699666	-0.0175631		3D-structure;Acetylation;Adaptiveimmunity;Alternativesplicing;Completeproteome;Cytoplasm;Directproteinsequencing;DNAdamage;DNArepair;Hydrolase;Immunity;Phosphoprotein;Protease;Referenceproteome;Thiolprotease;Ublconjugationpathway		J3KR44;Q96FW1;F5GYN4;F5GYJ8;F5H6Q1;Q96FW1-2;F5H3F0	J3KR44;Q96FW1;F5GYN4;F5GYJ8;F5H6Q1	Ubiquitin thioesterase OTUB1	OTUB1	>tr|J3KR44|J3KR44_HUMAN Ubiquitin thioesterase OTUB1 OS=Homo sapiens GN=OTUB1 PE=4 SV=1;>sp|Q96FW1|OTUB1_HUMAN Ubiquitin thioesterase OTUB1 OS=Homo sapiens GN=OTUB1 PE=1 SV=2;>tr|F5GYN4|F5GYN4_HUMAN Ubiquitin thioesterase OTUB1 OS=Homo sapiens GN=OTUB1 PE=
0.181293	0.037312	0.00144204	0.137504	-0.00597068	0.0399806		3D-structure;Acetylation;Alternativesplicing;Coiledcoil;Completeproteome;Cytoplasm;ER-Golgitransport;Golgiapparatus;Membrane;Phosphoprotein;Proteintransport;Referenceproteome;Repeat;Transport		O60763-2;F5GYR8;O60763;F5H4X1;F5GZ76;H0Y7C0	O60763-2;F5GYR8;O60763;F5H4X1;F5GZ76;H0Y7C0	General vesicular transport factor p115	USO1	>sp|O60763-2|USO1_HUMAN Isoform 2 of General vesicular transport factor p115 OS=Homo sapiens GN=USO1;>tr|F5GYR8|F5GYR8_HUMAN General vesicular transport factor p115 OS=Homo sapiens GN=USO1 PE=2 SV=1;>sp|O60763|USO1_HUMAN General vesicular transport factor
-0.288206	-0.213571	NaN	-0.317193	-0.363457	-0.333916	Cell cycle - yeast	Cellcycle;Celldivision;Chromosome;Completeproteome;Cytoplasm;Directproteinsequencing;DNAcondensation;Mitosis;Nucleus;Phosphoprotein;Polymorphism;Referenceproteome	ko04111	Q15021;F5GZJ1;E7EN77	Q15021;F5GZJ1;E7EN77	Condensin complex subunit 1	NCAPD2	>sp|Q15021|CND1_HUMAN Condensin complex subunit 1 OS=Homo sapiens GN=NCAPD2 PE=1 SV=3;>tr|F5GZJ1|F5GZJ1_HUMAN Condensin complex subunit 1 OS=Homo sapiens GN=NCAPD2 PE=2 SV=1;>tr|E7EN77|E7EN77_HUMAN Condensin complex subunit 1 (Fragment) OS=Homo sapiens GN=
0.541911	0.482848	0.478506	0.310224	0.553066	0.613249	Protein digestion and absorption	3D-structure;Acetylation;Alternativesplicing;Amino-acidtransport;Cellmembrane;Completeproteome;Directproteinsequencing;Disulfidebond;Glycoprotein;Isopeptidebond;Membrane;Phosphoprotein;Referenceproteome;Signal-anchor;Transmembrane;Transmembranehelix;Transport;Ublconjugation	ko04974	P08195-4;J3KPF3;P08195;F5GZS6;P08195-3;P08195-2;F5H0E2;H0YFS2;F5GZI0;H0YFX4;F5H867	P08195-4;J3KPF3;P08195;F5GZS6;P08195-3;P08195-2	4F2 cell-surface antigen heavy chain	SLC3A2	>sp|P08195-4|4F2_HUMAN Isoform 4 of 4F2 cell-surface antigen heavy chain OS=Homo sapiens GN=SLC3A2;>tr|J3KPF3|J3KPF3_HUMAN 4F2 cell-surface antigen heavy chain OS=Homo sapiens GN=SLC3A2 PE=4 SV=1;>sp|P08195|4F2_HUMAN 4F2 cell-surface antigen heavy chain OS
-0.042754	0.0321009	0.00733906	-0.0675004	0.0116388	0.0177795	Prion diseases	3D-structure;Acetylation;Completeproteome;Cytoplasm;Directproteinsequencing;Nucleus;Phosphoprotein;Referenceproteome;Repeat;TPRrepeat	ko05020	G3XAD8;P31948;F5H0T1;F5H783;F5GXD8;H0YGI8	G3XAD8;P31948;F5H0T1	Stress-induced-phosphoprotein 1	STIP1	>tr|G3XAD8|G3XAD8_HUMAN Stress-induced-phosphoprotein 1 OS=Homo sapiens GN=STIP1 PE=2 SV=1;>sp|P31948|STIP1_HUMAN Stress-induced-phosphoprotein 1 OS=Homo sapiens GN=STIP1 PE=1 SV=1;>tr|F5H0T1|F5H0T1_HUMAN Stress-induced-phosphoprotein 1 OS=Homo sapiens GN=
-0.0461165	-0.0508611	0.0518593	-0.0547668	-0.0164098	-0.127085	Huntington's disease;Vasopressin-regulated water reabsorption	Acetylation;Alternativesplicing;Coiledcoil;Completeproteome;Cytoplasm;Cytoskeleton;Directproteinsequencing;Dynein;Membrane;Microtubule;Phosphoprotein;Referenceproteome	ko04962;ko05016	F5H2S7;Q13561-2;Q13561-3;Q13561;F5H223;H0YI98;F8W1I6;F8VW18;F8VRV7;H0YHL1;F8VX93	F5H2S7;Q13561-2;Q13561-3;Q13561;F5H223;H0YI98;F8W1I6	Dynactin subunit 2	DCTN2	>tr|F5H2S7|F5H2S7_HUMAN Dynactin subunit 2 OS=Homo sapiens GN=DCTN2 PE=2 SV=1;>sp|Q13561-2|DCTN2_HUMAN Isoform 2 of Dynactin subunit 2 OS=Homo sapiens GN=DCTN2;>sp|Q13561-3|DCTN2_HUMAN Isoform 3 of Dynactin subunit 2 OS=Homo sapiens GN=DCTN2;>sp|Q13561|DCT
-1.22691	-1.27003	-1.37527	-0.717833	-0.460926	-0.456761		Acetylation;Alternativesplicing;Cellcycle;Celldivision;Chromosomalrearrangement;Completeproteome;Directproteinsequencing;DNA-binding;DNAcondensation;Growthregulation;Mitosis;Nucleus;Phosphoprotein;Proto-oncogene;Referenceproteome;Repeat;Transcription;Transcriptionregulation		F5H6H0;F5H2A4;P52926;P52926-2;Q1M187;F5H2U8;Q1M186;Q1M188;Q1M185	F5H6H0;F5H2A4;P52926;P52926-2;Q1M187;F5H2U8;Q1M186;Q1M188;Q1M185	High mobility group protein HMGI-C	HMGA2	>tr|F5H6H0|F5H6H0_HUMAN High mobility group protein HMGI-C OS=Homo sapiens GN=HMGA2 PE=2 SV=1;>tr|F5H2A4|F5H2A4_HUMAN High mobility group protein HMGI-C OS=Homo sapiens GN=HMGA2 PE=2 SV=1;>sp|P52926|HMGA2_HUMAN High mobility group protein HMGI-C OS=Homo sa
0.0454429	NaN	-0.0996181	0.0963968	0.0277203	0.0926134		Acetylation;Chaperone;Completeproteome;Cytoplasm;Nucleus;Polymorphism;Referenceproteome		P61758;F5H2A7	P61758;F5H2A7	Prefoldin subunit 3	VBP1	>sp|P61758|PFD3_HUMAN Prefoldin subunit 3 OS=Homo sapiens GN=VBP1 PE=1 SV=3;>tr|F5H2A7|F5H2A7_HUMAN Prefoldin subunit 3 OS=Homo sapiens GN=VBP1 PE=2 SV=1
-1.0803	-0.673693	NaN	-1.09403	-0.888007	-0.938403	Pantothenate and CoA biosynthesis;Valine, leucine and isoleucine biosynthesis;Valine, leucine and isoleucine degradation	3D-structure;Acetylation;Alternativesplicing;Amino-acidbiosynthesis;Aminotransferase;Branched-chainaminoacidbiosynthesis;Completeproteome;Cytoplasm;Polymorphism;Pyridoxalphosphate;Referenceproteome;Transferase	ko00280;ko00290;ko00770	P54687-5;P54687;P54687-4;F5H2F2;P54687-3;P54687-2	P54687-5;P54687;P54687-4;F5H2F2;P54687-3;P54687-2	Branched-chain-amino-acid aminotransferase, cytosolic	BCAT1	>sp|P54687-5|BCAT1_HUMAN Isoform 5 of Branched-chain-amino-acid aminotransferase, cytosolic OS=Homo sapiens GN=BCAT1;>sp|P54687|BCAT1_HUMAN Branched-chain-amino-acid aminotransferase, cytosolic OS=Homo sapiens GN=BCAT1 PE=1 SV=3;>sp|P54687-4|BCAT1_HUMAN Is
-0.123811	-0.112927	-0.0799811	0.000576887	-0.0703908	0.0127832	One carbon pool by folate	3D-structure;Acetylation;Amino-acidbiosynthesis;ATP-binding;Completeproteome;Cytoplasm;Directproteinsequencing;Diseasemutation;Histidinebiosynthesis;Hydrolase;Ligase;Methioninebiosynthesis;Multifunctionalenzyme;NADP;Nucleotide-binding;One-carbonmetabolism;Oxidoreductase;Phosphoprotein;Polymorphism;Purinebiosynthesis;Referenceproteome	ko00670	F5H2F4;G3V2B8;P11586;G3V3L6	F5H2F4;G3V2B8;P11586;G3V3L6	C-1-tetrahydrofolate synthase, cytoplasmic;Methylenetetrahydrofolate dehydrogenase;Methenyltetrahydrofolate cyclohydrolase;Formyltetrahydrofolate synthetase	MTHFD1	>tr|F5H2F4|F5H2F4_HUMAN C-1-tetrahydrofolate synthase, cytoplasmic OS=Homo sapiens GN=MTHFD1 PE=2 SV=1;>tr|G3V2B8|G3V2B8_HUMAN C-1-tetrahydrofolate synthase, cytoplasmic OS=Homo sapiens GN=MTHFD1 PE=2 SV=1;>sp|P11586|C1TC_HUMAN C-1-tetrahydrofolate synthas
0.188401	0.324465	0.157561	0.202763	0.0939657	0.0460021	RNA transport	Acetylation;Coiledcoil;Completeproteome;Cytoplasm;Directproteinsequencing;Initiationfactor;Phosphoprotein;Polymorphism;Proteinbiosynthesis;Referenceproteome;Repeat	ko03013	Q14152;F5H335	Q14152;F5H335	Eukaryotic translation initiation factor 3 subunit A	EIF3A	>sp|Q14152|EIF3A_HUMAN Eukaryotic translation initiation factor 3 subunit A OS=Homo sapiens GN=EIF3A PE=1 SV=1;>tr|F5H335|F5H335_HUMAN Eukaryotic translation initiation factor 3 subunit A OS=Homo sapiens GN=EIF3A PE=2 SV=1
-0.206479	-0.478567	-0.13223	-0.399787	-0.39388	-0.720826	Bacterial invasion of epithelial cells;Endocrine and other factor-regulated calcium reabsorption;Endocytosis;Fc gamma R-mediated phagocytosis	3D-structure;Acetylation;Alternativesplicing;Celljunction;Cellmembrane;Charcot-Marie-Toothdisease;Completeproteome;Cytoplasm;Cytoskeleton;Diseasemutation;Endocytosis;GTP-binding;Hydrolase;Membrane;Microtubule;Motorprotein;Neuropathy;Nitration;Nucleotide-binding;Phosphoprotein;Polymorphism;Postsynapticcellmembrane;Referenceproteome;Synapse	ko04144;ko04666;ko04961;ko05100	F5H4R9;P50570;P50570-4;P50570-5;P50570-2;P50570-3;Q9UQ16-4;Q9UQ16;Q05193;Q05193-2;Q9UQ16-3;Q9UQ16-2;Q05193-4;Q05193-3;Q05193-5;E5RHK8;Q6P2G1;K7ELR1;E5RIK2	F5H4R9;P50570;P50570-4;P50570-5;P50570-2;P50570-3	Dynamin-2	DNM2	>tr|F5H4R9|F5H4R9_HUMAN Dynamin-2 OS=Homo sapiens GN=DNM2 PE=2 SV=1;>sp|P50570|DYN2_HUMAN Dynamin-2 OS=Homo sapiens GN=DNM2 PE=1 SV=2;>sp|P50570-4|DYN2_HUMAN Isoform 4 of Dynamin-2 OS=Homo sapiens GN=DNM2;>sp|P50570-5|DYN2_HUMAN Isoform 5 of Dynamin-2 OS=H
-0.891241	NaN	-0.933794	NaN	-0.151795	-0.154233	Proteasome	3D-structure;Completeproteome;Phosphoprotein;Polymorphism;Proteasome;Referenceproteome	ko03050	Q92530;Q5QPM7;F5H4Z3;E7ER20;Q5QPM9;H0Y555	Q92530;Q5QPM7;F5H4Z3;E7ER20;Q5QPM9;H0Y555	Proteasome inhibitor PI31 subunit	PSMF1	>sp|Q92530|PSMF1_HUMAN Proteasome inhibitor PI31 subunit OS=Homo sapiens GN=PSMF1 PE=1 SV=2;>tr|Q5QPM7|Q5QPM7_HUMAN Proteasome inhibitor PI31 subunit OS=Homo sapiens GN=PSMF1 PE=2 SV=2;>tr|F5H4Z3|F5H4Z3_HUMAN Proteasome inhibitor PI31 subunit OS=Homo sapie
-0.0268076	0.305679	0.0503276	0.0640551	0.271306	0.015783	NOD-like receptor signaling pathway;Plant-pathogen interaction	3D-structure;Acetylation;Alternativesplicing;Completeproteome;Cytoplasm;Directproteinsequencing;Nucleus;Phosphoprotein;Referenceproteome;Repeat;TPRrepeat;Ublconjugationpathway	ko04621;ko04626	Q9Y2Z0;Q9Y2Z0-2;F5H5A9	Q9Y2Z0;Q9Y2Z0-2;F5H5A9	Suppressor of G2 allele of SKP1 homolog	SUGT1	>sp|Q9Y2Z0|SUGT1_HUMAN Suppressor of G2 allele of SKP1 homolog OS=Homo sapiens GN=SUGT1 PE=1 SV=3;>sp|Q9Y2Z0-2|SUGT1_HUMAN Isoform 2 of Suppressor of G2 allele of SKP1 homolog OS=Homo sapiens GN=SUGT1;>tr|F5H5A9|F5H5A9_HUMAN Suppressor of G2 allele of SKP1
-0.0816443	-0.229129	-0.151282	-0.171141	-0.242516	-0.267392		Acetylation;Actin-binding;Alternativesplicing;ATP-binding;Calmodulin-binding;Cellmembrane;Cellprojection;Completeproteome;Cytoplasm;Directproteinsequencing;Membrane;Methylation;Motorprotein;mRNAtransport;Myosin;Nuclearporecomplex;Nucleotide-binding;Nucleus;Phosphoprotein;Polymorphism;Proteintransport;Referenceproteome;Repeat;Translocation;Transport		O00159;O00159-3;F5H6E2;O00159-2;I3L204;I3L3Y6;I3L501;I3L4D4	O00159;O00159-3;F5H6E2;O00159-2	Unconventional myosin-Ic	MYO1C	>sp|O00159|MYO1C_HUMAN Unconventional myosin-Ic OS=Homo sapiens GN=MYO1C PE=1 SV=4;>sp|O00159-3|MYO1C_HUMAN Isoform 3 of Unconventional myosin-Ic OS=Homo sapiens GN=MYO1C;>tr|F5H6E2|F5H6E2_HUMAN Unconventional myosin-Ic OS=Homo sapiens GN=MYO1C PE=2 SV=1;>
0.148218	0.172103	0.200379	0.113167	0.179766	0.028852		Acetylation;Coiledcoil;Completeproteome;Endoplasmicreticulum;GTP-binding;Hydrolase;Membrane;Nucleotide-binding;Phosphoprotein;Referenceproteome;Transmembrane;Transmembranehelix		Q6DD88;F5H6I7;C9JUU1;F5GWF8	Q6DD88;F5H6I7;C9JUU1	Atlastin-3	ATL3	>sp|Q6DD88|ATLA3_HUMAN Atlastin-3 OS=Homo sapiens GN=ATL3 PE=1 SV=1;>tr|F5H6I7|F5H6I7_HUMAN Atlastin-3 OS=Homo sapiens GN=ATL3 PE=2 SV=1;>tr|C9JUU1|C9JUU1_HUMAN Atlastin-3 OS=Homo sapiens GN=ATL3 PE=2 SV=1
-0.0841502	-0.138045	-0.0542725	-0.00183338	-0.0589388	0.00302647	mRNA surveillance pathway;RNA transport;Spliceosome	3D-structure;Acetylation;Completeproteome;Cytoplasm;Directproteinsequencing;mRNAprocessing;mRNAsplicing;mRNAtransport;Nonsense-mediatedmRNAdecay;Nucleus;Polymorphism;Referenceproteome;RNA-binding;Spliceosome;Translationregulation;Transport	ko03013;ko03015;ko03040	Q96A72;P61326;F5H6P7;A6NEC0;B1ARP8;F5H6N1;F5H3U9	Q96A72;P61326;F5H6P7;A6NEC0;B1ARP8;F5H6N1;F5H3U9	Protein mago nashi homolog 2;Protein mago nashi homolog	MAGOHB;MAGOH	>sp|Q96A72|MGN2_HUMAN Protein mago nashi homolog 2 OS=Homo sapiens GN=MAGOHB PE=1 SV=1;>sp|P61326|MGN_HUMAN Protein mago nashi homolog OS=Homo sapiens GN=MAGOH PE=1 SV=1;>tr|F5H6P7|F5H6P7_HUMAN Protein mago nashi homolog 2 OS=Homo sapiens GN=MAGOHB PE=2 SV
NaN	-0.0286165	-0.62191	NaN	-0.0135963	0.0727232	Amino sugar and nucleotide sugar metabolism;Galactose metabolism;Glycolysis / Gluconeogenesis;Pentose phosphate pathway;Purine metabolism;Starch and sucrose metabolism;Streptomycin biosynthesis	Acetylation;Carbohydratemetabolism;Completeproteome;Cytoplasm;Directproteinsequencing;Glucosemetabolism;Isomerase;Magnesium;Metal-binding;Phosphoprotein;Polymorphism;Referenceproteome	ko00010;ko00030;ko00052;ko00230;ko00500;ko00520;ko00521	Q96G03;F5H6V2;B4E0G8	Q96G03;F5H6V2	Phosphoglucomutase-2	PGM2	>sp|Q96G03|PGM2_HUMAN Phosphoglucomutase-2 OS=Homo sapiens GN=PGM2 PE=1 SV=4;>tr|F5H6V2|F5H6V2_HUMAN Phosphoglucomutase-2 OS=Homo sapiens GN=PGM2 PE=2 SV=1
0.0243196	-0.0568963	0.0749164	0.0976109	0.0206267	-0.020677	Bile secretion	Alternativesplicing;Completeproteome;Endoplasmicreticulum;Glycoprotein;Hydrolase;Lipiddegradation;Lipidmetabolism;Membrane;Microsome;Polymorphism;Referenceproteome;Signal-anchor;Transmembrane;Transmembranehelix	ko04976	F5H7K4;J3KN69;Q6PIU2-2;Q6PIU2;Q6PIU2-3;H7C046;F8WE33	F5H7K4;J3KN69;Q6PIU2-2;Q6PIU2;Q6PIU2-3;H7C046	Neutral cholesterol ester hydrolase 1	NCEH1	>tr|F5H7K4|F5H7K4_HUMAN Neutral cholesterol ester hydrolase 1 OS=Homo sapiens GN=NCEH1 PE=2 SV=1;>tr|J3KN69|J3KN69_HUMAN Arylacetamide deacetylase-like 1 OS=Homo sapiens GN=NCEH1 PE=4 SV=1;>sp|Q6PIU2-2|NCEH1_HUMAN Isoform 2 of Neutral cholesterol ester hyd
-0.570314	0.838911	NaN	-0.806973	0.78902	1.1516		Alternativesplicing;Completeproteome;Endoplasmicreticulum;Glycoprotein;Membrane;Phosphoprotein;Polymorphism;Referenceproteome;Signal;Transmembrane;Transmembranehelix		J3KN36;Q5JPE7;P69849;Q15155;Q5JPE7-2;F5H826;Q4G177;H3BUC9	J3KN36;Q5JPE7;P69849;Q15155;Q5JPE7-2;F5H826;Q4G177	Nodal modulator 2;Nodal modulator 3;Nodal modulator 1	NOMO2;NOMO3;NOMO1	>tr|J3KN36|J3KN36_HUMAN Nodal modulator 3 OS=Homo sapiens GN=NOMO3 PE=4 SV=1;>sp|Q5JPE7|NOMO2_HUMAN Nodal modulator 2 OS=Homo sapiens GN=NOMO2 PE=1 SV=1;>sp|P69849|NOMO3_HUMAN Nodal modulator 3 OS=Homo sapiens GN=NOMO3 PE=2 SV=2;>sp|Q15155|NOMO1_HUMAN Noda
-0.245044	-0.206212	-0.368216	-0.144776	-0.1181	-0.154137		Acetylation;ATP-binding;Chaperone;Completeproteome;Mitochondrion;Nucleotide-binding;Phosphoprotein;Polymorphism;Receptor;Referenceproteome;Transitpeptide		Q12931;F5H897;I3L0K7;I3L239	Q12931;F5H897;I3L0K7	Heat shock protein 75 kDa, mitochondrial	TRAP1	>sp|Q12931|TRAP1_HUMAN Heat shock protein 75 kDa, mitochondrial OS=Homo sapiens GN=TRAP1 PE=1 SV=3;>tr|F5H897|F5H897_HUMAN Heat shock protein 75 kDa, mitochondrial OS=Homo sapiens GN=TRAP1 PE=2 SV=1;>tr|I3L0K7|I3L0K7_HUMAN Heat shock protein 75 kDa, mitoch
0.151339	0.181039	-0.19192	-0.183441	0.0990932	0.037312		Acetylation;Completeproteome;Nucleus;Phosphoprotein;Referenceproteome		F5HFY4;Q99733;C9JZI7;A8MXH2;C9J6D1;E9PNJ7;E9PS34;H0YCI4;E9PKT8;E9PP22;E9PJJ2;E9PNW0;E9PKI2;C9J1B1	F5HFY4;Q99733;C9JZI7;A8MXH2;C9J6D1;E9PNJ7;E9PS34	Nucleosome assembly protein 1-like 4	NAP1L4b;NAP1L4	>tr|F5HFY4|F5HFY4_HUMAN Nucleosome assembly protein 1-like 4 OS=Homo sapiens GN=NAP1L4b PE=2 SV=1;>sp|Q99733|NP1L4_HUMAN Nucleosome assembly protein 1-like 4 OS=Homo sapiens GN=NAP1L4 PE=1 SV=1;>tr|C9JZI7|C9JZI7_HUMAN Nucleosome assembly protein 1-like 4 (
-0.0519824	-0.0265871	-0.128267	-0.120373	-0.124346	-0.0435567	Alanine, aspartate and glutamate metabolism;Pyrimidine metabolism	Acetylation;Allostericenzyme;ATP-binding;Completeproteome;Cytoplasm;Directproteinsequencing;Hydrolase;Ligase;Metal-binding;Multifunctionalenzyme;Nucleotide-binding;Phosphoprotein;Polymorphism;Pyrimidinebiosynthesis;Referenceproteome;Repeat;Transferase;Zinc	ko00240;ko00250	P27708;F8VPD4;H7C3Z5;H7C2E4;H7BZB3	P27708;F8VPD4	CAD protein;Glutamine-dependent carbamoyl-phosphate synthase;Aspartate carbamoyltransferase;Dihydroorotase	CAD	>sp|P27708|PYR1_HUMAN CAD protein OS=Homo sapiens GN=CAD PE=1 SV=3;>tr|F8VPD4|F8VPD4_HUMAN DNA fragmentation factor subunit beta OS=Homo sapiens GN=CAD PE=2 SV=1
0.191563	0.276913	0.307662	0.282736	0.190931	0.267476	mRNA surveillance pathway;RNA transport;Spliceosome	3D-structure;Acetylation;Alternativesplicing;ATP-binding;Completeproteome;Cytoplasm;Helicase;Hydrolase;mRNAprocessing;mRNAsplicing;mRNAtransport;Nucleotide-binding;Nucleus;Phosphoprotein;Referenceproteome;RNA-binding;Spliceosome;Transport	ko03013;ko03015;ko03040	F8VQ10;Q13838-2;Q13838;Q5STU3;B4DP52;F6WLT2;F6TRA5;F6UN21;F6S4E6;F6UJC5;B4DIJ6;F6R6M7;H0Y400;F6QYI9;K7EN25;H0YCC6;E7EMX2;F6SXL5;F6S2B7;K7EN69;F6U6E2;K7EIL8;K7EL56;F6QWI5;K7ENP6	F8VQ10;Q13838-2;Q13838;Q5STU3;B4DP52;F6WLT2;F6TRA5;F6UN21;F6S4E6;F6UJC5	Spliceosome RNA helicase DDX39B	DDX39B;BAT1	>tr|F8VQ10|F8VQ10_HUMAN Spliceosome RNA helicase DDX39B OS=Homo sapiens GN=DDX39B PE=2 SV=1;>sp|Q13838-2|DX39B_HUMAN Isoform 2 of Spliceosome RNA helicase DDX39B OS=Homo sapiens GN=DDX39B;>sp|Q13838|DX39B_HUMAN Spliceosome RNA helicase DDX39B OS=Homo sapie
-0.271392	-0.105225	-0.209545	-0.0331414	-0.0453124	0.0461418		Acetylation;Actin-binding;Alternativesplicing;Completeproteome;Cytoplasm;Cytoskeleton;Directproteinsequencing;Phosphoprotein;Referenceproteome;Repeat		Q12792;F8VS81;Q12792-3;Q12792-4;F8W1Q9	Q12792;F8VS81;Q12792-3;Q12792-4	Twinfilin-1	TWF1	>sp|Q12792|TWF1_HUMAN Twinfilin-1 OS=Homo sapiens GN=TWF1 PE=1 SV=3;>tr|F8VS81|F8VS81_HUMAN Twinfilin-1 (Fragment) OS=Homo sapiens GN=TWF1 PE=2 SV=1;>sp|Q12792-3|TWF1_HUMAN Isoform 3 of Twinfilin-1 OS=Homo sapiens GN=TWF1;>sp|Q12792-4|TWF1_HUMAN Isoform 4
-0.21068	-0.2396	-0.23382	-0.15343	-0.125353	-0.115832		3D-structure;Acetylation;Completeproteome;Cytoplasm;Cytoplasmicvesicle;Directproteinsequencing;ER-Golgitransport;Golgiapparatus;Membrane;Proteintransport;Referenceproteome;Transport		F8VVA7;F8VWL5;P61923;F8W651;F8VYZ4;F8VS17;B4DDX8;F8VXR1;B4DHZ0;F8W156;F8VUC5;F8VXB1;F8VYK5	F8VVA7;F8VWL5;P61923;F8W651;F8VYZ4;F8VS17;B4DDX8;F8VXR1;B4DHZ0;F8W156;F8VUC5;F8VXB1;F8VYK5	Coatomer subunit zeta-1	COPZ1	>tr|F8VVA7|F8VVA7_HUMAN Coatomer subunit zeta-1 OS=Homo sapiens GN=COPZ1 PE=2 SV=1;>tr|F8VWL5|F8VWL5_HUMAN Coatomer subunit zeta-1 OS=Homo sapiens GN=COPZ1 PE=2 SV=1;>sp|P61923|COPZ1_HUMAN Coatomer subunit zeta-1 OS=Homo sapiens GN=COPZ1 PE=1 SV=1;>tr|F8W6
0.0230425	0.137635	0.0669503	0.0882773	0.0651587	0.139339		Acetylation;Completeproteome;Phosphoprotein;Referenceproteome		O43583;F8VVL1	O43583;F8VVL1	Density-regulated protein	DENR	>sp|O43583|DENR_HUMAN Density-regulated protein OS=Homo sapiens GN=DENR PE=1 SV=2;>tr|F8VVL1|F8VVL1_HUMAN Density-regulated protein OS=Homo sapiens GN=DENR PE=2 SV=1
-0.0389695	-0.00408866	0.00417777	0.0313951	0.0335111	-0.0239004	Ribosome	3D-structure;Completeproteome;Cytoplasm;Directproteinsequencing;Phosphoprotein;Referenceproteome;Ribonucleoprotein;Ribosomalprotein	ko03010	J3QQ67;Q07020;H0YHA7;G3V203;F8VWC5;F8VUA6;F8VYV2	J3QQ67;Q07020;H0YHA7;G3V203;F8VWC5;F8VUA6;F8VYV2	60S ribosomal protein L18	RPL18	>tr|J3QQ67|J3QQ67_HUMAN 60S ribosomal protein L18 (Fragment) OS=Homo sapiens GN=RPL18 PE=3 SV=1;>sp|Q07020|RL18_HUMAN 60S ribosomal protein L18 OS=Homo sapiens GN=RPL18 PE=1 SV=2;>tr|H0YHA7|H0YHA7_HUMAN 60S ribosomal protein L18 (Fragment) OS=Homo sapiens
-0.32209	-0.276957	-0.329413	NaN	-0.319334	-0.225599		3D-structure;Acetylation;Alternativesplicing;Completeproteome;Cytoplasm;Endosome;Hydrolase;Membrane;Metal-binding;Proteintransport;Referenceproteome;Transport;Zinc		F8VXU5;Q9UBQ0-2;Q9UBQ0	F8VXU5;Q9UBQ0-2;Q9UBQ0	Vacuolar protein sorting-associated protein 29	VPS29	>tr|F8VXU5|F8VXU5_HUMAN Vacuolar protein sorting-associated protein 29 OS=Homo sapiens GN=VPS29 PE=2 SV=1;>sp|Q9UBQ0-2|VPS29_HUMAN Isoform 2 of Vacuolar protein sorting-associated protein 29 OS=Homo sapiens GN=VPS29;>sp|Q9UBQ0|VPS29_HUMAN Vacuolar protein
-0.257166	-0.230634	-0.200382	0.0897694	-0.309306	-0.293235	Purine metabolism	3D-structure;Acetylation;Alternativesplicing;ATP-binding;Completeproteome;Directproteinsequencing;Diseasemutation;Disulfidebond;Kinase;Mitochondrion;Nucleotide-binding;Polymorphism;Referenceproteome;Transferase	ko00230	P54819;F8W1A4;P54819-2;P54819-5;F8VY04;P54819-3;P54819-6;F8VZG5;G3V213;P54819-4;F8VPP1	P54819;F8W1A4;P54819-2;P54819-5;F8VY04;P54819-3;P54819-6;F8VZG5;G3V213;P54819-4	Adenylate kinase 2, mitochondrial	AK2	>sp|P54819|KAD2_HUMAN Adenylate kinase 2, mitochondrial OS=Homo sapiens GN=AK2 PE=1 SV=2;>tr|F8W1A4|F8W1A4_HUMAN Adenylate kinase 2, mitochondrial OS=Homo sapiens GN=AK2 PE=2 SV=1;>sp|P54819-2|KAD2_HUMAN Isoform 2 of Adenylate kinase 2, mitochondrial OS=Ho
-0.152099	-0.17028	NaN	-0.112911	0.00216244	-0.0674852		Alternativesplicing;Completeproteome;Disulfidebond;Endoplasmicreticulum;Referenceproteome;Signal		F8W031;Q9Y2B0;F8VXJ7;F8W1K5;F8VP03;F8VU34;Q9Y2B0-2;F8W1U5;F8W0J2;H0YIH9	F8W031;Q9Y2B0;F8VXJ7;F8W1K5	Protein canopy homolog 2	CNPY2	>tr|F8W031|F8W031_HUMAN Uncharacterized protein (Fragment) OS=Homo sapiens PE=2 SV=1;>sp|Q9Y2B0|CNPY2_HUMAN Protein canopy homolog 2 OS=Homo sapiens GN=CNPY2 PE=1 SV=1;>tr|F8VXJ7|F8VXJ7_HUMAN Protein canopy homolog 2 (Fragment) OS=Homo sapiens GN=CNPY2 PE=
0.102725	0.0951818	0.147958	0.160533	0.132116	0.141171	Ribosome	3D-structure;Acetylation;Completeproteome;Directproteinsequencing;Phosphoprotein;Polymorphism;Referenceproteome;Ribonucleoprotein;Ribosomalprotein	ko03010	Q02878;F8W181;F8VZ45;F8VR69;F8VWR1;F8VZA3	Q02878;F8W181	60S ribosomal protein L6	RPL6	>sp|Q02878|RL6_HUMAN 60S ribosomal protein L6 OS=Homo sapiens GN=RPL6 PE=1 SV=3;>tr|F8W181|F8W181_HUMAN 60S ribosomal protein L6 (Fragment) OS=Homo sapiens GN=RPL6 PE=2 SV=1
0.101112	0.0922074	0.12499	0.22132	0.205893	0.196607	Spliceosome	3D-structure;Acetylation;Alternativesplicing;Completeproteome;Cytoplasm;Directproteinsequencing;Host-virusinteraction;Isopeptidebond;Methylation;mRNAprocessing;mRNAsplicing;mRNAtransport;Nucleus;Phosphoprotein;Polymorphism;Referenceproteome;Repeat;Ribonucleoprotein;RNA-binding;Spliceosome;Transport;Ublconjugation	ko03040	P09651;F8W6I7;P09651-2;P09651-3;F8VZ49;Q32P51;F8VTQ5;F8W646;H0YH80;F8VYN5	P09651;F8W6I7;P09651-2;P09651-3;F8VZ49;Q32P51;F8VTQ5;F8W646	Heterogeneous nuclear ribonucleoprotein A1;Heterogeneous nuclear ribonucleoprotein A1-like 2	HNRNPA1;HNRNPA1L2	>sp|P09651|ROA1_HUMAN Heterogeneous nuclear ribonucleoprotein A1 OS=Homo sapiens GN=HNRNPA1 PE=1 SV=5;>tr|F8W6I7|F8W6I7_HUMAN Heterogeneous nuclear ribonucleoprotein A1 OS=Homo sapiens GN=HNRNPA1 PE=2 SV=1;>sp|P09651-2|ROA1_HUMAN Isoform A1-A of Heterogene
-0.0455059	-0.108068	0.0227584	0.0224743	-0.125746	-0.061511		Acetylation;Alternativesplicing;Completeproteome;Phosphoprotein;Polymorphism;Referenceproteome		Q14157-5;Q14157;F8W726;Q14157-3;Q14157-1;Q14157-4;Q5VU77;Q5VU78;Q5VU79;Q5VU80;Q5VU81;H7C2T8;H0Y5H6	Q14157-5;Q14157;F8W726;Q14157-3;Q14157-1;Q14157-4;Q5VU77;Q5VU78;Q5VU79	Ubiquitin-associated protein 2-like	UBAP2L	>sp|Q14157-5|UBP2L_HUMAN Isoform 5 of Ubiquitin-associated protein 2-like OS=Homo sapiens GN=UBAP2L;>sp|Q14157|UBP2L_HUMAN Ubiquitin-associated protein 2-like OS=Homo sapiens GN=UBAP2L PE=1 SV=2;>tr|F8W726|F8W726_HUMAN Ubiquitin-associated protein 2-like O
-0.308073	-0.262313	-0.243745	-0.172035	-0.0372956	-0.205114	Ribosome	3D-structure;Completeproteome;Directproteinsequencing;Diseasemutation;Isopeptidebond;Polymorphism;Referenceproteome;Ribonucleoprotein;Ribosomalprotein;Ublconjugation	ko03010	P27635;F8W7C6;Q96L21;H7C2C5;H7C123	P27635;F8W7C6;Q96L21	60S ribosomal protein L10;60S ribosomal protein L10-like	RPL10;RPL10L	>sp|P27635|RL10_HUMAN 60S ribosomal protein L10 OS=Homo sapiens GN=RPL10 PE=1 SV=4;>tr|F8W7C6|F8W7C6_HUMAN 60S ribosomal protein L10 OS=Homo sapiens GN=RPL10 PE=2 SV=1;>sp|Q96L21|RL10L_HUMAN 60S ribosomal protein L10-like OS=Homo sapiens GN=RPL10L PE=1 SV=
-0.144186	-0.151442	-0.0168331	0.0657101	-0.0881013	-0.0350469		Apoptosis;Completeproteome;Membrane;Mitochondrion;Polymorphism;Referenceproteome;Transmembrane;Transmembranehelix		Q96A26;F8W7Q4;E9PH05	Q96A26;F8W7Q4;E9PH05	Protein FAM162A	FAM162A	>sp|Q96A26|F162A_HUMAN Protein FAM162A OS=Homo sapiens GN=FAM162A PE=1 SV=2;>tr|F8W7Q4|F8W7Q4_HUMAN Protein FAM162A OS=Homo sapiens GN=FAM162A PE=2 SV=1;>tr|E9PH05|E9PH05_HUMAN Protein FAM162A OS=Homo sapiens GN=FAM162A PE=2 SV=1
0.238665	0.328836	0.225522	0.295018	0.217107	-0.026881		3D-structure;Acetylation;Alternativesplicing;Cellmembrane;Completeproteome;Cytoplasmicvesicle;Membrane;Nucleus;Phosphoprotein;Polymorphism;Referenceproteome;Repeat;Signal-anchor;Transmembrane;Transmembranehelix		F8W8J4;Q9NZM1;Q9NZM1-6;C9JCN0;Q9NZM1-3;Q9NZM1-2;Q9NZM1-5;H0YD14;Q9NZM1-7;Q9NZM1-8;Q9NZM1-4	F8W8J4;Q9NZM1;Q9NZM1-6;C9JCN0;Q9NZM1-3;Q9NZM1-2;Q9NZM1-5;H0YD14	Myoferlin	MYOF	>tr|F8W8J4|F8W8J4_HUMAN Myoferlin OS=Homo sapiens GN=MYOF PE=2 SV=1;>sp|Q9NZM1|MYOF_HUMAN Myoferlin OS=Homo sapiens GN=MYOF PE=1 SV=1;>sp|Q9NZM1-6|MYOF_HUMAN Isoform 6 of Myoferlin OS=Homo sapiens GN=MYOF;>tr|C9JCN0|C9JCN0_HUMAN Myoferlin OS=Homo sapiens G
0.15017	0.148609	0.144568	0.279412	0.286172	0.341189		3D-structure;Acetylation;Alternativesplicing;Completeproteome;Directproteinsequencing;Endoplasmicreticulum;Membrane;Neurogenesis;Phosphoprotein;Polymorphism;Referenceproteome;Transmembrane;Transmembranehelix		Q9NQC3-2;F8W914;Q9NQC3;F8WAM4;Q9NQC3-4;Q9NQC3-5;Q9NQC3-6;H7C106;Q9NQC3-3	Q9NQC3-2;F8W914;Q9NQC3;F8WAM4;Q9NQC3-4;Q9NQC3-5;Q9NQC3-6;H7C106;Q9NQC3-3	Reticulon-4	RTN4	>sp|Q9NQC3-2|RTN4_HUMAN Isoform 2 of Reticulon-4 OS=Homo sapiens GN=RTN4;>tr|F8W914|F8W914_HUMAN Reticulon-4 OS=Homo sapiens GN=RTN4 PE=2 SV=1;>sp|Q9NQC3|RTN4_HUMAN Reticulon-4 OS=Homo sapiens GN=RTN4 PE=1 SV=2;>tr|F8WAM4|F8WAM4_HUMAN Reticulon-4 OS=Homo s
-0.320702	-0.188315	-0.310254	-0.220076	-0.351958	-0.351001		3D-structure;Alternativeinitiation;Alternativesplicing;Completeproteome;Cytoplasm;Phosphoprotein;Referenceproteome;Repeat;RNA-binding;Translationregulation		F8W930;Q9Y6M1;Q9Y6M1-1;Q9Y6M1-4;Q9Y6M1-3;Q9Y6M1-6;Q9Y6M1-5	F8W930;Q9Y6M1;Q9Y6M1-1;Q9Y6M1-4;Q9Y6M1-3;Q9Y6M1-6;Q9Y6M1-5	Insulin-like growth factor 2 mRNA-binding protein 2	IGF2BP2	>tr|F8W930|F8W930_HUMAN Insulin-like growth factor 2 mRNA-binding protein 2 OS=Homo sapiens GN=IGF2BP2 PE=2 SV=1;>sp|Q9Y6M1|IF2B2_HUMAN Insulin-like growth factor 2 mRNA-binding protein 2 OS=Homo sapiens GN=IGF2BP2 PE=1 SV=2;>sp|Q9Y6M1-1|IF2B2_HUMAN Isofor
-0.194889	-0.219942	-0.164529	-0.120028	-0.14401	-0.117412	Bacterial invasion of epithelial cells;Fc gamma R-mediated phagocytosis;Pathogenic Escherichia coli infection;Regulation of actin cytoskeleton;Shigellosis	Acetylation;Actin-binding;Alternativesplicing;Cellprojection;Completeproteome;Cytoplasm;Cytoskeleton;Directproteinsequencing;Referenceproteome	ko04666;ko04810;ko05100;ko05130;ko05131	P59998-3;F8WCF6;P59998;P59998-2;H7C0A3;F8WDD7;P59998-4;R4GN08;F8WE39;F8WDW3	P59998-3;F8WCF6;P59998;P59998-2;H7C0A3;F8WDD7	Actin-related protein 2/3 complex subunit 4	ARPC4;ARPC4-TTLL3	>sp|P59998-3|ARPC4_HUMAN Isoform 3 of Actin-related protein 2/3 complex subunit 4 OS=Homo sapiens GN=ARPC4;>tr|F8WCF6|F8WCF6_HUMAN Actin-related protein 2/3 complex subunit 4 OS=Homo sapiens GN=ARPC4 PE=2 SV=1;>sp|P59998|ARPC4_HUMAN Actin-related protein 2
-0.119557	-0.152676	-0.0478006	0.10286	0.0632269	0.0783365		Calcium;Completeproteome;Directproteinsequencing;Endoplasmicreticulum;Metal-binding;Referenceproteome;Repeat;Signal		F8WCY5;Q14257;A8MXP8;H0YL43	F8WCY5;Q14257;A8MXP8	Reticulocalbin-2	RCN2	>tr|F8WCY5|F8WCY5_HUMAN Reticulocalbin-2 OS=Homo sapiens GN=RCN2 PE=2 SV=1;>sp|Q14257|RCN2_HUMAN Reticulocalbin-2 OS=Homo sapiens GN=RCN2 PE=1 SV=1;>tr|A8MXP8|A8MXP8_HUMAN Reticulocalbin-2 OS=Homo sapiens GN=RCN2 PE=2 SV=1
-0.0833399	-0.0837527	0.0485151	-0.886886	-0.0827133	0.0585242		Completeproteome;Directproteinsequencing;Hydrolase;Metal-binding;Metalloprotease;Mitochondrion;Polymorphism;Protease;Referenceproteome;Transitpeptide;Zinc		G3V0E4;O75439;E7ERZ4;F8WAZ6;F8WBE1;F8WEA6	G3V0E4;O75439;E7ERZ4	Mitochondrial-processing peptidase subunit beta	PMPCB	>tr|G3V0E4|G3V0E4_HUMAN Mitochondrial-processing peptidase subunit beta OS=Homo sapiens GN=PMPCB PE=2 SV=1;>sp|O75439|MPPB_HUMAN Mitochondrial-processing peptidase subunit beta OS=Homo sapiens GN=PMPCB PE=1 SV=2;>tr|E7ERZ4|E7ERZ4_HUMAN Mitochondrial-proces
-0.175094	-0.13035	-0.208061	-0.200084	-0.0313415	-0.102822		Acetylation;Alternativesplicing;Cellprojection;Coiledcoil;Completeproteome;Cytoplasm;Differentiation;Directproteinsequencing;Glycoprotein;Phosphoprotein;Polymorphism;Proteinsynthesisinhibitor;Referenceproteome;RNA-binding		Q14444;Q14444-2;G3V153;E9PLA9;E9PP31	Q14444;Q14444-2;G3V153;E9PLA9	Caprin-1	CAPRIN1	>sp|Q14444|CAPR1_HUMAN Caprin-1 OS=Homo sapiens GN=CAPRIN1 PE=1 SV=2;>sp|Q14444-2|CAPR1_HUMAN Isoform 2 of Caprin-1 OS=Homo sapiens GN=CAPRIN1;>tr|G3V153|G3V153_HUMAN Caprin-1 OS=Homo sapiens GN=CAPRIN1 PE=2 SV=1;>tr|E9PLA9|E9PLA9_HUMAN Caprin-1 (Fragment)
-0.11416	0.333882	-0.0218483	-0.341025	0.109962	0.732052		Acetylation;Cellcycle;Celldivision;Completeproteome;Mitosis;Phosphoprotein;Polymorphism;Referenceproteome		O60232;H0YEB6;G3V1B8;H0YEK1;E9PN57	O60232;H0YEB6;G3V1B8;H0YEK1;E9PN57	Sjoegren syndrome/scleroderma autoantigen 1	SSSCA1	>sp|O60232|SSA27_HUMAN Sjoegren syndrome/scleroderma autoantigen 1 OS=Homo sapiens GN=SSSCA1 PE=1 SV=1;>tr|H0YEB6|H0YEB6_HUMAN Sjoegren syndrome/scleroderma autoantigen 1 (Fragment) OS=Homo sapiens GN=SSSCA1 PE=2 SV=1;>tr|G3V1B8|G3V1B8_HUMAN Sjoegren syndr
-0.387525	-0.146467	-0.410352	-0.397695	-0.0876108	-0.112834		3D-structure;Acetylation;Alternativesplicing;Apoptosis;Completeproteome;Cytoplasm;Directproteinsequencing;Nucleus;Phosphoprotein;Polymorphism;Referenceproteome;Repeat		Q9BZZ5;G3V1C3;Q9BZZ5-2;Q9BZZ5-3;B4E283;Q9BZZ5-5;Q9BZZ5-1;E9PQK6	Q9BZZ5;G3V1C3;Q9BZZ5-2;Q9BZZ5-3;B4E283;Q9BZZ5-5;Q9BZZ5-1	Apoptosis inhibitor 5	API5	>sp|Q9BZZ5|API5_HUMAN Apoptosis inhibitor 5 OS=Homo sapiens GN=API5 PE=1 SV=3;>tr|G3V1C3|G3V1C3_HUMAN Apoptosis inhibitor 5 OS=Homo sapiens GN=API5 PE=2 SV=1;>sp|Q9BZZ5-2|API5_HUMAN Isoform 2 of Apoptosis inhibitor 5 OS=Homo sapiens GN=API5;>sp|Q9BZZ5-3|AP
-0.238936	-0.387525	-0.235331	-0.265518	-0.191112	-0.227608	Adherens junction;Epithelial cell signaling in Helicobacter pylori infection;Gap junction;Tight junction;Vibrio cholerae infection	3D-structure;Alternativesplicing;Calmodulin-binding;Celljunction;Cellmembrane;Completeproteome;Gapjunction;Membrane;Phosphoprotein;Polymorphism;Referenceproteome;Repeat;SH3domain;Tightjunction	ko04520;ko04530;ko04540;ko05110;ko05120	G3V1L9;Q07157;G5E9E7;Q07157-2;H0YKB1;H0YLT6	G3V1L9;Q07157;G5E9E7;Q07157-2	Tight junction protein ZO-1	TJP1	>tr|G3V1L9|G3V1L9_HUMAN Tight junction protein 1 (Zona occludens 1), isoform CRA_a OS=Homo sapiens GN=TJP1 PE=2 SV=1;>sp|Q07157|ZO1_HUMAN Tight junction protein ZO-1 OS=Homo sapiens GN=TJP1 PE=1 SV=3;>tr|G5E9E7|G5E9E7_HUMAN Tight junction protein 1 (Zona o
0.0230425	0.136979	-0.114535	-0.0280133	0.073546	0.107688		3D-structure;Acetylation;Alternativesplicing;Completeproteome;Directproteinsequencing;Nucleus;Polymorphism;Referenceproteome;Ublconjugationpathway		G3V2F7;Q13404-1;Q13404-2;Q13404-7;Q13404;Q15819;Q13404-8;H0YBX6;G3V113;D6RG00;E5RIF1;H0YBP9;Q13404-6	G3V2F7;Q13404-1;Q13404-2;Q13404-7;Q13404;Q15819;Q13404-8;H0YBX6;G3V113;D6RG00;E5RIF1	Ubiquitin-conjugating enzyme E2 variant 1;Ubiquitin-conjugating enzyme E2 variant 2	TMEM189;UBE2V1;UBE2V2	>tr|G3V2F7|G3V2F7_HUMAN HCG2044781 OS=Homo sapiens GN=TMEM189 PE=2 SV=1;>sp|Q13404-1|UB2V1_HUMAN Isoform 1 of Ubiquitin-conjugating enzyme E2 variant 1 OS=Homo sapiens GN=UBE2V1;>sp|Q13404-2|UB2V1_HUMAN Isoform 2 of Ubiquitin-conjugating enzyme E2 variant
0.10675	0.0892269	0.0932897	0.169797	0.168128	0.166458	Spliceosome	3D-structure;Acetylation;Alternativesplicing;Completeproteome;Directproteinsequencing;Isopeptidebond;mRNAprocessing;mRNAsplicing;Nucleus;Phosphoprotein;Polymorphism;Referenceproteome;Ribonucleoprotein;RNA-binding;Spliceosome;Ublconjugation;Viralnucleoprotein;Virion	ko03040	P07910-2;G3V4C1;P07910;G3V2Q1;B4DY08;G3V4W0;G3V576;P07910-4;P07910-3;G3V2D6;G3V5V7;O60812;G3V575;G3V555;G3V251;G3V3K6;G3V5X6;B4DSU6;G3V4M8;G3V2H6	P07910-2;G3V4C1;P07910;G3V2Q1;B4DY08;G3V4W0;G3V576;P07910-4;P07910-3;G3V2D6;G3V5V7;O60812	Heterogeneous nuclear ribonucleoproteins C1/C2;Heterogeneous nuclear ribonucleoprotein C-like 1	HNRNPC;HNRNPCL1	>sp|P07910-2|HNRPC_HUMAN Isoform C1 of Heterogeneous nuclear ribonucleoproteins C1/C2 OS=Homo sapiens GN=HNRNPC;>tr|G3V4C1|G3V4C1_HUMAN Heterogeneous nuclear ribonucleoproteins C1/C2 OS=Homo sapiens GN=HNRNPC PE=2 SV=1;>sp|P07910|HNRPC_HUMAN Heterogeneous
NaN	-0.956488	-0.632338	NaN	-0.566955	-0.704606	Notch signaling pathway;Spliceosome	Acetylation;Completeproteome;Directproteinsequencing;Host-virusinteraction;mRNAprocessing;mRNAsplicing;Nucleus;Phosphoprotein;Referenceproteome;Spliceosome;Transcription;Transcriptionregulation	ko03040;ko04330	Q13573;G3V4X8;G3V3A4	Q13573;G3V4X8;G3V3A4	SNW domain-containing protein 1	SNW1	>sp|Q13573|SNW1_HUMAN SNW domain-containing protein 1 OS=Homo sapiens GN=SNW1 PE=1 SV=1;>tr|G3V4X8|G3V4X8_HUMAN SNW domain-containing protein 1 OS=Homo sapiens GN=SNW1 PE=2 SV=1;>tr|G3V3A4|G3V3A4_HUMAN SNW domain-containing protein 1 OS=Homo sapiens GN=SNW
-0.0385545	-0.1148	-0.0794628	0.0549179	0.0945064	-0.26086	Proteasome	Acetylation;Completeproteome;Cytoplasm;Directproteinsequencing;Glycoprotein;Hydrolase;Isopeptidebond;Nucleus;Phosphoprotein;Polymorphism;Protease;Proteasome;Referenceproteome;Threonineprotease;Ublconjugation	ko03050	G3V5Z7;P60900;B4DXJ9;G3V295;B4DQR4;G3V3I1;G3V3U4;H0YJC4;G3V2S7;G3V4S5	G3V5Z7;P60900;B4DXJ9;G3V295;B4DQR4;G3V3I1	Proteasome subunit alpha type;Proteasome subunit alpha type-6	PSMA6	>tr|G3V5Z7|G3V5Z7_HUMAN Proteasome subunit alpha type OS=Homo sapiens GN=PSMA6 PE=2 SV=1;>sp|P60900|PSA6_HUMAN Proteasome subunit alpha type-6 OS=Homo sapiens GN=PSMA6 PE=1 SV=1;>tr|B4DXJ9|B4DXJ9_HUMAN Proteasome (Prosome, macropain) subunit, alpha type, 6
0.063641	0.00216244	0.0787465	0.144308	0.0394191	0.0447438		3D-structure;Acetylation;Activator;Alternativesplicing;Completeproteome;Directproteinsequencing;mRNAprocessing;mRNAsplicing;Nucleus;Phosphoprotein;Polymorphism;Referenceproteome;Repeat;RNA-binding;Transcription;Transcriptionregulation		Q14498;Q14498-2;Q14498-3;G3XAC6;E1P5S2;H0Y4X3;Q5QP23;Q5QP21;Q5QP22	Q14498;Q14498-2;Q14498-3;G3XAC6;E1P5S2;H0Y4X3;Q5QP23	RNA-binding protein 39	RBM39	>sp|Q14498|RBM39_HUMAN RNA-binding protein 39 OS=Homo sapiens GN=RBM39 PE=1 SV=2;>sp|Q14498-2|RBM39_HUMAN Isoform 2 of RNA-binding protein 39 OS=Homo sapiens GN=RBM39;>sp|Q14498-3|RBM39_HUMAN Isoform 3 of RNA-binding protein 39 OS=Homo sapiens GN=RBM39;>tr
-0.0871969	0.178874	-0.3501	-0.145366	0.131853	-0.0804082	Adherens junction;Arrhythmogenic right ventricular cardiomyopathy (ARVC);Bacterial invasion of epithelial cells;Endometrial cancer;Leukocyte transendothelial migration;Pathways in cancer;Tight junction	3D-structure;Acetylation;Alternativesplicing;Celladhesion;Celljunction;Cellmembrane;Cellprojection;Completeproteome;Cytoplasm;Cytoskeleton;Developmentalprotein;Differentiation;Directproteinsequencing;Membrane;Phosphoprotein;Polymorphism;Referenceproteome;Ublconjugation	ko04520;ko04530;ko04670;ko05100;ko05200;ko05213;ko05412	P35221-2;P35221;G3XAM7;F8W845;Q8N1C0;E5RIB1;P26232-6;P26232-4;E5RIC3;E5RJ41;E5RG03;E5RGY6;H0YBB8;E5RHV7;B9A010;E5RGD2;E5RJP7;E5RIE0;E5RFM5;E5RFK9;E5RJL0;E5RFM3;E5RFG3;E5RHJ5;E5RGU3	P35221-2;P35221;G3XAM7;F8W845	Catenin alpha-1	CTNNA1	>sp|P35221-2|CTNA1_HUMAN Isoform 2 of Catenin alpha-1 OS=Homo sapiens GN=CTNNA1;>sp|P35221|CTNA1_HUMAN Catenin alpha-1 OS=Homo sapiens GN=CTNNA1 PE=1 SV=1;>tr|G3XAM7|G3XAM7_HUMAN Catenin (Cadherin-associated protein), alpha 1, 102kDa, isoform CRA_a OS=Homo
0.311852	1.74019	-0.191063	0.487795	NaN	1.23051		Acetylation;Chaperone;Completeproteome;Disulfidebond;Membrane;Metal-binding;Mitochondrion;Mitochondrioninnermembrane;Proteintransport;Referenceproteome;Translocation;Transport;Zinc		G3XAN8;Q9Y5J9	G3XAN8;Q9Y5J9	Mitochondrial import inner membrane translocase subunit Tim8 B	TIMM8B	>tr|G3XAN8|G3XAN8_HUMAN Mitochondrial import inner membrane translocase subunit Tim8 B OS=Homo sapiens GN=TIMM8B PE=2 SV=1;>sp|Q9Y5J9|TIM8B_HUMAN Mitochondrial import inner membrane translocase subunit Tim8 B OS=Homo sapiens GN=TIMM8B PE=1 SV=1
0.288063	0.545277	-0.155325	0.381948	0.635336	0.711054		3D-structure;Acetylation;Alternativesplicing;Completeproteome;Cytoplasm;Phosphoprotein;Referenceproteome;Repeat;RNA-binding		G5E9Q2;O75534-3;O75534;O75534-2;E9PLT0;E9PNG3;E9PLD4	G5E9Q2;O75534-3;O75534;O75534-2;E9PLT0	Cold shock domain-containing protein E1	CSDE1	>tr|G5E9Q2|G5E9Q2_HUMAN Cold shock domain containing E1, RNA-binding, isoform CRA_d OS=Homo sapiens GN=CSDE1 PE=2 SV=1;>sp|O75534-3|CSDE1_HUMAN Isoform 3 of Cold shock domain-containing protein E1 OS=Homo sapiens GN=CSDE1;>sp|O75534|CSDE1_HUMAN Cold shock
-0.130081	-0.0421597	-0.0580073	-0.129781	0.0684644	-0.0291758	Antigen processing and presentation;Protein processing in endoplasmic reticulum	3D-structure;Completeproteome;Directproteinsequencing;Disulfidebond;Endoplasmicreticulum;Isomerase;Polymorphism;Redox-activecenter;Referenceproteome;Repeat;Signal	ko04141;ko04612	P30101;G5EA52	P30101;G5EA52	Protein disulfide-isomerase A3	PDIA3	>sp|P30101|PDIA3_HUMAN Protein disulfide-isomerase A3 OS=Homo sapiens GN=PDIA3 PE=1 SV=4;>tr|G5EA52|G5EA52_HUMAN Protein disulfide isomerase family A, member 3, isoform CRA_b OS=Homo sapiens GN=PDIA3 PE=2 SV=1
0.129745	0.256528	0.446786	0.29066	-0.196971	0.0399806	Bacterial invasion of epithelial cells;Endocrine and other factor-regulated calcium reabsorption;Endocytosis;Fc gamma R-mediated phagocytosis	3D-structure;Acetylation;Alternativesplicing;Completeproteome;Cytoplasm;Diseasemutation;Glycoprotein;Golgiapparatus;GTP-binding;Hydrolase;Isopeptidebond;Membrane;Mitochondrion;Mitochondrionoutermembrane;Necrosis;Nucleotide-binding;Phosphoprotein;Polymorphism;Referenceproteome;S-nitrosylation;Ublconjugation	ko04144;ko04666;ko04961;ko05100	O00429-6;J3KPI2;O00429;O00429-2;G8JLD5;O00429-3;O00429-5;O00429-4;B4DGC9;F8VZ52	O00429-6;J3KPI2;O00429;O00429-2;G8JLD5;O00429-3;O00429-5;O00429-4;B4DGC9	Dynamin-1-like protein	DNM1L	>sp|O00429-6|DNM1L_HUMAN Isoform 6 of Dynamin-1-like protein OS=Homo sapiens GN=DNM1L;>tr|J3KPI2|J3KPI2_HUMAN Dynamin-1-like protein OS=Homo sapiens GN=DNM1L PE=3 SV=1;>sp|O00429|DNM1L_HUMAN Dynamin-1-like protein OS=Homo sapiens GN=DNM1L PE=1 SV=2;>sp|O00
0.192952	0.192825	0.254594	0.183582	0.0418037	0.139862		Acetylation;Alternativesplicing;ATP-binding;Coiledcoil;Completeproteome;Directproteinsequencing;Membrane;Mitochondrion;Mitochondrioninnermembrane;Mitochondrionnucleoid;Nucleotide-binding;Polymorphism;Referenceproteome;Transmembrane;Transmembranehelix		Q9NVI7;Q9NVI7-2;H0Y2W2;Q9NVI7-3;Q5T9A4;Q5T9A4-3;Q5T2N8;Q5T9A4-2	Q9NVI7;Q9NVI7-2;H0Y2W2;Q9NVI7-3;Q5T9A4;Q5T9A4-3	ATPase family AAA domain-containing protein 3A;ATPase family AAA domain-containing protein 3B	ATAD3A;ATAD3B	>sp|Q9NVI7|ATD3A_HUMAN ATPase family AAA domain-containing protein 3A OS=Homo sapiens GN=ATAD3A PE=1 SV=2;>sp|Q9NVI7-2|ATD3A_HUMAN Isoform 2 of ATPase family AAA domain-containing protein 3A OS=Homo sapiens GN=ATAD3A;>tr|H0Y2W2|H0Y2W2_HUMAN ATPase family A
-0.304951	-0.261085	-0.274564	-0.465062	-0.376395	-0.371982	Focal adhesion	Acetylation;Celladhesion;Celljunction;Completeproteome;Cytoplasm;Cytoskeleton;Directproteinsequencing;Host-virusinteraction;LIMdomain;Metal-binding;Nucleus;Phosphoprotein;Polymorphism;Referenceproteome;Repeat;Zinc	ko04510	Q15942;H0Y2Y8;B4DQR8;B4DQX7;H7C3D3;C9JJK5;C9IZ41	Q15942;H0Y2Y8;B4DQR8;B4DQX7	Zyxin	ZYX	>sp|Q15942|ZYX_HUMAN Zyxin OS=Homo sapiens GN=ZYX PE=1 SV=1;>tr|H0Y2Y8|H0Y2Y8_HUMAN Zyxin (Fragment) OS=Homo sapiens GN=ZYX PE=2 SV=1;>tr|B4DQR8|B4DQR8_HUMAN Zyxin OS=Homo sapiens GN=ZYX PE=2 SV=1;>tr|B4DQX7|B4DQX7_HUMAN Zyxin OS=Homo sapiens GN=ZYX PE=2 S
0.217851	NaN	-0.0579022	NaN	-0.385356	-0.31928	N-Glycan biosynthesis	Acetylation;Completeproteome;Congenitaldisorderofglycosylation;Diseasemutation;Endoplasmicreticulum;Glycosyltransferase;Phosphoprotein;Referenceproteome;Transferase	ko00510	H0Y368;Q5QPK2;O60762;E9PHH5;Q5QPJ9	H0Y368;Q5QPK2;O60762;E9PHH5;Q5QPJ9	Dolichol-phosphate mannosyltransferase	DPM1	>tr|H0Y368|H0Y368_HUMAN Dolichol-phosphate mannosyltransferase (Fragment) OS=Homo sapiens GN=DPM1 PE=4 SV=1;>tr|Q5QPK2|Q5QPK2_HUMAN Dolichol-phosphate mannosyltransferase OS=Homo sapiens GN=DPM1 PE=2 SV=1;>sp|O60762|DPM1_HUMAN Dolichol-phosphate mannosyltr
-0.128156	-0.100685	-0.140142	-0.0508461	-0.140666	-0.154024	Drug metabolism - other enzymes;Purine metabolism	3D-structure;Acetylation;CBSdomain;Completeproteome;Cytoplasm;Directproteinsequencing;DNA-binding;GMPbiosynthesis;Metal-binding;NAD;Nucleus;Oxidoreductase;Phosphoprotein;Potassium;Purinebiosynthesis;Referenceproteome;Repeat;RNA-binding	ko00230;ko00983	P12268;H0Y4R1;E7ETK5;C9K0R9	P12268;H0Y4R1;E7ETK5	Inosine-5-monophosphate dehydrogenase 2	IMPDH2	>sp|P12268|IMDH2_HUMAN Inosine-5-monophosphate dehydrogenase 2 OS=Homo sapiens GN=IMPDH2 PE=1 SV=2;>tr|H0Y4R1|H0Y4R1_HUMAN Inosine-5-monophosphate dehydrogenase 2 (Fragment) OS=Homo sapiens GN=IMPDH2 PE=3 SV=1;>tr|E7ETK5|E7ETK5_HUMAN Inosine-5-monophosp
0.224781	0.285816	0.293135	0.111165	0.546956	0.268075	Ribosome	3D-structure;Completeproteome;Cytoplasm;Directproteinsequencing;Methylation;Polymorphism;Referenceproteome;Ribonucleoprotein;Ribosomalprotein	ko03010	J3KQN4;H0Y5B4;H7BZ11;P83881;Q969Q0;R4GN19	J3KQN4;H0Y5B4;H7BZ11;P83881;Q969Q0;R4GN19	60S ribosomal protein L36a;60S ribosomal protein L36a-like	RPL36A;RPL36AL	>tr|J3KQN4|J3KQN4_HUMAN 60S ribosomal protein L36a OS=Homo sapiens GN=RPL36A PE=3 SV=1;>tr|H0Y5B4|H0Y5B4_HUMAN 60S ribosomal protein L36a (Fragment) OS=Homo sapiens GN=RPL36A PE=3 SV=1;>tr|H7BZ11|H7BZ11_HUMAN Uncharacterized protein (Fragment) OS=Homo sapi
-0.560281	-0.218179	-0.593877	0.535157	0.501617	-0.876784		Acetylation;Alternativesplicing;Ciliopathy;Completeproteome;Cytoplasm;Directproteinsequencing;Diseasemutation;Polymorphism;Primaryciliarydyskinesia;Referenceproteome;Repeat		Q86Y56;H0Y650;E9PGY2;Q86Y56-3;Q86Y56-2	Q86Y56;H0Y650;E9PGY2;Q86Y56-3;Q86Y56-2	HEAT repeat-containing protein 2	HEATR2	>sp|Q86Y56|HEAT2_HUMAN HEAT repeat-containing protein 2 OS=Homo sapiens GN=HEATR2 PE=1 SV=4;>tr|H0Y650|H0Y650_HUMAN HEAT repeat-containing protein 2 (Fragment) OS=Homo sapiens GN=HEATR2 PE=4 SV=1;>tr|E9PGY2|E9PGY2_HUMAN HEAT repeat-containing protein 2 OS=
-0.514367	-0.195781	NaN	-0.530364	1.01814	0.81926	Cell cycle;Cell cycle - yeast;DNA replication;Meiosis - yeast	Acetylation;ATP-binding;Cellcycle;Completeproteome;DNA-binding;DNAreplication;Helicase;Hydrolase;Metal-binding;Nucleotide-binding;Nucleus;Phosphoprotein;Polymorphism;Referenceproteome;Zinc;Zinc-finger	ko03030;ko04110;ko04111;ko04113	P49736;H0Y8E6	P49736;H0Y8E6	DNA replication licensing factor MCM2	MCM2	>sp|P49736|MCM2_HUMAN DNA replication licensing factor MCM2 OS=Homo sapiens GN=MCM2 PE=1 SV=4;>tr|H0Y8E6|H0Y8E6_HUMAN DNA replication licensing factor MCM2 (Fragment) OS=Homo sapiens GN=MCM2 PE=3 SV=1
0.220701	0.12499	NaN	0.31034	0.24245	0.506703	MAPK signaling pathway	3D-structure;Acetylation;Completeproteome;Cytoplasm;Hydrolase;Iron;Manganese;Metal-binding;Nucleus;Proteinphosphatase;Referenceproteome;Repeat;TPRrepeat	ko04010	P53041;H0YDU8;A8MU39	P53041;H0YDU8;A8MU39	Serine/threonine-protein phosphatase 5;Serine/threonine-protein phosphatase	PPP5C	>sp|P53041|PPP5_HUMAN Serine/threonine-protein phosphatase 5 OS=Homo sapiens GN=PPP5C PE=1 SV=1;>tr|H0YDU8|H0YDU8_HUMAN Serine/threonine-protein phosphatase (Fragment) OS=Homo sapiens GN=PPP5C PE=3 SV=1;>tr|A8MU39|A8MU39_HUMAN Serine/threonine-protein phos
-0.24081	-0.376901	-0.470849	-0.133226	-0.106125	-0.0953271	Peroxisome;PPAR signaling pathway;Primary bile acid biosynthesis	3D-structure;Acetylation;Acyltransferase;Alternativeinitiation;Alternativepromoterusage;Alternativesplicing;Completeproteome;Cytoplasm;Directproteinsequencing;Lipid-binding;Lipidtransport;Mitochondrion;Peroxisome;Phosphoprotein;Polymorphism;Referenceproteome;Transferase;Transport	ko00120;ko03320;ko04146	P22307;P22307-8;P22307-7;P22307-4;P22307-2;H0YF61;P22307-6	P22307;P22307-8;P22307-7;P22307-4;P22307-2;H0YF61;P22307-6	Non-specific lipid-transfer protein	SCP2	>sp|P22307|NLTP_HUMAN Non-specific lipid-transfer protein OS=Homo sapiens GN=SCP2 PE=1 SV=2;>sp|P22307-8|NLTP_HUMAN Isoform 8 of Non-specific lipid-transfer protein OS=Homo sapiens GN=SCP2;>sp|P22307-7|NLTP_HUMAN Isoform 7 of Non-specific lipid-transfer pr
0.280719	0.0824301	0.0990932	0.187514	0.00891703	0.109561		3D-structure;Acetylation;Chaperone;Completeproteome;Directproteinsequencing;DNA-binding;Nucleus;Phosphoprotein;Referenceproteome;RNA-binding;Transcription;Transcriptionregulation;Translationregulation		H0YHG0;P82979;Q567R9;F8VZQ9	H0YHG0;P82979;Q567R9;F8VZQ9	SAP domain-containing ribonucleoprotein	SARNP;CIP29	>tr|H0YHG0|H0YHG0_HUMAN Uncharacterized protein (Fragment) OS=Homo sapiens PE=4 SV=1;>sp|P82979|SARNP_HUMAN SAP domain-containing ribonucleoprotein OS=Homo sapiens GN=SARNP PE=1 SV=3;>tr|Q567R9|Q567R9_HUMAN CIP29 protein OS=Homo sapiens GN=CIP29 PE=2 SV=1;
-0.119291	-0.0732111	-0.465221	-0.326226	0.108357	0.0190613		3D-structure;Alternativesplicing;Celladhesion;Celljunction;Cellmembrane;Cellprojection;Cellshape;Completeproteome;Cytoplasm;Cytoskeleton;Diseasemutation;Lipid-binding;Membrane;Nucleus;Phosphoprotein;Polymorphism;Referenceproteome;Wntsignalingpathway		Q96AC1-3;Q96AC1;H0YJ34;Q96AC1-2;Q9BQL6;Q9BQL6-2;Q9BQL6-4;G3V1L6;G3V3J0	Q96AC1-3;Q96AC1;H0YJ34;Q96AC1-2	Fermitin family homolog 2	FERMT2	>sp|Q96AC1-3|FERM2_HUMAN Isoform 3 of Fermitin family homolog 2 OS=Homo sapiens GN=FERMT2;>sp|Q96AC1|FERM2_HUMAN Fermitin family homolog 2 OS=Homo sapiens GN=FERMT2 PE=1 SV=1;>tr|H0YJ34|H0YJ34_HUMAN Fermitin family homolog 2 (Fragment) OS=Homo sapiens GN=F
1.67631	NaN	1.85451	2.11183	0.0404014	-0.028381	Protein export	Completeproteome;Endoplasmicreticulum;Hydrolase;Membrane;Microsome;Protease;Referenceproteome;Signal-anchor;Transmembrane;Transmembranehelix	ko03060	H0YK83;P67812;H0YK72;H0YNG3;B4DUL4;H0YNA5;H0YNX5;H0YKT4	H0YK83;P67812;H0YK72;H0YNG3;B4DUL4;H0YNA5;H0YNX5	Signal peptidase complex catalytic subunit SEC11A	SEC11A;SEC11L1	>tr|H0YK83|H0YK83_HUMAN Signal peptidase complex catalytic subunit SEC11A OS=Homo sapiens GN=SEC11A PE=2 SV=1;>sp|P67812|SC11A_HUMAN Signal peptidase complex catalytic subunit SEC11A OS=Homo sapiens GN=SEC11A PE=1 SV=1;>tr|H0YK72|H0YK72_HUMAN SEC11-like 1
0.127633	0.130404	0.107152	0.1038	0.118094	0.086512	Ribosome	3D-structure;Acetylation;Alternativesplicing;Completeproteome;Directproteinsequencing;Phosphoprotein;Polymorphism;Referenceproteome;Ribonucleoprotein;Ribosomalprotein	ko03010	H0YKD8;P46779-3;P46779-2;P46779;H0YMF4;H0YLP6;P46779-5;P46779-4	H0YKD8;P46779-3;P46779-2;P46779;H0YMF4;H0YLP6;P46779-5;P46779-4	60S ribosomal protein L28	RPL28	>tr|H0YKD8|H0YKD8_HUMAN 60S ribosomal protein L28 OS=Homo sapiens GN=RPL28 PE=2 SV=1;>sp|P46779-3|RL28_HUMAN Isoform 3 of 60S ribosomal protein L28 OS=Homo sapiens GN=RPL28;>sp|P46779-2|RL28_HUMAN Isoform 2 of 60S ribosomal protein L28 OS=Homo sapiens GN=R
-0.260636	-0.175941	-0.215479	-0.0236657	-0.0776346	-0.0922633		3D-structure;Alternativesplicing;Completeproteome;Directproteinsequencing;Diseasemutation;Electrontransport;FAD;Flavoprotein;Glutaricaciduria;Mitochondrion;Polymorphism;Referenceproteome;Transitpeptide;Transport		P13804;P13804-2;H0YL12;H0YLU7;H0YKF0;H0YNX6;H0YK49	P13804;P13804-2;H0YL12;H0YLU7;H0YKF0;H0YNX6;H0YK49	Electron transfer flavoprotein subunit alpha, mitochondrial	ETFA	>sp|P13804|ETFA_HUMAN Electron transfer flavoprotein subunit alpha, mitochondrial OS=Homo sapiens GN=ETFA PE=1 SV=1;>sp|P13804-2|ETFA_HUMAN Isoform 2 of Electron transfer flavoprotein subunit alpha, mitochondrial OS=Homo sapiens GN=ETFA;>tr|H0YL12|H0YL12_H
-0.0568963	0.11929	-0.0221119	-0.0064778	0.100036	0.128294	Proteasome	Acetylation;Alternativesplicing;Completeproteome;Cytoplasm;Directproteinsequencing;Host-virusinteraction;Hydrolase;Nucleus;Phosphoprotein;Protease;Proteasome;Referenceproteome;Threonineprotease	ko03050	P25789;H0YL69;H0YMZ1;H0YN18;H0YMA1;H0YMI6;H0YKT8;H0YLC2;P25789-2;H0YKS0;H0YMV3	P25789;H0YL69;H0YMZ1;H0YN18;H0YMA1;H0YMI6;H0YKT8;H0YLC2;P25789-2	Proteasome subunit alpha type-4;Proteasome subunit alpha type;Proteasome subunit beta type	PSMA4	>sp|P25789|PSA4_HUMAN Proteasome subunit alpha type-4 OS=Homo sapiens GN=PSMA4 PE=1 SV=1;>tr|H0YL69|H0YL69_HUMAN Proteasome subunit alpha type (Fragment) OS=Homo sapiens GN=PSMA4 PE=2 SV=1;>tr|H0YMZ1|H0YMZ1_HUMAN Proteasome subunit alpha type (Fragment) OS
-0.0420705	-0.0467571	0.0539454	-0.13223	-0.127873	-0.164044	Spliceosome	3D-structure;Acetylation;Completeproteome;Directproteinsequencing;Leucine-richrepeat;mRNAprocessing;mRNAsplicing;Nucleus;Phosphoprotein;Polymorphism;Referenceproteome;Repeat;Ribonucleoprotein;RNA-binding;Spliceosome;Viralnucleoprotein;Virion	ko03040	P09661;H0YMA0;H0YLR3;H0YKK0	P09661;H0YMA0;H0YLR3	U2 small nuclear ribonucleoprotein A	SNRPA1	>sp|P09661|RU2A_HUMAN U2 small nuclear ribonucleoprotein A OS=Homo sapiens GN=SNRPA1 PE=1 SV=2;>tr|H0YMA0|H0YMA0_HUMAN U2 small nuclear ribonucleoprotein A (Fragment) OS=Homo sapiens GN=SNRPA1 PE=2 SV=1;>tr|H0YLR3|H0YLR3_HUMAN U2 small nuclear ribonucleo
-0.010861	0.0226164	0.0483758	-0.103953	-0.141828	-0.0324772		3D-structure;Completeproteome;Cytoplasm;Directproteinsequencing;Endoplasmicreticulum;Leucine-richrepeat;Nucleus;Phosphoprotein;Polymorphism;Referenceproteome;Repeat;Repressor;Transcription;Transcriptionregulation		P39687;H0YN26;O43423;Q5T6W8;O95626;H7BZ09	P39687;H0YN26	Acidic leucine-rich nuclear phosphoprotein 32 family member A	ANP32A	>sp|P39687|AN32A_HUMAN Acidic leucine-rich nuclear phosphoprotein 32 family member A OS=Homo sapiens GN=ANP32A PE=1 SV=1;>tr|H0YN26|H0YN26_HUMAN Acidic leucine-rich nuclear phosphoprotein 32 family member A OS=Homo sapiens GN=ANP32A PE=2 SV=1
-0.902066	-0.732884	-0.830999	-0.652584	-0.614514	-0.682603	Alzheimer's disease;Cardiac muscle contraction;Huntington's disease;Oxidative phosphorylation;Parkinson's disease	Completeproteome;Directproteinsequencing;Heme;Iron;Membrane;Metal-binding;Mitochondrion;Mitochondrioninnermembrane;Referenceproteome;Transitpeptide	ko00190;ko04260;ko05010;ko05012;ko05016	H3BNX8;P20674;H3BV69;H3BRM5	H3BNX8;P20674;H3BV69;H3BRM5	Cytochrome c oxidase subunit 5A, mitochondrial	COX5A	>tr|H3BNX8|H3BNX8_HUMAN Cytochrome c oxidase subunit 5A, mitochondrial OS=Homo sapiens GN=COX5A PE=2 SV=1;>sp|P20674|COX5A_HUMAN Cytochrome c oxidase subunit 5A, mitochondrial OS=Homo sapiens GN=COX5A PE=1 SV=2;>tr|H3BV69|H3BV69_HUMAN Cytochrome c oxidase
-0.0985055	-0.126596	0.026021	-0.0346184	-0.119228	-0.104154		Acetylation;Actin-binding;Alternativesplicing;Calcium;Cellmembrane;Cellprojection;Completeproteome;Cytoplasm;Cytoskeleton;Golgiapparatus;Leucine-richrepeat;Membrane;Metal-binding;Microtubule;Phosphoprotein;Polymorphism;Referenceproteome;Repeat;SH3domain;Wntsignalingpathway		H3BQK9;H3BPE1;Q9UPN3;F8W8Q1;Q9UPN3-2;Q9UPN3-3;F5GZL7;Q9UPN3-4;Q9UPN3-5;H0Y390;E9PNZ4;E9PLY5;E9PLY0;H0Y314;H0Y4F5;H0Y6T5;H0YD69	H3BQK9;H3BPE1;Q9UPN3;F8W8Q1;Q9UPN3-2;Q9UPN3-3;F5GZL7;Q9UPN3-4;Q9UPN3-5;H0Y390	Microtubule-actin cross-linking factor 1, isoforms 1/2/3/5	MACF1	>tr|H3BQK9|H3BQK9_HUMAN Microtubule-actin cross-linking factor 1, isoforms 1/2/3/5 OS=Homo sapiens GN=MACF1 PE=2 SV=1;>tr|H3BPE1|H3BPE1_HUMAN Microtubule-actin cross-linking factor 1, isoforms 1/2/3/5 OS=Homo sapiens GN=MACF1 PE=2 SV=1;>sp|Q9UPN3|MACF1_HUM
0.0343565	-0.111602	0.106884	-0.0348105	0.0930192	-0.0205015		3D-structure;Alternativesplicing;Amyotrophiclateralsclerosis;Chromosomalrearrangement;Completeproteome;Directproteinsequencing;Diseasemutation;DNA-binding;Metal-binding;Methylation;Neurodegeneration;Nucleus;Phosphoprotein;Polymorphism;Proto-oncogene;Referenceproteome;Repeat;RNA-binding;Zinc;Zinc-finger		H3BPE7;P35637;P35637-2	H3BPE7;P35637;P35637-2	RNA-binding protein FUS	FUS	>tr|H3BPE7|H3BPE7_HUMAN RNA-binding protein FUS OS=Homo sapiens GN=FUS PE=2 SV=1;>sp|P35637|FUS_HUMAN RNA-binding protein FUS OS=Homo sapiens GN=FUS PE=1 SV=1;>sp|P35637-2|FUS_HUMAN Isoform Short of RNA-binding protein FUS OS=Homo sapiens GN=FUS
-0.121	-0.149537	-0.181428	-0.135808	-0.0981194	-0.133416		Acetylation;Alternativesplicing;Chaperone;Completeproteome;Cytoplasm;Nucleus;Referenceproteome		Q99471;H3BPF6;Q99471-3;H3BMQ1;Q99471-2	Q99471;H3BPF6;Q99471-3;H3BMQ1;Q99471-2	Prefoldin subunit 5	PFDN5	>sp|Q99471|PFD5_HUMAN Prefoldin subunit 5 OS=Homo sapiens GN=PFDN5 PE=1 SV=2;>tr|H3BPF6|H3BPF6_HUMAN Prefoldin subunit 5 (Fragment) OS=Homo sapiens GN=PFDN5 PE=4 SV=1;>sp|Q99471-3|PFD5_HUMAN Isoform 3 of Prefoldin subunit 5 OS=Homo sapiens GN=PFDN5;>tr|H3B
0.081067	0.00719549	0.0423642	0.111966	0.0614305	0.0923428		3D-structure;Acetylation;Alternativesplicing;ATP-binding;Completeproteome;Cytoplasm;Helicase;Hydrolase;Membrane;mRNAtransport;Nuclearporecomplex;Nucleotide-binding;Nucleus;Polymorphism;Proteintransport;Referenceproteome;RNA-binding;Translocation;Transport		H3BQK0;Q9UMR2;Q9NUU7;Q9UMR2-4;Q9UMR2-2;I3L0H8;I3L352;B4DRZ7;Q9UMR2-3;H3BN59;H3BMQ5;H3BTB3	H3BQK0;Q9UMR2;Q9NUU7;Q9UMR2-4;Q9UMR2-2;I3L0H8;I3L352;B4DRZ7;Q9UMR2-3	ATP-dependent RNA helicase DDX19B;ATP-dependent RNA helicase DDX19A	DDX19B;DDX19A	>tr|H3BQK0|H3BQK0_HUMAN ATP-dependent RNA helicase DDX19B OS=Homo sapiens GN=DDX19B PE=2 SV=1;>sp|Q9UMR2|DD19B_HUMAN ATP-dependent RNA helicase DDX19B OS=Homo sapiens GN=DDX19B PE=1 SV=1;>sp|Q9NUU7|DD19A_HUMAN ATP-dependent RNA helicase DDX19A OS=Homo sapi
-0.327294	-0.247286	-0.112631	-0.405891	-0.321928	-0.494028		Completeproteome;Directproteinsequencing;Nucleus;Phosphoprotein;Referenceproteome		Q1KMD3;H3BQZ7	Q1KMD3;H3BQZ7	Heterogeneous nuclear ribonucleoprotein U-like protein 2	HNRNPUL2;hCG_2044799	>sp|Q1KMD3|HNRL2_HUMAN Heterogeneous nuclear ribonucleoprotein U-like protein 2 OS=Homo sapiens GN=HNRNPUL2 PE=1 SV=1;>tr|H3BQZ7|H3BQZ7_HUMAN HCG2044799 OS=Homo sapiens GN=hCG_2044799 PE=4 SV=1
0.1145	0.100709	0.0899048	0.0829751	0.0617071	0.123401	RNA transport	Completeproteome;Cytoplasm;Initiationfactor;Phosphoprotein;Proteinbiosynthesis;Referenceproteome	ko03013	Q99613;H3BRV0;B5ME19;H3BPE3	Q99613;H3BRV0;B5ME19	Eukaryotic translation initiation factor 3 subunit C	EIF3C;EIF3CL	>sp|Q99613|EIF3C_HUMAN Eukaryotic translation initiation factor 3 subunit C OS=Homo sapiens GN=EIF3C PE=1 SV=1;>tr|H3BRV0|H3BRV0_HUMAN Eukaryotic translation initiation factor 3 subunit C OS=Homo sapiens GN=EIF3C PE=2 SV=1;>sp|B5ME19|EIFCL_HUMAN Eukaryotic
0.0647449	0.0503276	0.0783365	-0.0539429	-0.0480094	-0.0290874		3D-structure;Acetylation;Completeproteome;Cytoplasm;Directproteinsequencing;Proteintransport;Referenceproteome;Transport		P61970;H3BRV9	P61970;H3BRV9	Nuclear transport factor 2	NUTF2	>sp|P61970|NTF2_HUMAN Nuclear transport factor 2 OS=Homo sapiens GN=NUTF2 PE=1 SV=1;>tr|H3BRV9|H3BRV9_HUMAN Nuclear transport factor 2 (Fragment) OS=Homo sapiens GN=NUTF2 PE=2 SV=1
0.0799754	0.15056	0.0282862	0.109294	0.306962	0.145091	RNA transport	Alternativesplicing;Completeproteome;Membrane;mRNAtransport;Nuclearporecomplex;Nucleus;Phosphoprotein;Polymorphism;Proteintransport;Referenceproteome;Translocation;Transport	ko03013	H3BVG0;Q8N1F7;Q8N1F7-2;H3BM93;H3BRI8;H3BRD9;H3BV11;H3BPA9;H3BNN5;H3BVE2;H3BV15	H3BVG0;Q8N1F7;Q8N1F7-2	Nuclear pore complex protein Nup93	NUP93	>tr|H3BVG0|H3BVG0_HUMAN Nuclear pore complex protein Nup93 OS=Homo sapiens GN=NUP93 PE=2 SV=1;>sp|Q8N1F7|NUP93_HUMAN Nuclear pore complex protein Nup93 OS=Homo sapiens GN=NUP93 PE=1 SV=2;>sp|Q8N1F7-2|NUP93_HUMAN Isoform 2 of Nuclear pore complex protein Nu
-0.891482	-0.605661	NaN	-0.826156	-0.274983	-0.573982		Acetylation;Alternativesplicing;Completeproteome;Directproteinsequencing;Phosphoprotein;Polymorphism;Referenceproteome;Tumorantigen		Q9UNF1;H7BXW3;Q9UNF1-2;Q5H909;Q5H907	Q9UNF1;H7BXW3;Q9UNF1-2;Q5H909;Q5H907	Melanoma-associated antigen D2	MAGED2	>sp|Q9UNF1|MAGD2_HUMAN Melanoma-associated antigen D2 OS=Homo sapiens GN=MAGED2 PE=1 SV=2;>tr|H7BXW3|H7BXW3_HUMAN Melanoma-associated antigen D2 OS=Homo sapiens GN=MAGED2 PE=2 SV=1;>sp|Q9UNF1-2|MAGD2_HUMAN Isoform 2 of Melanoma-associated antigen D2 OS=Hom
-0.303401	-0.287801	-0.283018	-0.270399	-0.334498	-0.245933		3D-structure;Acetylation;Alternativesplicing;Chromosomalrearrangement;Chromosome;Completeproteome;Directproteinsequencing;DNA-binding;Host-virusinteraction;Methylation;Nucleus;Phosphoprotein;Referenceproteome;Repeat;Transcription;Transcriptionregulation		H7BYM6;P17096-3;P17096	H7BYM6;P17096-3;P17096	High mobility group protein HMG-I/HMG-Y	HMGA1	>tr|H7BYM6|H7BYM6_HUMAN High mobility group protein HMG-I/HMG-Y OS=Homo sapiens GN=HMGA1 PE=2 SV=1;>sp|P17096-3|HMGA1_HUMAN Isoform HMG-R of High mobility group protein HMG-I/HMG-Y OS=Homo sapiens GN=HMGA1;>sp|P17096|HMGA1_HUMAN High mobility group protein
-0.312957	-0.178127	-0.222296	-0.0107156	0.0392789	-0.0696487	Cardiac muscle contraction;Dilated cardiomyopathy;Hypertrophic cardiomyopathy (HCM)	Acetylation;Actin-binding;Alternativesplicing;Cardiomyopathy;Coiledcoil;Completeproteome;Cytoplasm;Cytoskeleton;Directproteinsequencing;Diseasemutation;Isopeptidebond;Muscleprotein;Phosphoprotein;Referenceproteome;Ublconjugation	ko04260;ko05410;ko05414	H7BYY1;B7Z596;F5H7S3;P09493-2;H0YK48;P09493-5;H0YL42;H0YN06	H7BYY1;B7Z596;F5H7S3;P09493-2;H0YK48;P09493-5		TPM1	>tr|H7BYY1|H7BYY1_HUMAN Tropomyosin 1 (Alpha), isoform CRA_m OS=Homo sapiens GN=TPM1 PE=2 SV=1;>tr|B7Z596|B7Z596_HUMAN Tropomyosin alpha-1 chain OS=Homo sapiens GN=TPM1 PE=2 SV=1;>tr|F5H7S3|F5H7S3_HUMAN Tropomyosin alpha-1 chain OS=Homo sapiens GN=TPM1 PE=
0.265197	0.370611	0.482952	0.410992	0.67726	0.4609		Completeproteome;Cytoplasm;Metal-binding;Nucleus;Polymorphism;Referenceproteome;Repeat;Zinc;Zinc-finger		O75312;H7BZM7;H7C0E5	O75312;H7BZM7;H7C0E5	Zinc finger protein ZPR1	ZNF259	>sp|O75312|ZPR1_HUMAN Zinc finger protein ZPR1 OS=Homo sapiens GN=ZNF259 PE=1 SV=1;>tr|H7BZM7|H7BZM7_HUMAN Zinc finger protein ZPR1 (Fragment) OS=Homo sapiens GN=ZNF259 PE=4 SV=1;>tr|H7C0E5|H7C0E5_HUMAN Zinc finger protein ZPR1 (Fragment) OS=Homo sapiens G
-0.16524	-0.185376	-0.825517	-0.0686649	-0.655081	-0.0406453		Acetylation;Coiledcoil;Completeproteome;Nucleus;Phosphoprotein;Polymorphism;Referenceproteome;Ribosomebiogenesis		H7C2Q8;Q99848	H7C2Q8;Q99848	Probable rRNA-processing protein EBP2	EBNA1BP2	>tr|H7C2Q8|H7C2Q8_HUMAN EBNA1 binding protein 2, isoform CRA_d OS=Homo sapiens GN=EBNA1BP2 PE=2 SV=1;>sp|Q99848|EBP2_HUMAN Probable rRNA-processing protein EBP2 OS=Homo sapiens GN=EBNA1BP2 PE=1 SV=2
0.103531	0.368601	-0.206462	0.215244	0.581496	0.796432	Lysine degradation;Other types of O-glycan biosynthesis	Completeproteome;Dioxygenase;Diseasemutation;Endoplasmicreticulum;Glycoprotein;Iron;Membrane;Metal-binding;Oxidoreductase;Polymorphism;Referenceproteome;Signal;VitaminC	ko00310;ko00514	O60568;H7C2V1;H7C2S8;H7C0B8	O60568;H7C2V1;H7C2S8;H7C0B8	Procollagen-lysine,2-oxoglutarate 5-dioxygenase 3	PLOD3	>sp|O60568|PLOD3_HUMAN Procollagen-lysine,2-oxoglutarate 5-dioxygenase 3 OS=Homo sapiens GN=PLOD3 PE=1 SV=1;>tr|H7C2V1|H7C2V1_HUMAN Procollagen-lysine,2-oxoglutarate 5-dioxygenase 3 (Fragment) OS=Homo sapiens GN=PLOD3 PE=4 SV=1;>tr|H7C2S8|H7C2S8_HUMAN Proc
-0.146499	-0.192629	-0.275559	-0.0755656	0.016639	-0.00978573		3D-structure;Chaperone;Completeproteome;Cytoplasm;Directproteinsequencing;Phosphoprotein;Polymorphism;Referenceproteome;Repeat;TPRrepeat		P50502;Q8IZP2;H7C3I1;F6VDH7;Q8NFI4	P50502;Q8IZP2;H7C3I1;F6VDH7;Q8NFI4	Hsc70-interacting protein;Putative protein FAM10A4;Putative protein FAM10A5	ST13;ST13P4;ST13P5	>sp|P50502|F10A1_HUMAN Hsc70-interacting protein OS=Homo sapiens GN=ST13 PE=1 SV=2;>sp|Q8IZP2|ST134_HUMAN Putative protein FAM10A4 OS=Homo sapiens GN=ST13P4 PE=5 SV=1;>tr|H7C3I1|H7C3I1_HUMAN Hsc70-interacting protein (Fragment) OS=Homo sapiens GN=ST13 PE=4
-0.229585	-0.144361	-0.179989	-0.110075	-0.232667	-0.127951		Acetylation;Alternativesplicing;Completeproteome;Cytoplasm;Directproteinsequencing;Nucleus;Phosphoprotein;Referenceproteome;Signalosome		Q9UNS2;Q9UNS2-2;H7C3P9;C9JLV5;K7ES36;J3QKR0	Q9UNS2;Q9UNS2-2;H7C3P9;C9JLV5;K7ES36;J3QKR0	COP9 signalosome complex subunit 3	COPS3	>sp|Q9UNS2|CSN3_HUMAN COP9 signalosome complex subunit 3 OS=Homo sapiens GN=COPS3 PE=1 SV=3;>sp|Q9UNS2-2|CSN3_HUMAN Isoform 2 of COP9 signalosome complex subunit 3 OS=Homo sapiens GN=COPS3;>tr|H7C3P9|H7C3P9_HUMAN COP9 signalosome complex subunit 3 OS=Homo
-0.268	-0.291981	NaN	-0.212551	-0.303294	-0.359768		Acetylation;Alternativesplicing;Completeproteome;Hydrolase;Mitochondrion;Polymorphism;Referenceproteome;Serineesterase;Transitpeptide		Q9Y305-4;Q9Y305;Q9Y305-2;Q9Y305-3;H7C5Q2;C9J7L8	Q9Y305-4;Q9Y305;Q9Y305-2;Q9Y305-3;H7C5Q2;C9J7L8	Acyl-coenzyme A thioesterase 9, mitochondrial	ACOT9	>sp|Q9Y305-4|ACOT9_HUMAN Isoform 4 of Acyl-coenzyme A thioesterase 9, mitochondrial OS=Homo sapiens GN=ACOT9;>sp|Q9Y305|ACOT9_HUMAN Acyl-coenzyme A thioesterase 9, mitochondrial OS=Homo sapiens GN=ACOT9 PE=1 SV=2;>sp|Q9Y305-2|ACOT9_HUMAN Isoform 2 of Acyl-
NaN	0.441059	-0.26401	0.594071	-0.232667	NaN	Vasopressin-regulated water reabsorption	ATP-binding;Completeproteome;Cytoplasm;Hydrolase;Magnesium;Metal-binding;Nucleotide-binding;Phosphoprotein;Polymorphism;Proteintransport;Referenceproteome;Repeat;Transport	ko04962	P46459;I3L0N3;B4DFA2;K7EQD6;I3L0L3;I3L2G1;I3L4Q9;I3L338	P46459;I3L0N3;B4DFA2	Vesicle-fusing ATPase	NSF	>sp|P46459|NSF_HUMAN Vesicle-fusing ATPase OS=Homo sapiens GN=NSF PE=1 SV=3;>tr|I3L0N3|I3L0N3_HUMAN Vesicle-fusing ATPase OS=Homo sapiens GN=NSF PE=2 SV=1;>tr|B4DFA2|B4DFA2_HUMAN Vesicle-fusing ATPase OS=Homo sapiens GN=NSF PE=2 SV=1
0.141564	0.134747	0.132116	0.158983	0.0339339	0.0970714		3D-structure;Acetylation;Alternativesplicing;Completeproteome;Cytoplasm;Directproteinsequencing;Elongationfactor;Endoplasmicreticulum;Hypusine;Membrane;mRNAtransport;Nuclearporecomplex;Nucleus;Polymorphism;Proteinbiosynthesis;Proteintransport;Referenceproteome;RNA-binding;Translocation;Transport		I3L504;P63241-2;P63241;I3L397;Q6IS14;Q9GZV4;C9J4W5;C9J7B5;F8WCJ1	I3L504;P63241-2;P63241;I3L397;Q6IS14;Q9GZV4;C9J4W5;C9J7B5;F8WCJ1	Eukaryotic translation initiation factor 5A-1;Eukaryotic translation initiation factor 5A-1-like;Eukaryotic translation initiation factor 5A-2	EIF5A;EIF5AL1;EIF5A2	>tr|I3L504|I3L504_HUMAN Eukaryotic translation initiation factor 5A-1 OS=Homo sapiens GN=EIF5A PE=2 SV=1;>sp|P63241-2|IF5A1_HUMAN Isoform 2 of Eukaryotic translation initiation factor 5A-1 OS=Homo sapiens GN=EIF5A;>sp|P63241|IF5A1_HUMAN Eukaryotic translat
0.0780633	0.133958	0.187641	0.145221	0.160275	0.114634	Ribosome	3D-structure;Completeproteome;Directproteinsequencing;Referenceproteome;Ribonucleoprotein;Ribosomalprotein	ko03010	P62244;I3L3P7;H3BN98;I3L246;H3BVC7;I3L303;H3BT37;H3BV27	P62244;I3L3P7;H3BN98;I3L246	40S ribosomal protein S15a	RPS15A	>sp|P62244|RS15A_HUMAN 40S ribosomal protein S15a OS=Homo sapiens GN=RPS15A PE=1 SV=2;>tr|I3L3P7|I3L3P7_HUMAN 40S ribosomal protein S15a OS=Homo sapiens GN=RPS15A PE=2 SV=1;>tr|H3BN98|H3BN98_HUMAN Uncharacterized protein (Fragment) OS=Homo sapiens PE=4 SV=
0.0462816	0.0475383	0.0775164	0.0278618	-0.0333185	-0.158478		Completeproteome;Cytoplasm;Cytoplasmicvesicle;Cytoskeleton;Endoplasmicreticulum;Endosome;Nucleus;Phosphoprotein;Polymorphism;Proteasome;Referenceproteome;Repeat		J3KN16;Q5VYK3;R4GMY1;F6XAQ5;Q5VYK5;R4GMY3	J3KN16;Q5VYK3	Proteasome-associated protein ECM29 homolog	ECM29	>tr|J3KN16|J3KN16_HUMAN Proteasome-associated protein ECM29 homolog OS=Homo sapiens GN=KIAA0368 PE=4 SV=1;>sp|Q5VYK3|ECM29_HUMAN Proteasome-associated protein ECM29 homolog OS=Homo sapiens GN=ECM29 PE=1 SV=2
-0.172311	-0.135586	NaN	-0.151442	NaN	-0.11062		3D-structure;Alternativesplicing;Completeproteome;Immunity;Innateimmunity;Lysosome;Polymorphism;Referenceproteome;Secreted;Signal		J3KNL3;Q9BWS9-2;Q9BWS9;Q9BWS9-3;E9PPA0;E9PPH0;E9PRL3;E9PIP0;E9PI70;E9PKF1	J3KNL3;Q9BWS9-2;Q9BWS9;Q9BWS9-3;E9PPA0;E9PPH0;E9PRL3;E9PIP0;E9PI70;E9PKF1	Chitinase domain-containing protein 1	CHID1	>tr|J3KNL3|J3KNL3_HUMAN Chitinase domain-containing protein 1 OS=Homo sapiens GN=CHID1 PE=3 SV=1;>sp|Q9BWS9-2|CHID1_HUMAN Isoform 2 of Chitinase domain-containing protein 1 OS=Homo sapiens GN=CHID1;>sp|Q9BWS9|CHID1_HUMAN Chitinase domain-containing protein
0.00719549	-0.0136255	-0.00320631	0.0156403	0.0666747	0.063641	Proteasome	Acetylation;Alternativesplicing;Completeproteome;Polymorphism;Proteasome;Referenceproteome	ko03050	Q9UNM6;J3KNQ3;Q9UNM6-2;E9PL38;H0YD73;E9PQG3;E9PPD2	Q9UNM6;J3KNQ3;Q9UNM6-2;E9PL38;H0YD73	26S proteasome non-ATPase regulatory subunit 13	PSMD13	>sp|Q9UNM6|PSD13_HUMAN 26S proteasome non-ATPase regulatory subunit 13 OS=Homo sapiens GN=PSMD13 PE=1 SV=2;>tr|J3KNQ3|J3KNQ3_HUMAN 26S proteasome non-ATPase regulatory subunit 13 OS=Homo sapiens GN=PSMD13 PE=4 SV=1;>sp|Q9UNM6-2|PSD13_HUMAN Isoform 2 of 26S
0.0395595	0.0563061	-0.0459079	-0.079661	-0.0151118	0.0717627		3D-structure;Acetylation;Actin-binding;Celljunction;Cellprojection;Completeproteome;Cytoplasm;Cytoskeleton;Directproteinsequencing;Phosphoprotein;Referenceproteome		Q16658;J3KNT0;H7BYX5;C9JFC0;C9JPH9	Q16658;J3KNT0	Fascin	FSCN1	>sp|Q16658|FSCN1_HUMAN Fascin OS=Homo sapiens GN=FSCN1 PE=1 SV=3;>tr|J3KNT0|J3KNT0_HUMAN Fascin OS=Homo sapiens GN=FSCN1 PE=3 SV=1
-0.744632	-0.67618	-0.859247	-0.800324	-0.836913	-0.710614	Amyotrophic lateral sclerosis (ALS);Apoptosis;Basal cell carcinoma;Bladder cancer;Cell cycle;Chronic myeloid leukemia;Colorectal cancer;Endometrial cancer;Glioma;Hepatitis C;Huntington's disease;MAPK signaling pathway;Measles;Melanoma;Neurotrophin signaling pathway;Non-small cell lung cancer;p53 signaling pathway;Pancreatic cancer;Pathways in cancer;Prostate cancer;Small cell lung cancer;Thyroid …	3D-structure;Acetylation;Activator;Alternativepromoterusage;Alternativesplicing;Apoptosis;Cellcycle;Completeproteome;Cytoplasm;Diseasemutation;DNA-binding;Endoplasmicreticulum;Glycoprotein;Host-virusinteraction;Isopeptidebond;Li-Fraumenisyndrome;Metal-binding;Methylation;Mitochondrion;Necrosis;Nucleus;Phosphoprotein;Polymorphism;Referenceproteome;Transcription;Transcriptionregulation;Tumorsuppres…	ko04010;ko04110;ko04115;ko04210;ko04310;ko04722;ko05014;ko05016;ko05160;ko05162;ko05200;ko05210;ko05212;ko05213;ko05214;ko05215;ko05216;ko05217;ko05218;ko05219;ko05220;ko05222;ko05223	P04637;P04637-4;P04637-3;J3KP33;P04637-2;P04637-6;P04637-5;E7EQX7;P04637-7;P04637-9;P04637-8;E7ESS1;E7EMR6;E9PFT5	P04637;P04637-4;P04637-3;J3KP33;P04637-2;P04637-6;P04637-5;E7EQX7;P04637-7;P04637-9;P04637-8;E7ESS1;E7EMR6	Cellular tumor antigen p53	TP53	>sp|P04637|P53_HUMAN Cellular tumor antigen p53 OS=Homo sapiens GN=TP53 PE=1 SV=4;>sp|P04637-4|P53_HUMAN Isoform 4 of Cellular tumor antigen p53 OS=Homo sapiens GN=TP53;>sp|P04637-3|P53_HUMAN Isoform 3 of Cellular tumor antigen p53 OS=Homo sapiens GN=TP53;
0.555522	0.825948	-0.158526	0.854155	0.99081	1.16118	Chemokine signaling pathway;Hepatitis C;Jak-STAT signaling pathway;ko05152;Leishmaniasis;Measles;Osteoclast differentiation;Pancreatic cancer;Pathways in cancer;Toll-like receptor signaling pathway;Toxoplasmosis	3D-structure;Activator;Alternativesplicing;Antiviraldefense;Completeproteome;Cytoplasm;Directproteinsequencing;Diseasemutation;DNA-binding;Host-virusinteraction;Isopeptidebond;Nucleus;Phosphoprotein;Polymorphism;Referenceproteome;SH2domain;Transcription;Transcriptionregulation;Ublconjugation	ko04062;ko04380;ko04620;ko04630;ko05140;ko05145;ko05152;ko05160;ko05162;ko05200;ko05212	P42224;J3KPM9;P42224-2;D2KFR9;E7EPD2	P42224;J3KPM9;P42224-2;D2KFR9;E7EPD2	Signal transducer and activator of transcription 1-alpha/beta	STAT1	>sp|P42224|STAT1_HUMAN Signal transducer and activator of transcription 1-alpha/beta OS=Homo sapiens GN=STAT1 PE=1 SV=2;>tr|J3KPM9|J3KPM9_HUMAN Signal transducer and activator of transcription 1-alpha/beta OS=Homo sapiens GN=STAT1 PE=4 SV=1;>sp|P42224-2|ST
0.131326	0.0480967	0.166587	0.191436	0.115033	0.168514		Acetylation;Alternativesplicing;Coiledcoil;Completeproteome;Cytoplasm;Directproteinsequencing;Membrane;Mitochondrion;Mitochondrioninnermembrane;Nucleus;Phosphoprotein;Receptor;Referenceproteome;Repressor;Transcription;Transcriptionregulation		J3KPX7;Q99623;F5GY37;Q99623-2;F5H3X6;B4DW05;F5GWA7;F5H0S4;F5H0C5;F5H2D2	J3KPX7;Q99623;F5GY37;Q99623-2;F5H3X6;B4DW05;F5GWA7	Prohibitin-2	PHB2	>tr|J3KPX7|J3KPX7_HUMAN Prohibitin-2 OS=Homo sapiens GN=PHB2 PE=4 SV=1;>sp|Q99623|PHB2_HUMAN Prohibitin-2 OS=Homo sapiens GN=PHB2 PE=1 SV=2;>tr|F5GY37|F5GY37_HUMAN Prohibitin-2 OS=Homo sapiens GN=PHB2 PE=2 SV=1;>sp|Q99623-2|PHB2_HUMAN Isoform 2 of Prohibit
-0.00830491	0.234992	0.167358	-0.0448955	0.0840642	0.00776951		3D-structure;Acetylation;Alternativesplicing;ATP-binding;Completeproteome;Cytoplasm;Hydrolase;Nucleotide-binding;Nucleus;Polymorphism;Referenceproteome		J3KQ32;Q9NTK5;Q9NTK5-3;Q9NTK5-2;C9JTK6	J3KQ32;Q9NTK5;Q9NTK5-3	Obg-like ATPase 1	OLA1	>tr|J3KQ32|J3KQ32_HUMAN Obg-like ATPase 1 OS=Homo sapiens GN=OLA1 PE=4 SV=1;>sp|Q9NTK5|OLA1_HUMAN Obg-like ATPase 1 OS=Homo sapiens GN=OLA1 PE=1 SV=2;>sp|Q9NTK5-3|OLA1_HUMAN Isoform 3 of Obg-like ATPase 1 OS=Homo sapiens GN=OLA1
0.059909	0.176195	0.0756011	0.119821	-0.201543	0.111833	Aminoacyl-tRNA biosynthesis;Valine, leucine and isoleucine biosynthesis	Acetylation;Aminoacyl-tRNAsynthetase;ATP-binding;Completeproteome;Cytoplasm;Directproteinsequencing;Ligase;Nucleotide-binding;Phosphoprotein;Polymorphism;Proteinbiosynthesis;Referenceproteome	ko00290;ko00970	P41252;J3KR24;Q5TCC4;Q5TCC5;Q5TCD1;Q5TCD2	P41252;J3KR24	Isoleucine--tRNA ligase, cytoplasmic	IARS	>sp|P41252|SYIC_HUMAN Isoleucine--tRNA ligase, cytoplasmic OS=Homo sapiens GN=IARS PE=1 SV=2;>tr|J3KR24|J3KR24_HUMAN Isoleucine--tRNA ligase, cytoplasmic OS=Homo sapiens GN=IARS PE=4 SV=1
0.0363276	0.140648	0.155749	0.155102	0.12499	0.234501	Ribosome	3D-structure;Alternativesplicing;Completeproteome;Directproteinsequencing;Phosphoprotein;Referenceproteome;Ribonucleoprotein;Ribosomalprotein	ko03010	P18621-3;P18621;J3KRX5;J3QLC8;J3QQT2;P18621-2;J3QS96	P18621-3;P18621;J3KRX5;J3QLC8;J3QQT2;P18621-2;J3QS96	60S ribosomal protein L17	RPL17	>sp|P18621-3|RL17_HUMAN Isoform 3 of 60S ribosomal protein L17 OS=Homo sapiens GN=RPL17;>sp|P18621|RL17_HUMAN 60S ribosomal protein L17 OS=Homo sapiens GN=RPL17 PE=1 SV=3;>tr|J3KRX5|J3KRX5_HUMAN 60S ribosomal protein L17 (Fragment) OS=Homo sapiens GN=RPL17
-0.0835845	0.0939657	0.0287106	0.628634	0.0941009	-0.0828661		Alternativesplicing;Completeproteome;DNA-binding;Metal-binding;Nucleus;Polymorphism;Referenceproteome;Repeat;Zinc;Zinc-finger		O43670-4;J3QRS9;O43670;O43670-2;O43670-3;J3KS31	O43670-4;J3QRS9;O43670;O43670-2;O43670-3;J3KS31	Zinc finger protein 207	ZNF207	>sp|O43670-4|ZN207_HUMAN Isoform 4 of Zinc finger protein 207 OS=Homo sapiens GN=ZNF207;>tr|J3QRS9|J3QRS9_HUMAN Zinc finger protein 207 OS=Homo sapiens GN=ZNF207 PE=4 SV=1;>sp|O43670|ZN207_HUMAN Zinc finger protein 207 OS=Homo sapiens GN=ZNF207 PE=1 SV=1;>
0.247198	0.288181	NaN	-0.444341	-0.399083	-0.585691		Acetylation;Alternativesplicing;Completeproteome;Directproteinsequencing;Nucleus;Phosphoprotein;Referenceproteome		Q9UK76-2;Q9UK76;J3KT51;F5GY98;Q9UK76-3;J3KSH8	Q9UK76-2;Q9UK76;J3KT51;F5GY98;Q9UK76-3;J3KSH8	Hematological and neurological expressed 1 protein	HN1	>sp|Q9UK76-2|HN1_HUMAN Isoform 2 of Hematological and neurological expressed 1 protein OS=Homo sapiens GN=HN1;>sp|Q9UK76|HN1_HUMAN Hematological and neurological expressed 1 protein OS=Homo sapiens GN=HN1 PE=1 SV=3;>tr|J3KT51|J3KT51_HUMAN Hematological and
0.155361	0.182438	0.200755	0.242694	0.207143	0.16092	Ribosome	3D-structure;Acetylation;Completeproteome;Referenceproteome;Ribonucleoprotein;Ribosomalprotein	ko03010	P63173;J3QL01;J3KT73;J3KSP2	P63173;J3QL01;J3KT73	60S ribosomal protein L38	RPL38	>sp|P63173|RL38_HUMAN 60S ribosomal protein L38 OS=Homo sapiens GN=RPL38 PE=1 SV=2;>tr|J3QL01|J3QL01_HUMAN 60S ribosomal protein L38 OS=Homo sapiens GN=RPL38 PE=3 SV=1;>tr|J3KT73|J3KT73_HUMAN 60S ribosomal protein L38 OS=Homo sapiens GN=RPL38 PE=3 SV=1
0.210264	0.264717	0.0651587	0.155749	0.215616	0.204892	Ribosome	3D-structure;Completeproteome;Directproteinsequencing;Phosphoprotein;Referenceproteome;Ribonucleoprotein;Ribosomalprotein	ko03010	P84098;J3KTE4;J3QR09;J3QL15	P84098;J3KTE4;J3QR09	60S ribosomal protein L19	RPL19	>sp|P84098|RL19_HUMAN 60S ribosomal protein L19 OS=Homo sapiens GN=RPL19 PE=1 SV=1;>tr|J3KTE4|J3KTE4_HUMAN Ribosomal protein L19 OS=Homo sapiens GN=RPL19 PE=3 SV=1;>tr|J3QR09|J3QR09_HUMAN Ribosomal protein L19 OS=Homo sapiens GN=RPL19 PE=3 SV=1
-0.0536434	0.131853	0.0462816	-0.048263	-0.016191	0.0855606	Neurotrophin signaling pathway;Vasopressin-regulated water reabsorption	3D-structure;Acetylation;Alternativesplicing;Completeproteome;Cytoplasm;Directproteinsequencing;GTPaseactivation;Referenceproteome	ko04722;ko04962	J3QQX2;P52565;J3KTF8;J3KRY1;P52565-2;J3KRE2;J3KS60	J3QQX2;P52565;J3KTF8;J3KRY1;P52565-2;J3KRE2	Rho GDP-dissociation inhibitor 1	ARHGDIA	>tr|J3QQX2|J3QQX2_HUMAN Rho GDP-dissociation inhibitor 1 OS=Homo sapiens GN=ARHGDIA PE=4 SV=1;>sp|P52565|GDIR1_HUMAN Rho GDP-dissociation inhibitor 1 OS=Homo sapiens GN=ARHGDIA PE=1 SV=3;>tr|J3KTF8|J3KTF8_HUMAN Rho GDP-dissociation inhibitor 1 (Fragment) O
-0.130808	-0.0369254	-0.166422	-0.118946	0.0812032	0.0464211	Spliceosome	3D-structure;Acetylation;Alternativesplicing;Completeproteome;Cytoplasm;Directproteinsequencing;mRNAprocessing;mRNAsplicing;Nucleus;Phosphoprotein;Polymorphism;Referenceproteome;Repeat;RNA-binding;Spliceosome	ko03040	J3KTL2;Q07955;Q07955-2;Q07955-3;J3KSR8;J3KSW7;J3QQV5	J3KTL2;Q07955;Q07955-2;Q07955-3;J3KSR8	Serine/arginine-rich splicing factor 1	SRSF1	>tr|J3KTL2|J3KTL2_HUMAN Serine/arginine-rich-splicing factor 1 OS=Homo sapiens GN=SRSF1 PE=4 SV=1;>sp|Q07955|SRSF1_HUMAN Serine/arginine-rich splicing factor 1 OS=Homo sapiens GN=SRSF1 PE=1 SV=2;>sp|Q07955-2|SRSF1_HUMAN Isoform ASF-2 of Serine/arginine-ric
-0.0967457	-0.103085	-0.0676062	-0.158913	-0.126817	-0.148785	Protein processing in endoplasmic reticulum	3D-structure;Alternativesplicing;Chromosome;Completeproteome;Directproteinsequencing;Golgiapparatus;Lipid-binding;Nucleus;Phosphoprotein;Polymorphism;Referenceproteome	ko04141	J3QK90;Q9UNZ2-5;Q9UNZ2;Q9UNZ2-4;Q9UNZ2-6;F2Z2K0;R4GNE6;R4GMY2;G3V4V8	J3QK90;Q9UNZ2-5;Q9UNZ2;Q9UNZ2-4;Q9UNZ2-6;F2Z2K0	NSFL1 cofactor p47	NSFL1C	>tr|J3QK90|J3QK90_HUMAN NSFL1 cofactor p47 OS=Homo sapiens GN=NSFL1C PE=4 SV=1;>sp|Q9UNZ2-5|NSF1C_HUMAN Isoform 3 of NSFL1 cofactor p47 OS=Homo sapiens GN=NSFL1C;>sp|Q9UNZ2|NSF1C_HUMAN NSFL1 cofactor p47 OS=Homo sapiens GN=NSFL1C PE=1 SV=2;>sp|Q9UNZ2-4|NSF
-0.152324	-0.0258966	-0.179384	-0.0576169	NaN	-0.0664576		Acetylation;Completeproteome;Mitochondrion;Referenceproteome;Ribonucleoprotein;Ribosomalprotein		Q9Y3D9;J3QLR8	Q9Y3D9;J3QLR8	28S ribosomal protein S23, mitochondrial	MRPS23	>sp|Q9Y3D9|RT23_HUMAN 28S ribosomal protein S23, mitochondrial OS=Homo sapiens GN=MRPS23 PE=1 SV=2;>tr|J3QLR8|J3QLR8_HUMAN 28S ribosomal protein S23, mitochondrial OS=Homo sapiens GN=MRPS23 PE=4 SV=1
-0.0102796	0.104605	0.000288558	-0.00267147	0.06226	0.0425042	Focal adhesion;Leukocyte transendothelial migration;Regulation of actin cytoskeleton;Tight junction;Vascular smooth muscle contraction	Acetylation;Alternativesplicing;Calcium;Completeproteome;Metal-binding;Motorprotein;Muscleprotein;Myosin;Phosphoprotein;Polymorphism;Referenceproteome;Repeat	ko04270;ko04510;ko04530;ko04670;ko04810	J3QRS3;O14950;P19105;P24844;J3KTJ1;P24844-2	J3QRS3;O14950;P19105;P24844;J3KTJ1	Myosin regulatory light chain 12B;Myosin regulatory light chain 12A;Myosin regulatory light polypeptide 9	MYL12B;MYL12A;MYL9	>tr|J3QRS3|J3QRS3_HUMAN Myosin regulatory light chain 12A OS=Homo sapiens GN=MYL12A PE=4 SV=1;>sp|O14950|ML12B_HUMAN Myosin regulatory light chain 12B OS=Homo sapiens GN=MYL12B PE=1 SV=2;>sp|P19105|ML12A_HUMAN Myosin regulatory light chain 12A OS=Homo sapi
0.156914	0.204141	0.243547	0.179384	0.232906	0.190552		Acetylation;Coiledcoil;Completeproteome;Directproteinsequencing;Nucleus;Phosphoprotein;Referenceproteome		O76021;J3QSV6;I3L3U9;I3L3C4;B4DJ58;I3L234	O76021;J3QSV6;I3L3U9;I3L3C4	Ribosomal L1 domain-containing protein 1	RSL1D1	>sp|O76021|RL1D1_HUMAN Ribosomal L1 domain-containing protein 1 OS=Homo sapiens GN=RSL1D1 PE=1 SV=3;>tr|J3QSV6|J3QSV6_HUMAN Ribosomal L1 domain-containing protein 1 (Fragment) OS=Homo sapiens GN=RSL1D1 PE=4 SV=1;>tr|I3L3U9|I3L3U9_HUMAN Ribosomal L1 domain-
0.465818	0.501312	-0.087856	-0.0193019	0.577634	0.325732		3D-structure;Alternativesplicing;Completeproteome;Directproteinsequencing;Hydrolase;Phosphoprotein;Referenceproteome;Serineesterase		J3QT22;Q9Y570;Q9Y570-2;Q9Y570-3	J3QT22;Q9Y570;Q9Y570-2;Q9Y570-3	Protein phosphatase methylesterase 1	PPME1	>tr|J3QT22|J3QT22_HUMAN Protein phosphatase methylesterase 1 OS=Homo sapiens GN=PPME1 PE=3 SV=1;>sp|Q9Y570|PPME1_HUMAN Protein phosphatase methylesterase 1 OS=Homo sapiens GN=PPME1 PE=1 SV=3;>sp|Q9Y570-2|PPME1_HUMAN Isoform 2 of Protein phosphatase methyle
-0.309914	-0.374112	-0.24996	-0.335936	-0.34738	-0.432182	Cell cycle;Cell cycle - yeast	Acetylation;ADP-ribosylation;Alternativesplicing;Cellcycle;Celldivision;Centromere;Chromosome;Chromosomepartition;Completeproteome;Isopeptidebond;Kinetochore;Meiosis;Mitosis;Nucleus;Phosphoprotein;Referenceproteome;Repeat;Ublconjugation;WDrepeat	ko04110;ko04111	O43684;O43684-2;J3QT28;B4DDM6;J3QSX4	O43684;O43684-2;J3QT28;B4DDM6;J3QSX4	Mitotic checkpoint protein BUB3	BUB3	>sp|O43684|BUB3_HUMAN Mitotic checkpoint protein BUB3 OS=Homo sapiens GN=BUB3 PE=1 SV=1;>sp|O43684-2|BUB3_HUMAN Isoform 2 of Mitotic checkpoint protein BUB3 OS=Homo sapiens GN=BUB3;>tr|J3QT28|J3QT28_HUMAN Mitotic checkpoint protein BUB3 (Fragment) OS=Homo
-0.136743	-0.0215993	-0.0176799	-0.0312973	-0.0278956	-0.0142955		3D-structure;Acetylation;Coiledcoil;Completeproteome;Directproteinsequencing;Diseasemutation;Intermediatefilament;Lipoprotein;Membrane;Methylation;Nucleus;Phosphoprotein;Polymorphism;Prenylation;Referenceproteome		J9JID7;Q03252	J9JID7;Q03252	Lamin-B2	LMNB2	>tr|J9JID7|J9JID7_HUMAN Lamin B2, isoform CRA_a OS=Homo sapiens GN=LMNB2 PE=3 SV=1;>sp|Q03252|LMNB2_HUMAN Lamin-B2 OS=Homo sapiens GN=LMNB2 PE=1 SV=3
-0.0479647	-0.15814	-0.0135527	-0.130602	-0.21791	-0.0772846	Nucleotide excision repair;Ubiquitin mediated proteolysis	3D-structure;Acetylation;Alternativesplicing;Cellcycle;Completeproteome;Diseasemutation;DNAdamage;DNArepair;Host-virusinteraction;Isopeptidebond;Mentalretardation;Nucleus;Phosphoprotein;Polymorphism;Referenceproteome;Ublconjugation;Ublconjugationpathway	ko03420;ko04120	Q13620;K4DI93;Q13620-1;Q13620-3;Q13619;Q13619-2;A6NE76	Q13620;K4DI93;Q13620-1;Q13620-3;Q13619;Q13619-2	Cullin-4B;Cullin-4A	CUL4B;CUL4A	>sp|Q13620|CUL4B_HUMAN Cullin-4B OS=Homo sapiens GN=CUL4B PE=1 SV=4;>tr|K4DI93|K4DI93_HUMAN Cullin 4B, isoform CRA_e OS=Homo sapiens GN=CUL4B PE=3 SV=1;>sp|Q13620-1|CUL4B_HUMAN Isoform 2 of Cullin-4B OS=Homo sapiens GN=CUL4B;>sp|Q13620-3|CUL4B_HUMAN Isofor
-0.171888	-0.461005	-0.0756873	-0.0985828	-0.00779714	-0.0663971		3D-structure;ATP-binding;Completeproteome;DNA-binding;Hydrolase;Mitochondrion;Nucleotide-binding;Polymorphism;Protease;Referenceproteome;Serineprotease;Transitpeptide		P36776;Q8N8K8;K7EKE6;K7EJE8;F5GZ27;K7ER27	P36776;Q8N8K8;K7EKE6;K7EJE8;F5GZ27	Lon protease homolog, mitochondrial;Lon protease homolog	LONP1	>sp|P36776|LONM_HUMAN Lon protease homolog, mitochondrial OS=Homo sapiens GN=LONP1 PE=1 SV=2;>tr|Q8N8K8|Q8N8K8_HUMAN Lon protease homolog, mitochondrial OS=Homo sapiens GN=LONP1 PE=2 SV=1;>tr|K7EKE6|K7EKE6_HUMAN Lon protease homolog, mitochondrial OS=Homo
0.266996	0.511569	NaN	0.17594	0.36087	0.384713		3D-structure;Cellcycle;Celldivision;Centromere;Chromosome;Coiledcoil;Completeproteome;Kinetochore;Mitosis;Nucleus;Phosphoprotein;Referenceproteome		K7ESQ2;Q8NBT2;K7EJV2;K7EMX1;K7EJH0;K7ERQ7	K7ESQ2;Q8NBT2;K7EJV2;K7EMX1;K7EJH0;K7ERQ7	Kinetochore protein Spc24	SPC24	>tr|K7ESQ2|K7ESQ2_HUMAN Kinetochore protein Spc24 (Fragment) OS=Homo sapiens GN=SPC24 PE=4 SV=1;>sp|Q8NBT2|SPC24_HUMAN Kinetochore protein Spc24 OS=Homo sapiens GN=SPC24 PE=1 SV=2;>tr|K7EJV2|K7EJV2_HUMAN Kinetochore protein Spc24 (Fragment) OS=Homo sapiens
-0.206462	-0.164933	-0.212568	-0.191722	-0.211498	-0.150769		3D-structure;Acetylation;Apoptosis;Completeproteome;Directproteinsequencing;Phosphoprotein;Referenceproteome		O14737;K7EL31;K7EQA1;B4DE64;K7ESJ4	O14737;K7EL31;K7EQA1;B4DE64	Programmed cell death protein 5	PDCD5	>sp|O14737|PDCD5_HUMAN Programmed cell death protein 5 OS=Homo sapiens GN=PDCD5 PE=1 SV=3;>tr|K7EL31|K7EL31_HUMAN Programmed cell death protein 5 OS=Homo sapiens GN=PDCD5 PE=4 SV=1;>tr|K7EQA1|K7EQA1_HUMAN Programmed cell death protein 5 OS=Homo sapiens GN=
-0.0403337	-0.268087	-0.026161	-0.0763412	-0.426005	-0.343842	Ribosome	3D-structure;Acetylation;Completeproteome;Directproteinsequencing;Referenceproteome;Ribonucleoprotein;Ribosomalprotein	ko03010	K7ELC2;P62841;K7EM56;K7EQJ5;K7EJ78	K7ELC2;P62841;K7EM56;K7EQJ5;K7EJ78	40S ribosomal protein S15	RPS15	>tr|K7ELC2|K7ELC2_HUMAN 40S ribosomal protein S15 OS=Homo sapiens GN=RPS15 PE=3 SV=1;>sp|P62841|RS15_HUMAN 40S ribosomal protein S15 OS=Homo sapiens GN=RPS15 PE=1 SV=2;>tr|K7EM56|K7EM56_HUMAN 40S ribosomal protein S15 (Fragment) OS=Homo sapiens GN=RPS15 PE
0.0190613	0.0496307	0.0446039	-0.00145786	0.0164963	0.0291349		3D-structure;Acetylation;Calcium;Cellmembrane;Completeproteome;Cytoplasm;Directproteinsequencing;Membrane;Metal-binding;Polymorphism;Referenceproteome;Repeat		K7ELJ7;P04632;K7EKD8;K7EIV0;K7EM73;K7EK10;K7EP80;K7ES82;Q96L46;K7EMQ1;K7ES78	K7ELJ7;P04632;K7EKD8;K7EIV0;K7EM73	Calpain small subunit 1	CAPNS1	>tr|K7ELJ7|K7ELJ7_HUMAN Calpain small subunit 1 OS=Homo sapiens GN=CAPNS1 PE=4 SV=1;>sp|P04632|CPNS1_HUMAN Calpain small subunit 1 OS=Homo sapiens GN=CAPNS1 PE=1 SV=1;>tr|K7EKD8|K7EKD8_HUMAN Calpain small subunit 1 OS=Homo sapiens GN=CAPNS1 PE=4 SV=1;>tr|K
-0.0273514	-0.0259112	-0.0320937	0.162984	0.141694	0.137897	Protein processing in endoplasmic reticulum	Alternativesplicing;Calcium;Completeproteome;Directproteinsequencing;Endoplasmicreticulum;Glycoprotein;Metal-binding;Phosphoprotein;Polymorphism;Referenceproteome;Repeat;Signal	ko04141	K7ELL7;P14314;P14314-2;K7EPW7;K7EJ70;K7EKX1	K7ELL7;P14314;P14314-2	Glucosidase 2 subunit beta	PRKCSH	>tr|K7ELL7|K7ELL7_HUMAN Glucosidase 2 subunit beta OS=Homo sapiens GN=PRKCSH PE=4 SV=1;>sp|P14314|GLU2B_HUMAN Glucosidase 2 subunit beta OS=Homo sapiens GN=PRKCSH PE=1 SV=2;>sp|P14314-2|GLU2B_HUMAN Isoform 2 of Glucosidase 2 subunit beta OS=Homo sapiens GN
0.148999	0.166972	-0.178943	0.542109	0.371503	0.324811	RNA transport	3D-structure;Acetylation;Completeproteome;Initiationfactor;Phosphoprotein;Polymorphism;Proteinbiosynthesis;Referenceproteome	ko03013	K7EM18;P41567;O60739;K7EQP2	K7EM18;P41567;O60739	Eukaryotic translation initiation factor 1;Eukaryotic translation initiation factor 1b	EIF1;EIF1B	>tr|K7EM18|K7EM18_HUMAN Eukaryotic translation initiation factor 1 OS=Homo sapiens GN=EIF1 PE=4 SV=1;>sp|P41567|EIF1_HUMAN Eukaryotic translation initiation factor 1 OS=Homo sapiens GN=EIF1 PE=1 SV=1;>sp|O60739|EIF1B_HUMAN Eukaryotic translation initiation
-0.24395	-0.172262	-0.214826	-0.128724	-0.0959129	-0.13949	Spliceosome	3D-structure;Acetylation;Alternativesplicing;Completeproteome;Directproteinsequencing;Hydroxylation;mRNAprocessing;mRNAsplicing;Nucleus;Phosphoprotein;Referenceproteome;Repeat;Repressor;RNA-binding;Spliceosome	ko03040	P26368;P26368-2;K7ENG2	P26368;P26368-2;K7ENG2	Splicing factor U2AF 65 kDa subunit	U2AF2	>sp|P26368|U2AF2_HUMAN Splicing factor U2AF 65 kDa subunit OS=Homo sapiens GN=U2AF2 PE=1 SV=4;>sp|P26368-2|U2AF2_HUMAN Isoform 2 of Splicing factor U2AF 65 kDa subunit OS=Homo sapiens GN=U2AF2;>tr|K7ENG2|K7ENG2_HUMAN Splicing factor U2AF 65 kDa subunit OS=
-0.381611	-0.298708	-0.314607	-0.163607	-0.14073	0.0347792	Antigen processing and presentation;Hepatitis C;Proteasome	Acetylation;Alternativesplicing;Apoptosis;Cellcycle;Completeproteome;Cytoplasm;Directproteinsequencing;Nucleus;Phosphoprotein;Proteasome;Referenceproteome	ko03050;ko04612;ko05160	P61289-2;P61289;K7ENH2;K7ESG5;B3KQ25;B7Z8D3;K7EKR3;K7EPX6;K7EMD0	P61289-2;P61289;K7ENH2;K7ESG5;B3KQ25	Proteasome activator complex subunit 3	PSME3	>sp|P61289-2|PSME3_HUMAN Isoform 2 of Proteasome activator complex subunit 3 OS=Homo sapiens GN=PSME3;>sp|P61289|PSME3_HUMAN Proteasome activator complex subunit 3 OS=Homo sapiens GN=PSME3 PE=1 SV=1;>tr|K7ENH2|K7ENH2_HUMAN Proteasome activator complex subu
-0.214224	-0.28546	-0.198858	-0.275088	-0.279319	-0.234754		3D-structure;Alternativesplicing;Coiledcoil;Completeproteome;Phosphoprotein;Referenceproteome		Q7Z4V5-3;K7EQZ6;Q7Z4V5;Q7Z4V5-2;K7EPS6	Q7Z4V5-3;K7EQZ6;Q7Z4V5;Q7Z4V5-2;K7EPS6	Hepatoma-derived growth factor-related protein 2	HDGFRP2	>sp|Q7Z4V5-3|HDGR2_HUMAN Isoform 3 of Hepatoma-derived growth factor-related protein 2 OS=Homo sapiens GN=HDGFRP2;>tr|K7EQZ6|K7EQZ6_HUMAN Hepatoma-derived growth factor-related protein 2 OS=Homo sapiens GN=HDGFRP2 PE=4 SV=1;>sp|Q7Z4V5|HDGR2_HUMAN Hepatoma-
0.042084	0.195474	0.285106	0.0813396	0.125387	0.102188	mRNA surveillance pathway	3D-structure;Acetylation;Alternativesplicing;Completeproteome;Cytoplasm;Developmentalprotein;Differentiation;Directproteinsequencing;Nucleus;Polymorphism;Referenceproteome;Repeat;RNA-binding;Spermatogenesis	ko03015	Q96EP5;Q96EP5-2;K7EQ02;K7EJ88	Q96EP5;Q96EP5-2;K7EQ02;K7EJ88	DAZ-associated protein 1	DAZAP1	>sp|Q96EP5|DAZP1_HUMAN DAZ-associated protein 1 OS=Homo sapiens GN=DAZAP1 PE=1 SV=1;>sp|Q96EP5-2|DAZP1_HUMAN Isoform 2 of DAZ-associated protein 1 OS=Homo sapiens GN=DAZAP1;>tr|K7EQ02|K7EQ02_HUMAN DAZ-associated protein 1 (Fragment) OS=Homo sapiens GN=DAZA
-0.568217	-0.400359	-0.725661	-0.201676	-0.182393	-0.29108	Apoptosis;Insulin signaling pathway	Acetylation;cAMP;cAMP-binding;Cellmembrane;Completeproteome;Cushingsyndrome;Directproteinsequencing;Diseasemutation;Disulfidebond;Membrane;Nucleotide-binding;Phosphoprotein;Referenceproteome;Repeat	ko04210;ko04910	P10644;K7ER48;K7EPB2;K7EM13;K7EK41;K7EJ40;K7ENR3;K7EID3;K7EIE5;K7EMZ6	P10644;K7ER48;K7EPB2;K7EM13	cAMP-dependent protein kinase type I-alpha regulatory subunit	PRKAR1A	>sp|P10644|KAP0_HUMAN cAMP-dependent protein kinase type I-alpha regulatory subunit OS=Homo sapiens GN=PRKAR1A PE=1 SV=1;>tr|K7ER48|K7ER48_HUMAN cAMP-dependent protein kinase type I-alpha regulatory subunit (Fragment) OS=Homo sapiens GN=PRKAR1A PE=4 SV=1;>
0.0896338	0.190931	-0.19899	-0.156225	0.153157	-0.0300593		Alternativesplicing;Completeproteome;Cytoplasm;Cytoplasmicvesicle;Directproteinsequencing;ER-Golgitransport;Golgiapparatus;Membrane;Phosphoprotein;Polymorphism;Proteintransport;Referenceproteome;Transport;Ublconjugation		M0QXB4;O14579;O14579-2;O14579-3;M0R061	M0QXB4;O14579;O14579-2;O14579-3;M0R061	Coatomer subunit epsilon	COPE	>tr|M0QXB4|M0QXB4_HUMAN Coatomer protein complex, subunit epsilon, isoform CRA_g OS=Homo sapiens GN=COPE PE=4 SV=1;>sp|O14579|COPE_HUMAN Coatomer subunit epsilon OS=Homo sapiens GN=COPE PE=1 SV=3;>sp|O14579-2|COPE_HUMAN Isoform 2 of Coatomer subunit epsilo
0.0193461	0.369159	-0.192035	-0.170524	-0.229755	-0.13949		Acetylation;Completeproteome;Cytoplasm;Dioxygenase;Diseasemutation;Metal-binding;Mitochondrion;Nucleus;Oxidoreductase;Phosphoprotein;Referenceproteome;Transitpeptide		M0QXB5;O95571;M0QY80	M0QXB5;O95571	Protein ETHE1, mitochondrial	ETHE1	>tr|M0QXB5|M0QXB5_HUMAN Protein ETHE1, mitochondrial OS=Homo sapiens GN=ETHE1 PE=4 SV=1;>sp|O95571|ETHE1_HUMAN Persulfide dioxygenase ETHE1, mitochondrial OS=Homo sapiens GN=ETHE1 PE=1 SV=2
0.202386	0.017922	0.234501	0.199625	0.281906	0.269871	Ribosome biogenesis in eukaryotes	3D-structure;Completeproteome;Methylation;Methyltransferase;Nucleus;Phosphoprotein;Referenceproteome;Ribonucleoprotein;RNA-binding;rRNAprocessing;Transferase	ko03008	P22087;M0R2Q4;M0QXL5;M0R299;M0R0P1;M0R2B0;M0R1H0;M0R2U2	P22087;M0R2Q4;M0QXL5;M0R299;M0R0P1;M0R2B0;M0R1H0;M0R2U2	rRNA 2-O-methyltransferase fibrillarin	FBL	>sp|P22087|FBRL_HUMAN rRNA 2-O-methyltransferase fibrillarin OS=Homo sapiens GN=FBL PE=1 SV=2;>tr|M0R2Q4|M0R2Q4_HUMAN rRNA 2-O-methyltransferase fibrillarin (Fragment) OS=Homo sapiens GN=FBL PE=4 SV=1;>tr|M0QXL5|M0QXL5_HUMAN rRNA 2-O-methyltransferase f
-0.158574	-0.10566	-0.0233431	0.0507454	-0.0904343	0.0323829		3D-structure;ATP-binding;Completeproteome;Membrane;Mitochondrion;Mitochondrioninnermembrane;Nucleotide-binding;Phosphoprotein;Proteintransport;Referenceproteome;Transitpeptide;Translocation;Transport		O43615;M0QXU7;M0R301;M0R124	O43615;M0QXU7;M0R301	Mitochondrial import inner membrane translocase subunit TIM44	TIMM44	>sp|O43615|TIM44_HUMAN Mitochondrial import inner membrane translocase subunit TIM44 OS=Homo sapiens GN=TIMM44 PE=1 SV=2;>tr|M0QXU7|M0QXU7_HUMAN Mitochondrial import inner membrane translocase subunit TIM44 (Fragment) OS=Homo sapiens GN=TIMM44 PE=4 SV=1;>t
0.138421	0.0880058	0.0697022	0.00446549	0.144046	0.0791561	Ribosome	3D-structure;Acetylation;Completeproteome;Cytoplasm;Directproteinsequencing;Phosphoprotein;Referenceproteome;Ribonucleoprotein;Ribosomalprotein;Translationregulation	ko03010	M0QYS1;P40429;Q6NVV1	M0QYS1;P40429	60S ribosomal protein L13a	RPL13A	>tr|M0QYS1|M0QYS1_HUMAN 60S ribosomal protein L13a (Fragment) OS=Homo sapiens GN=RPL13A PE=4 SV=1;>sp|P40429|RL13A_HUMAN 60S ribosomal protein L13a OS=Homo sapiens GN=RPL13A PE=1 SV=2
-0.0401705	0.0201999	0.0608775	-0.104372	-0.2209	-0.172246	Ubiquitin mediated proteolysis	3D-structure;Acetylation;Alternativesplicing;Completeproteome;Directproteinsequencing;Ligase;Nucleus;Referenceproteome;Ublconjugationpathway	ko04120	Q9UBE0;M0QZS6;B3KNJ4;Q9UBE0-3;Q9UBE0-2;M0QX65;B4DY66;M0R375	Q9UBE0;M0QZS6;B3KNJ4;Q9UBE0-3;Q9UBE0-2	SUMO-activating enzyme subunit 1	SAE1	>sp|Q9UBE0|SAE1_HUMAN SUMO-activating enzyme subunit 1 OS=Homo sapiens GN=SAE1 PE=1 SV=1;>tr|M0QZS6|M0QZS6_HUMAN SUMO-activating enzyme subunit 1 OS=Homo sapiens GN=SAE1 PE=4 SV=1;>tr|B3KNJ4|B3KNJ4_HUMAN SUMO-1 activating enzyme subunit 1, isoform CRA_a OS
-0.39994	-0.110231	-0.29635	-0.211114	0.143132	0.0353423	Ribosome	3D-structure;Acetylation;Completeproteome;Directproteinsequencing;Referenceproteome;Ribonucleoprotein;Ribosomalprotein	ko03010	P46782;M0R0F0;M0R0R2;M0QZN2	P46782;M0R0F0;M0R0R2	40S ribosomal protein S5;40S ribosomal protein S5, N-terminally processed	RPS5	>sp|P46782|RS5_HUMAN 40S ribosomal protein S5 OS=Homo sapiens GN=RPS5 PE=1 SV=4;>tr|M0R0F0|M0R0F0_HUMAN 40S ribosomal protein S5 (Fragment) OS=Homo sapiens GN=RPS5 PE=3 SV=1;>tr|M0R0R2|M0R0R2_HUMAN 40S ribosomal protein S5 OS=Homo sapiens GN=RPS5 PE=3 SV=1
-0.170264	-0.225734	-0.11377	0.057277	0.184471	-0.0856804		Completeproteome;ER-Golgitransport;Membrane;Proteintransport;Referenceproteome;Transport		P54920;M0R0Y2;M0R2M1;M0R213;M0R0I4	P54920;M0R0Y2;M0R2M1;M0R213	Alpha-soluble NSF attachment protein	NAPA	>sp|P54920|SNAA_HUMAN Alpha-soluble NSF attachment protein OS=Homo sapiens GN=NAPA PE=1 SV=3;>tr|M0R0Y2|M0R0Y2_HUMAN Napsin-A OS=Homo sapiens GN=NAPA PE=4 SV=1;>tr|M0R2M1|M0R2M1_HUMAN Napsin-A (Fragment) OS=Homo sapiens GN=NAPA PE=4 SV=1;>tr|M0R213|M0R213_
0.177344	0.147437	0.245861	0.338453	0.0533895	0.129745	Ribosome	3D-structure;Completeproteome;Phosphoprotein;Referenceproteome;Ribonucleoprotein;Ribosomalprotein	ko03010	Q02543;M0R117;M0R1A7;M0R3D6;M0R0P7	Q02543;M0R117;M0R1A7;M0R3D6;M0R0P7	60S ribosomal protein L18a	RPL18A	>sp|Q02543|RL18A_HUMAN 60S ribosomal protein L18a OS=Homo sapiens GN=RPL18A PE=1 SV=2;>tr|M0R117|M0R117_HUMAN 60S ribosomal protein L18a OS=Homo sapiens GN=RPL18A PE=3 SV=1;>tr|M0R1A7|M0R1A7_HUMAN 60S ribosomal protein L18a OS=Homo sapiens GN=RPL18A PE=3 S
-0.0844256	-0.0698153	-0.179515	0.00446549	0.00748262	0.0216219		Acetylation;Alternativesplicing;Calcium;Cellmembrane;Coatedpit;Coiledcoil;Completeproteome;Endocytosis;Membrane;Metal-binding;Nucleus;Phosphoprotein;Referenceproteome;Repeat		Q9UBC2-2;Q9UBC2;M0R165;Q9UBC2-3;Q9UBC2-4;M0R2S2;M0R3I1	Q9UBC2-2;Q9UBC2;M0R165;Q9UBC2-3;Q9UBC2-4;M0R2S2	Epidermal growth factor receptor substrate 15-like 1	EPS15L1	>sp|Q9UBC2-2|EP15R_HUMAN Isoform 2 of Epidermal growth factor receptor substrate 15-like 1 OS=Homo sapiens GN=EPS15L1;>sp|Q9UBC2|EP15R_HUMAN Epidermal growth factor receptor substrate 15-like 1 OS=Homo sapiens GN=EPS15L1 PE=1 SV=1;>tr|M0R165|M0R165_HUMAN E
NaN	-0.561303	-0.0621584	-0.029647	NaN	-0.431229	Porphyrin and chlorophyll metabolism;Riboflavin metabolism	3D-structure;Completeproteome;Cytoplasm;Directproteinsequencing;NADP;Oxidoreductase;Polymorphism;Referenceproteome	ko00740;ko00860	P30043;M0R192;M0QZL1	P30043;M0R192;M0QZL1	Flavin reductase (NADPH)	BLVRB	>sp|P30043|BLVRB_HUMAN Flavin reductase (NADPH) OS=Homo sapiens GN=BLVRB PE=1 SV=3;>tr|M0R192|M0R192_HUMAN Flavin reductase (NADPH) OS=Homo sapiens GN=BLVRB PE=4 SV=1;>tr|M0QZL1|M0QZL1_HUMAN Flavin reductase (NADPH) OS=Homo sapiens GN=BLVRB PE=4 SV=1
0.0745054	0.190552	0.0193461	0.104471	0.0938305	0.0480967	Ribosome	3D-structure;Acetylation;Completeproteome;Directproteinsequencing;Referenceproteome;Ribonucleoprotein;Ribosomalprotein	ko03010	P62249;M0R210;Q6IPX4;M0R3H0;M0R1M5;M0QX76	P62249;M0R210	40S ribosomal protein S16	RPS16	>sp|P62249|RS16_HUMAN 40S ribosomal protein S16 OS=Homo sapiens GN=RPS16 PE=1 SV=2;>tr|M0R210|M0R210_HUMAN 40S ribosomal protein S16 OS=Homo sapiens GN=RPS16 PE=3 SV=1
0.0479571	-0.0718305	0.105812	0.183836	0.177344	0.113567	Ether lipid metabolism;Peroxisome	Acetylation;Cataract;Completeproteome;Diseasemutation;Dwarfism;FAD;Flavoprotein;Lipidbiosynthesis;Lipidmetabolism;Membrane;Peroxisome;Phosphoprotein;Referenceproteome;Rhizomelicchondrodysplasiapunctata;Transferase;Transitpeptide	ko00565;ko04146	O00116;B8ZZ81	O00116	Alkyldihydroxyacetonephosphate synthase, peroxisomal	AGPS	>sp|O00116|ADAS_HUMAN Alkyldihydroxyacetonephosphate synthase, peroxisomal OS=Homo sapiens GN=AGPS PE=1 SV=1
-0.309628	-0.247885	-0.302404	-0.131171	-0.0548119	-0.131582		Acetylation;Alternativesplicing;ATP-binding;Completeproteome;Cytoplasm;Helicase;Hydrolase;mRNAprocessing;mRNAsplicing;Nucleotide-binding;Nucleus;Phosphoprotein;Polymorphism;Referenceproteome		O00148;O00148-2;B1Q2N1;K7EQN7;K7EPJ3	O00148;O00148-2;B1Q2N1;K7EQN7	ATP-dependent RNA helicase DDX39A	DDX39A;DDX39	>sp|O00148|DX39A_HUMAN ATP-dependent RNA helicase DDX39A OS=Homo sapiens GN=DDX39A PE=1 SV=2;>sp|O00148-2|DX39A_HUMAN Isoform 2 of ATP-dependent RNA helicase DDX39A OS=Homo sapiens GN=DDX39A;>tr|B1Q2N1|B1Q2N1_HUMAN ATP-dependent RNA helicase DDX39A OS=Homo
-0.265813	-0.142099	0.028852	-0.316295	-0.261794	-0.487601		3D-structure;Acetylation;Completeproteome;Cytoplasm;Cytoskeleton;Directproteinsequencing;LIMdomain;Metal-binding;Phosphoprotein;Polymorphism;Referenceproteome;Zinc		O00151	O00151	PDZ and LIM domain protein 1	PDLIM1	>sp|O00151|PDLI1_HUMAN PDZ and LIM domain protein 1 OS=Homo sapiens GN=PDLIM1 PE=1 SV=4
-0.13887	-0.294863	-0.264409	-0.0449105	-0.0741525	-0.193222	SNARE interactions in vesicular transport	3D-structure;Acetylation;Alternativesplicing;Celljunction;Cellmembrane;Coiledcoil;Completeproteome;Directproteinsequencing;Lipoprotein;Membrane;Palmitate;Phosphoprotein;Proteintransport;Referenceproteome;Repeat;Synapse;Synaptosome;Transport	ko04130	O00161;O00161-2;H3BQY9;H3BP15;H3BV99;H3BM38;H3BPJ0;H3BR18;H3BNE1;H3BR99	O00161;O00161-2;H3BQY9;H3BP15;H3BV99;H3BM38;H3BPJ0;H3BR18;H3BNE1	Synaptosomal-associated protein 23;Synaptosomal-associated protein	SNAP23	>sp|O00161|SNP23_HUMAN Synaptosomal-associated protein 23 OS=Homo sapiens GN=SNAP23 PE=1 SV=1;>sp|O00161-2|SNP23_HUMAN Isoform SNAP-23b of Synaptosomal-associated protein 23 OS=Homo sapiens GN=SNAP23;>tr|H3BQY9|H3BQY9_HUMAN Synaptosomal-associated protein
-0.400549	-0.222599	-0.42713	-0.473531	-0.311095	-0.347637		3D-structure;Completeproteome;Cushingsyndrome;Cytoplasm;Isomerase;Polymorphism;Referenceproteome;Repeat;Rotamase;TPRrepeat		O00170;E9PPD7;E9PMH2	O00170;E9PPD7;E9PMH2	AH receptor-interacting protein;Peptidyl-prolyl cis-trans isomerase	AIP	>sp|O00170|AIP_HUMAN AH receptor-interacting protein OS=Homo sapiens GN=AIP PE=1 SV=2;>tr|E9PPD7|E9PPD7_HUMAN Peptidyl-prolyl cis-trans isomerase (Fragment) OS=Homo sapiens GN=AIP PE=2 SV=1;>tr|E9PMH2|E9PMH2_HUMAN Peptidyl-prolyl cis-trans isomerase (Fragm
-0.0199747	-0.052895	0.0318186	0.0106367	0.0487942	0.0126402	Proteasome	Acetylation;Alternativesplicing;Completeproteome;Cytoplasm;Directproteinsequencing;Nucleus;Phosphoprotein;Proteasome;Referenceproteome	ko03050	O00231-2;O00231;J3QRY4	O00231-2;O00231	26S proteasome non-ATPase regulatory subunit 11	PSMD11	>sp|O00231-2|PSD11_HUMAN Isoform 2 of 26S proteasome non-ATPase regulatory subunit 11 OS=Homo sapiens GN=PSMD11;>sp|O00231|PSD11_HUMAN 26S proteasome non-ATPase regulatory subunit 11 OS=Homo sapiens GN=PSMD11 PE=1 SV=3
0.384823	0.69332	NaN	0.401194	0.666302	0.715278	Proteasome	Acetylation;Alternativesplicing;Completeproteome;Directproteinsequencing;Polymorphism;Proteasome;Referenceproteome	ko03050	O00232;O00232-2	O00232;O00232-2	26S proteasome non-ATPase regulatory subunit 12	PSMD12	>sp|O00232|PSD12_HUMAN 26S proteasome non-ATPase regulatory subunit 12 OS=Homo sapiens GN=PSMD12 PE=1 SV=3;>sp|O00232-2|PSD12_HUMAN Isoform 2 of 26S proteasome non-ATPase regulatory subunit 12 OS=Homo sapiens GN=PSMD12
-0.262746	-0.31928	0.0289935	-0.0788075	-0.0794475	-0.0898968		Completeproteome;Directproteinsequencing;Endoplasmicreticulum;Lipid-binding;Membrane;Microsome;Phosphoprotein;Receptor;Referenceproteome;Steroid-binding;Transmembrane;Transmembranehelix		O00264;B7Z1L3	O00264;B7Z1L3	Membrane-associated progesterone receptor component 1	PGRMC1	>sp|O00264|PGRC1_HUMAN Membrane-associated progesterone receptor component 1 OS=Homo sapiens GN=PGRMC1 PE=1 SV=3;>tr|B7Z1L3|B7Z1L3_HUMAN Membrane-associated progesterone receptor component 1 OS=Homo sapiens GN=PGRMC1 PE=2 SV=1
-0.116504	-0.207578	-0.0956816	-0.165661	-0.168431	-0.209378	Apoptosis	3D-structure;Acetylation;Alternativesplicing;Apoptosis;Completeproteome;Cytoplasm;Directproteinsequencing;Phosphoprotein;Referenceproteome	ko04210	O00273;O00273-2;K7ERT1	O00273;O00273-2	DNA fragmentation factor subunit alpha	DFFA	>sp|O00273|DFFA_HUMAN DNA fragmentation factor subunit alpha OS=Homo sapiens GN=DFFA PE=1 SV=1;>sp|O00273-2|DFFA_HUMAN Isoform DFF35 of DNA fragmentation factor subunit alpha OS=Homo sapiens GN=DFFA
-0.293624	-0.291521	-0.33763	-0.239174	-0.290498	-0.305557		3D-structure;Acetylation;Cellmembrane;Chloride;Chloridechannel;Completeproteome;Cytoplasm;Directproteinsequencing;Disulfidebond;Glutathionylation;Ionchannel;Iontransport;Membrane;Nucleus;Phosphoprotein;Referenceproteome;Transmembrane;Transmembranehelix;Transport;Voltage-gatedchannel		O00299	O00299	Chloride intracellular channel protein 1	CLIC1	>sp|O00299|CLIC1_HUMAN Chloride intracellular channel protein 1 OS=Homo sapiens GN=CLIC1 PE=1 SV=4
0.161694	0.180912	0.0880058	0.0978804	0.180148	0.146655		Acetylation;Alternativesplicing;Coiledcoil;Completeproteome;Cytoplasm;Directproteinsequencing;Host-virusinteraction;Nucleus;Phosphoprotein;Polymorphism;Proteintransport;Referenceproteome;Repeat;Transport		O00410-3;O00410;H0Y8C6;O00410-2;B4E0R6;E7ETV3;C9JMV5;H0Y3V4;E7EV12;E7EQT5;E7EX05;E7EWK4;C9JZ53;E7ETV8;E7ESZ1;E7ESA1;C9JQT6;C9J875;C9JZD8;O60518;C9J5I6;C9JXE0	O00410-3;O00410;H0Y8C6;O00410-2;B4E0R6	Importin-5	IPO5	>sp|O00410-3|IPO5_HUMAN Isoform 3 of Importin-5 OS=Homo sapiens GN=IPO5;>sp|O00410|IPO5_HUMAN Importin-5 OS=Homo sapiens GN=IPO5 PE=1 SV=4;>tr|H0Y8C6|H0Y8C6_HUMAN Importin-5 (Fragment) OS=Homo sapiens GN=IPO5 PE=4 SV=1;>sp|O00410-2|IPO5_HUMAN Isoform 2 of
-0.353672	-0.148049	-0.183556	-0.351719	-0.440851	-0.249274	Lysine degradation	Alternativesplicing;Collagen;Completeproteome;Dioxygenase;Diseasemutation;Endoplasmicreticulum;Glycoprotein;Iron;Membrane;Metal-binding;Osteogenesisimperfecta;Oxidoreductase;Phosphoprotein;Referenceproteome;Signal;VitaminC	ko00310	O00469-2;O00469;E7ETU9;B3KWS3;C9JXZ0;F8WEW3	O00469-2;O00469;E7ETU9;B3KWS3	Procollagen-lysine,2-oxoglutarate 5-dioxygenase 2	PLOD2	>sp|O00469-2|PLOD2_HUMAN Isoform 2 of Procollagen-lysine,2-oxoglutarate 5-dioxygenase 2 OS=Homo sapiens GN=PLOD2;>sp|O00469|PLOD2_HUMAN Procollagen-lysine,2-oxoglutarate 5-dioxygenase 2 OS=Homo sapiens GN=PLOD2 PE=1 SV=2;>tr|E7ETU9|E7ETU9_HUMAN Procollagen
-0.23121	-0.251487	-0.157399	-0.174915	-0.113692	-0.151522	Proteasome	Completeproteome;Directproteinsequencing;DNAdamage;DNArepair;Hydrolase;Metal-binding;Metalloprotease;Phosphoprotein;Protease;Proteasome;Referenceproteome;Ublconjugationpathway;Zinc	ko03050	O00487	O00487	26S proteasome non-ATPase regulatory subunit 14	PSMD14	>sp|O00487|PSDE_HUMAN 26S proteasome non-ATPase regulatory subunit 14 OS=Homo sapiens GN=PSMD14 PE=1 SV=1
-0.00300396	-0.00518858	0.193709	0.147437	0.0840642	0.135666	Ribosome biogenesis in eukaryotes	Completeproteome;Cytoplasm;Directproteinsequencing;Neurodegeneration;Nucleus;Phosphoprotein;Polymorphism;Referenceproteome;Ribosomebiogenesis;Spinocerebellarataxia	ko03008	O00567;Q5JXT2;H0YDU4;H0Y653	O00567;Q5JXT2	Nucleolar protein 56	NOP56;NOL5A	>sp|O00567|NOP56_HUMAN Nucleolar protein 56 OS=Homo sapiens GN=NOP56 PE=1 SV=4;>tr|Q5JXT2|Q5JXT2_HUMAN Nucleolar protein 56 (Fragment) OS=Homo sapiens GN=NOP56 PE=2 SV=1
0.0186342	0.024887	0.0129261	0.0295589	0.190046	0.0353423	RIG-I-like receptor signaling pathway	3D-structure;Acetylation;Alternativesplicing;Apoptosis;ATP-binding;Chromosomepartition;Completeproteome;Cytoplasm;Directproteinsequencing;DNA-binding;Helicase;Host-virusinteraction;Hydrolase;Immunity;Innateimmunity;Membrane;Mitochondrion;Mitochondrionoutermembrane;Nucleotide-binding;Nucleus;Phosphoprotein;Polymorphism;Referenceproteome;Ribosomebiogenesis;RNA-binding;Transcription;Transcriptionreg…	ko04622	O00571;O00571-2;O15523;B4DXX7;B4E132;B4E3C4;C9J081;C9J8G5;B4DLA0	O00571;O00571-2;O15523;B4DXX7;B4E132	ATP-dependent RNA helicase DDX3X;ATP-dependent RNA helicase DDX3Y	DDX3X;DDX3Y	>sp|O00571|DDX3X_HUMAN ATP-dependent RNA helicase DDX3X OS=Homo sapiens GN=DDX3X PE=1 SV=3;>sp|O00571-2|DDX3X_HUMAN Isoform 2 of ATP-dependent RNA helicase DDX3X OS=Homo sapiens GN=DDX3X;>sp|O15523|DDX3Y_HUMAN ATP-dependent RNA helicase DDX3Y OS=Homo sapie
0.239276	0.182947	0.177089	0.193961	0.231678	0.118759		Acetylation;Completeproteome;Cytoplasm;Nucleus;Phosphoprotein;Proteintransport;Referenceproteome;Repeat;Transport		O00629;H7C4F6	O00629	Importin subunit alpha-4	KPNA4	>sp|O00629|IMA3_HUMAN Importin subunit alpha-3 OS=Homo sapiens GN=KPNA4 PE=1 SV=1
1.36401	3.62714	0.0766959	-0.381461	-0.659039	NaN		Completeproteome;Phosphoprotein;Polymorphism;Referenceproteome		O14530;Q8TB70;B8ZZX4;F8WCJ3	O14530;Q8TB70;B8ZZX4;F8WCJ3	Thioredoxin domain-containing protein 9	TXNDC9	>sp|O14530|TXND9_HUMAN Thioredoxin domain-containing protein 9 OS=Homo sapiens GN=TXNDC9 PE=1 SV=2;>tr|Q8TB70|Q8TB70_HUMAN TXNDC9 protein OS=Homo sapiens GN=TXNDC9 PE=2 SV=1;>tr|B8ZZX4|B8ZZX4_HUMAN Thioredoxin domain-containing protein 9 (Fragment) OS=Homo
-0.0619175	-0.159734	-0.0469508	0.037312	0.0482362	0.0308304	Alzheimer's disease;Huntington's disease;Oxidative phosphorylation;Parkinson's disease	3D-structure;Completeproteome;Directproteinsequencing;Electrontransport;Fattyacidbiosynthesis;Fattyacidmetabolism;Lipidbiosynthesis;Lipidmetabolism;Mitochondrion;Phosphopantetheine;Referenceproteome;Respiratorychain;Transitpeptide;Transport	ko00190;ko05010;ko05012;ko05016	O14561;H3BNK3;I3L505	O14561;H3BNK3;I3L505	Acyl carrier protein, mitochondrial;Acyl carrier protein	NDUFAB1	>sp|O14561|ACPM_HUMAN Acyl carrier protein, mitochondrial OS=Homo sapiens GN=NDUFAB1 PE=1 SV=3;>tr|H3BNK3|H3BNK3_HUMAN Acyl carrier protein (Fragment) OS=Homo sapiens GN=NDUFAB1 PE=3 SV=1;>tr|I3L505|I3L505_HUMAN Acyl carrier protein (Fragment) OS=Homo sapi
-0.263387	0.301237	-0.333062	-0.140269	0.495798	0.156914	RNA transport	3D-structure;Completeproteome;Initiationfactor;Isopeptidebond;Proteinbiosynthesis;Referenceproteome;RNA-binding;Ublconjugation	ko03013	O14602;P47813;A6NJH9	O14602;P47813;A6NJH9	Eukaryotic translation initiation factor 1A, Y-chromosomal;Eukaryotic translation initiation factor 1A, X-chromosomal	EIF1AY;EIF1AX	>sp|O14602|IF1AY_HUMAN Eukaryotic translation initiation factor 1A, Y-chromosomal OS=Homo sapiens GN=EIF1AY PE=1 SV=4;>sp|P47813|IF1AX_HUMAN Eukaryotic translation initiation factor 1A, X-chromosomal OS=Homo sapiens GN=EIF1AX PE=1 SV=2;>tr|A6NJH9|A6NJH9_HU
-0.384847	-0.163349	-0.0610443	0.490262	-0.0329642	1.37934		3D-structure;Acetylation;Cellmembrane;Cellprojection;Completeproteome;Cytoplasm;Directproteinsequencing;Diseasemutation;Membrane;Phosphoprotein;Polymorphism;Referenceproteome;Repeat;Wntsignalingpathway		O14745;J3QRP6;B3KY21	O14745;J3QRP6	Na(+)/H(+) exchange regulatory cofactor NHE-RF1	SLC9A3R1	>sp|O14745|NHRF1_HUMAN Na(+)/H(+) exchange regulatory cofactor NHE-RF1 OS=Homo sapiens GN=SLC9A3R1 PE=1 SV=4;>tr|J3QRP6|J3QRP6_HUMAN Na(+)/H(+) exchange regulatory cofactor NHE-RF1 (Fragment) OS=Homo sapiens GN=SLC9A3R1 PE=4 SV=1
-0.0683169	-0.143596	-0.0113844	-0.040393	-0.11157	-0.244583	Proteasome	Acetylation;Alternativesplicing;Completeproteome;Cytoplasm;Directproteinsequencing;Glycoprotein;Host-virusinteraction;Hydrolase;Nucleus;Phosphoprotein;Protease;Proteasome;Referenceproteome;Threonineprotease	ko03050	O14818;O14818-2;H0Y586;Q8TAA3;Q8TAA3-5;Q8TAA3-2;O14818-4;F5GY34	O14818;O14818-2;H0Y586	Proteasome subunit alpha type-7	PSMA7	>sp|O14818|PSA7_HUMAN Proteasome subunit alpha type-7 OS=Homo sapiens GN=PSMA7 PE=1 SV=1;>sp|O14818-2|PSA7_HUMAN Isoform 2 of Proteasome subunit alpha type-7 OS=Homo sapiens GN=PSMA7;>tr|H0Y586|H0Y586_HUMAN Proteasome subunit alpha type-7 (Fragment) OS=Hom
-0.537424	0.24732	-0.382852	-0.0312235	0.789437	0.813032		Alternativesplicing;Completeproteome;Membrane;Phosphoprotein;Polymorphism;Proteintransport;Referenceproteome;Transmembrane;Transmembranehelix;Transport;Ublconjugation		O14828;O14828-2	O14828;O14828-2	Secretory carrier-associated membrane protein 3	SCAMP3	>sp|O14828|SCAM3_HUMAN Secretory carrier-associated membrane protein 3 OS=Homo sapiens GN=SCAMP3 PE=1 SV=3;>sp|O14828-2|SCAM3_HUMAN Isoform 2 of Secretory carrier-associated membrane protein 3 OS=Homo sapiens GN=SCAMP3
0.119688	0.0739573	NaN	0.247685	0.207268	0.232047	Focal adhesion;Long-term potentiation;Regulation of actin cytoskeleton;Vascular smooth muscle contraction	3D-structure;Alternativesplicing;ANKrepeat;Completeproteome;Cytoplasm;Directproteinsequencing;Hydroxylation;Phosphoprotein;Polymorphism;Referenceproteome;Repeat	ko04270;ko04510;ko04720;ko04810	O14974;O14974-3;O14974-4;O14974-5;O14974-2;F8VZN8;H0YHI8;H0YIS4;H0YIS3;H0YIM2	O14974;O14974-3;O14974-4;O14974-5;O14974-2;F8VZN8;H0YHI8;H0YIS4;H0YIS3;H0YIM2	Protein phosphatase 1 regulatory subunit 12A	PPP1R12A	>sp|O14974|MYPT1_HUMAN Protein phosphatase 1 regulatory subunit 12A OS=Homo sapiens GN=PPP1R12A PE=1 SV=1;>sp|O14974-3|MYPT1_HUMAN Isoform 3 of Protein phosphatase 1 regulatory subunit 12A OS=Homo sapiens GN=PPP1R12A;>sp|O14974-4|MYPT1_HUMAN Isoform 4 of P
-0.0707241	-0.0224197	-0.0738639	-0.0150972	0.105678	-0.00681117		Acetylation;Activator;Alternativesplicing;Completeproteome;Cytoplasm;Directproteinsequencing;DNA-binding;Methylation;Nucleus;Phosphoprotein;Referenceproteome;Repeat;Repressor;RNA-binding;Transcription;Transcriptionregulation		O14979;O14979-2;O14979-3	O14979;O14979-2;O14979-3	Heterogeneous nuclear ribonucleoprotein D-like	HNRPDL	>sp|O14979|HNRDL_HUMAN Heterogeneous nuclear ribonucleoprotein D-like OS=Homo sapiens GN=HNRPDL PE=1 SV=3;>sp|O14979-2|HNRDL_HUMAN Isoform 2 of Heterogeneous nuclear ribonucleoprotein D-like OS=Homo sapiens GN=HNRPDL;>sp|O14979-3|HNRDL_HUMAN Isoform 3 of H
-0.0798744	0.0231843	0.0775164	0.0912598	-0.0200624	0.0680517	Ribosome biogenesis in eukaryotes;RNA transport	3D-structure;Acetylation;Completeproteome;Cytoplasm;Directproteinsequencing;Host-virusinteraction;mRNAtransport;Nucleus;Phosphoprotein;Proteintransport;Referenceproteome;Repeat;RNA-binding;Transport	ko03008;ko03013	O14980;C9JKM9;C9J673;C9JV99;C9JQ02;C9IZS4;F8WF71;C9IYM2;H7BZC5;C9JF49	O14980	Exportin-1	XPO1	>sp|O14980|XPO1_HUMAN Exportin-1 OS=Homo sapiens GN=XPO1 PE=1 SV=1
0.735695	0.591584	-0.0827592	0.364012	-0.31371	0.178619	Purine metabolism	ATP-binding;Completeproteome;Cytoplasm;Glutamineamidotransferase;Ligase;Nucleotide-binding;Phosphoprotein;Polymorphism;Purinebiosynthesis;Referenceproteome	ko00230	O15067;F5GWT9;J3QSH6;J3QSG0;H0YGH1;J3KTL4;J3KTQ5	O15067	Phosphoribosylformylglycinamidine synthase	PFAS	>sp|O15067|PUR4_HUMAN Phosphoribosylformylglycinamidine synthase OS=Homo sapiens GN=PFAS PE=1 SV=4
0.00561564	0.253384	NaN	0.0848807	0.349365	0.0673633	RNA degradation	Completeproteome;mRNAprocessing;mRNAsplicing;Nucleus;Referenceproteome;Ribonucleoprotein;RNA-binding	ko03018	O15116	O15116	U6 snRNA-associated Sm-like protein LSm1	LSM1	>sp|O15116|LSM1_HUMAN U6 snRNA-associated Sm-like protein LSm1 OS=Homo sapiens GN=LSM1 PE=1 SV=1
0.081476	0.113834	-0.00446486	0.147697	0.109026	0.145612	Bacterial invasion of epithelial cells;Fc gamma R-mediated phagocytosis;Pathogenic Escherichia coli infection;Regulation of actin cytoskeleton;Shigellosis	Acetylation;Actin-binding;Completeproteome;Cytoplasm;Cytoskeleton;Directproteinsequencing;Phosphoprotein;Polymorphism;Referenceproteome;Repeat;WDrepeat	ko04666;ko04810;ko05100;ko05130;ko05131	O15143;C9J6C8;C9JFG9;C9JQM8;C9JEY1;C9J4Z7;C9K057;C9JBJ7	O15143;C9J6C8;C9JFG9;C9JQM8;C9JEY1;C9J4Z7;C9K057;C9JBJ7	Actin-related protein 2/3 complex subunit 1B	ARPC1B	>sp|O15143|ARC1B_HUMAN Actin-related protein 2/3 complex subunit 1B OS=Homo sapiens GN=ARPC1B PE=1 SV=3;>tr|C9J6C8|C9J6C8_HUMAN Actin-related protein 2/3 complex subunit 1B (Fragment) OS=Homo sapiens GN=ARPC1B PE=2 SV=1;>tr|C9JFG9|C9JFG9_HUMAN Actin-relate
0	-0.0126064	0.0346383	0.1121	0.0536674	0.0869197	Bacterial invasion of epithelial cells;Fc gamma R-mediated phagocytosis;Pathogenic Escherichia coli infection;Regulation of actin cytoskeleton;Shigellosis	Acetylation;Actin-binding;Cellprojection;Completeproteome;Cytoplasm;Cytoskeleton;Directproteinsequencing;Referenceproteome	ko04666;ko04810;ko05100;ko05130;ko05131	O15144;H7C3F9;G5E9J0;C9JTV5;G5E9S7	O15144	Actin-related protein 2/3 complex subunit 2	ARPC2	>sp|O15144|ARPC2_HUMAN Actin-related protein 2/3 complex subunit 2 OS=Homo sapiens GN=ARPC2 PE=1 SV=1
-0.448745	-0.402779	-0.318686	-0.368681	-0.38069	-0.403351	Bacterial invasion of epithelial cells;Fc gamma R-mediated phagocytosis;Pathogenic Escherichia coli infection;Regulation of actin cytoskeleton;Shigellosis	Acetylation;Actin-binding;Cellprojection;Completeproteome;Cytoplasm;Cytoskeleton;Directproteinsequencing;Phosphoprotein;Referenceproteome	ko04666;ko04810;ko05100;ko05130;ko05131	O15145;C9JZD1;F8VR50	O15145;C9JZD1;F8VR50	Actin-related protein 2/3 complex subunit 3	ARPC3	>sp|O15145|ARPC3_HUMAN Actin-related protein 2/3 complex subunit 3 OS=Homo sapiens GN=ARPC3 PE=1 SV=3;>tr|C9JZD1|C9JZD1_HUMAN Actin-related protein 2/3 complex subunit 3 (Fragment) OS=Homo sapiens GN=ARPC3 PE=2 SV=1;>tr|F8VR50|F8VR50_HUMAN Actin-related pr
0.480265	0.460271	NaN	NaN	-0.638771	-0.98396	Cytosolic DNA-sensing pathway;Purine metabolism;Pyrimidine metabolism;RNA polymerase	Acetylation;Alternativesplicing;Completeproteome;Directproteinsequencing;Diseasemutation;DNA-directedRNApolymerase;Nucleus;Referenceproteome;Transcription	ko00230;ko00240;ko03020;ko04623	O15160;O15160-2;E7EQB9;D6RDJ3	O15160;O15160-2;E7EQB9;D6RDJ3	DNA-directed RNA polymerases I and III subunit RPAC1	POLR1C	>sp|O15160|RPAC1_HUMAN DNA-directed RNA polymerases I and III subunit RPAC1 OS=Homo sapiens GN=POLR1C PE=1 SV=1;>sp|O15160-2|RPAC1_HUMAN Isoform 2 of DNA-directed RNA polymerases I and III subunit RPAC1 OS=Homo sapiens GN=POLR1C;>tr|E7EQB9|E7EQB9_HUMAN DNA
-0.0261757	-0.127936	0.153416	0.0220482	-0.368123	-0.367415		Completeproteome;Lipid-binding;Membrane;Phosphoprotein;Receptor;Referenceproteome;Steroid-binding;Transmembrane;Transmembranehelix		O15173	O15173	Membrane-associated progesterone receptor component 2	PGRMC2	>sp|O15173|PGRC2_HUMAN Membrane-associated progesterone receptor component 2 OS=Homo sapiens GN=PGRMC2 PE=1 SV=1
-0.0992781	0.355918	-0.0531793	0.0130691	0.372172	0.0673633		Acetylation;Chaperone;Completeproteome;Referenceproteome		O15212	O15212	Prefoldin subunit 6	PFDN6	>sp|O15212|PFD6_HUMAN Prefoldin subunit 6 OS=Homo sapiens GN=PFDN6 PE=1 SV=1
0.188654	0.081067	0.207393	0.276913	0.168385	0.16633		Acetylation;Completeproteome;Cytoplasm;Hydrolase;Magnesium;Manganese;Metal-binding;Phosphoprotein;Proteinphosphatase;Referenceproteome		O15355	O15355	Protein phosphatase 1G	PPM1G	>sp|O15355|PPM1G_HUMAN Protein phosphatase 1G OS=Homo sapiens GN=PPM1G PE=1 SV=1
0.108892	0.049352	0.0106367	-0.143038	0.306962	NaN	Phagosome;SNARE interactions in vesicular transport	Acetylation;Alternativesplicing;Coiledcoil;Completeproteome;Directproteinsequencing;Endosome;Membrane;Phosphoprotein;Referenceproteome;Transmembrane;Transmembranehelix	ko04130;ko04145	O15400;O15400-2	O15400;O15400-2	Syntaxin-7	STX7	>sp|O15400|STX7_HUMAN Syntaxin-7 OS=Homo sapiens GN=STX7 PE=1 SV=4;>sp|O15400-2|STX7_HUMAN Isoform 2 of Syntaxin-7 OS=Homo sapiens GN=STX7
-0.355516	-0.0336582	-0.0881013	-0.269112	-0.325359	-0.164755		Cellmembrane;Completeproteome;Directproteinsequencing;Membrane;Phosphoprotein;Referenceproteome;Symport;Transmembrane;Transmembranehelix;Transport		O15427;J3QSC3;J3QQV2;J3QQS9;J3KTI8;J3QRA0;J3KT83;J3QRU2;J3KTM6;J3QLE3;J3QRP8	O15427;J3QSC3;J3QQV2;J3QQS9	Monocarboxylate transporter 4	SLC16A3	>sp|O15427|MOT4_HUMAN Monocarboxylate transporter 4 OS=Homo sapiens GN=SLC16A3 PE=1 SV=1;>tr|J3QSC3|J3QSC3_HUMAN Monocarboxylate transporter 4 (Fragment) OS=Homo sapiens GN=SLC16A3 PE=4 SV=1;>tr|J3QQV2|J3QQV2_HUMAN Monocarboxylate transporter 4 (Fragment)
-0.55824	-0.688753	-0.223576	-0.591984	-0.505963	-0.371348	Bacterial invasion of epithelial cells;Fc gamma R-mediated phagocytosis;Pathogenic Escherichia coli infection;Regulation of actin cytoskeleton;Shigellosis	Actin-binding;Alternativesplicing;Cellprojection;Completeproteome;Cytoplasm;Cytoskeleton;Directproteinsequencing;Referenceproteome	ko04666;ko04810;ko05100;ko05130;ko05131	O15511-2;O15511;B1ALC0	O15511-2;O15511;B1ALC0	Actin-related protein 2/3 complex subunit 5	ARPC5	>sp|O15511-2|ARPC5_HUMAN Isoform 2 of Actin-related protein 2/3 complex subunit 5 OS=Homo sapiens GN=ARPC5;>sp|O15511|ARPC5_HUMAN Actin-related protein 2/3 complex subunit 5 OS=Homo sapiens GN=ARPC5 PE=1 SV=3;>tr|B1ALC0|B1ALC0_HUMAN Actin-related protein 2
0.0408223	-0.0495913	0.0909888	0.0880058	0.11703	0.0657101	Spliceosome	Acetylation;ATP-binding;Completeproteome;Helicase;Hydrolase;mRNAprocessing;mRNAsplicing;Nucleotide-binding;Nucleus;Referenceproteome	ko03040	O43143	O43143	Putative pre-mRNA-splicing factor ATP-dependent RNA helicase DHX15	DHX15	>sp|O43143|DHX15_HUMAN Putative pre-mRNA-splicing factor ATP-dependent RNA helicase DHX15 OS=Homo sapiens GN=DHX15 PE=1 SV=2
-0.0508311	0.00575919	0.0200577	-0.0831259	-0.0147036	-0.0984129	Glycine, serine and threonine metabolism;Methane metabolism	3D-structure;Acetylation;Amino-acidbiosynthesis;Completeproteome;Directproteinsequencing;Diseasemutation;NAD;Oxidoreductase;Referenceproteome;Serinebiosynthesis	ko00260;ko00680	O43175;Q5SZU1	O43175;Q5SZU1	D-3-phosphoglycerate dehydrogenase	PHGDH	>sp|O43175|SERA_HUMAN D-3-phosphoglycerate dehydrogenase OS=Homo sapiens GN=PHGDH PE=1 SV=4;>tr|Q5SZU1|Q5SZU1_HUMAN D-3-phosphoglycerate dehydrogenase OS=Homo sapiens GN=PHGDH PE=2 SV=1
0.0772429	-0.0787922	-0.0787617	-0.00773913	0.0600474	0.00834347	Proteasome	Completeproteome;Proteasome;Referenceproteome	ko03050	O43242;B4DT72	O43242;B4DT72	26S proteasome non-ATPase regulatory subunit 3	PSMD3	>sp|O43242|PSMD3_HUMAN 26S proteasome non-ATPase regulatory subunit 3 OS=Homo sapiens GN=PSMD3 PE=1 SV=2;>tr|B4DT72|B4DT72_HUMAN 26S proteasome non-ATPase regulatory subunit 3 OS=Homo sapiens GN=PSMD3 PE=2 SV=1
-1.29577	-0.628921	-0.502812	-0.497771	-0.555057	-0.827308	Spliceosome	Allergen;Alternativesplicing;Coiledcoil;Completeproteome;mRNAprocessing;mRNAsplicing;Nucleus;Phosphoprotein;Polymorphism;Referenceproteome;Spliceosome;Ublconjugation	ko03040	O43290;E9PQI8	O43290	U4/U6.U5 tri-snRNP-associated protein 1	SART1	>sp|O43290|SNUT1_HUMAN U4/U6.U5 tri-snRNP-associated protein 1 OS=Homo sapiens GN=SART1 PE=1 SV=1
-0.0693611	0.00317045	-0.0147036	0.125651	0.00173014	0.0518593		3D-structure;Acetylation;Alternativesplicing;Completeproteome;Cytoplasm;Directproteinsequencing;mRNAprocessing;mRNAsplicing;Nucleus;Referenceproteome;Repeat;Ribonucleoprotein;RNA-binding;Spliceosome		O43390;O43390-2;O43390-3;E7ETM7	O43390;O43390-2;O43390-3;E7ETM7	Heterogeneous nuclear ribonucleoprotein R	HNRNPR	>sp|O43390|HNRPR_HUMAN Heterogeneous nuclear ribonucleoprotein R OS=Homo sapiens GN=HNRNPR PE=1 SV=1;>sp|O43390-2|HNRPR_HUMAN Isoform 2 of Heterogeneous nuclear ribonucleoprotein R OS=Homo sapiens GN=HNRNPR;>sp|O43390-3|HNRPR_HUMAN Isoform 3 of Heterogeneo
0.0257376	0.105544	-0.0583227	-0.0910641	0.0558898	-0.013407		3D-structure;Completeproteome;Cytoplasm;Directproteinsequencing;Disulfidebond;Electrontransport;Nucleus;Phosphoprotein;Proteasome;Redox-activecenter;Referenceproteome;Transport		O43396;K7ER96;G3V1K0;K7EML9;K7EPB7;K7EKG2	O43396;K7ER96;G3V1K0;K7EML9	Thioredoxin-like protein 1	TXNL1	>sp|O43396|TXNL1_HUMAN Thioredoxin-like protein 1 OS=Homo sapiens GN=TXNL1 PE=1 SV=3;>tr|K7ER96|K7ER96_HUMAN Thioredoxin-like protein 1 (Fragment) OS=Homo sapiens GN=TXNL1 PE=4 SV=1;>tr|G3V1K0|G3V1K0_HUMAN Thioredoxin-like 1, isoform CRA_b OS=Homo sapiens
0.0708015	0.0691523	0.00633395	-0.00410306	0.0187766	0.0740944		Acetylation;Alternativesplicing;Coiledcoil;Completeproteome;Phosphoprotein;Referenceproteome		O43399-7;O43399-5;O43399;O43399-3;O43399-4;O43399-2;O43399-6	O43399-7;O43399-5;O43399;O43399-3;O43399-4;O43399-2;O43399-6	Tumor protein D54	TPD52L2	>sp|O43399-7|TPD54_HUMAN Isoform 7 of Tumor protein D54 OS=Homo sapiens GN=TPD52L2;>sp|O43399-5|TPD54_HUMAN Isoform 5 of Tumor protein D54 OS=Homo sapiens GN=TPD52L2;>sp|O43399|TPD54_HUMAN Tumor protein D54 OS=Homo sapiens GN=TPD52L2 PE=1 SV=2;>sp|O43399-3
0.15043	-0.353118	NaN	-0.248793	-0.0142227	-0.284212	RNA transport	Acetylation;Completeproteome;Cytoplasm;Directproteinsequencing;Nucleus;Polymorphism;Referenceproteome;RNA-binding;Transport;tRNA-binding	ko03013	O43592;F5GZM3;F8WDU6;F5GYW6	O43592	Exportin-T	XPOT	>sp|O43592|XPOT_HUMAN Exportin-T OS=Homo sapiens GN=XPOT PE=1 SV=2
-0.226848	-0.333462	-0.331699	-0.160814	-0.118523	0.0176369		Acetylation;ATP-binding;Completeproteome;Cytoplasm;Endoplasmicreticulum;Hydrolase;Metal-binding;Nucleotide-binding;Nucleus;Polymorphism;Referenceproteome;Transport;Zinc		O43681;K7ERW9	O43681;K7ERW9	ATPase ASNA1	ASNA1	>sp|O43681|ASNA_HUMAN ATPase ASNA1 OS=Homo sapiens GN=ASNA1 PE=1 SV=2;>tr|K7ERW9|K7ERW9_HUMAN ATPase ASNA1 (Fragment) OS=Homo sapiens GN=ASNA1 PE=4 SV=1
-0.00215121	0.0381553	0.00374607	-0.0518028	-0.0484719	-0.0561012	Adherens junction;Amoebiasis;Arrhythmogenic right ventricular cardiomyopathy (ARVC);Focal adhesion;Leukocyte transendothelial migration;Regulation of actin cytoskeleton;Systemic lupus erythematosus;Tight junction	3D-structure;Acetylation;Actin-binding;Calcium;Completeproteome;Cytoplasm;Diseasemutation;Isopeptidebond;Metal-binding;Nucleus;Proteintransport;Referenceproteome;Repeat;Transport;Ublconjugation	ko04510;ko04520;ko04530;ko04670;ko04810;ko05146;ko05322;ko05412	O43707;D6PXK4;F5GXS2;H7C144;K7EJH8;K7EP19	O43707;D6PXK4;F5GXS2	Alpha-actinin-4	ACTN4	>sp|O43707|ACTN4_HUMAN Alpha-actinin-4 OS=Homo sapiens GN=ACTN4 PE=1 SV=2;>tr|D6PXK4|D6PXK4_HUMAN Alpha actinin 4 short isoform OS=Homo sapiens GN=ACTN4 PE=2 SV=1;>tr|F5GXS2|F5GXS2_HUMAN Alpha-actinin-4 OS=Homo sapiens GN=ACTN4 PE=2 SV=1
0.127897	0.120352	-0.0426054	0.130008	0.143132	0.177599		3D-structure;Acetylation;Chaperone;Completeproteome;Directproteinsequencing;Host-virusinteraction;Phosphoprotein;Referenceproteome;Repeat;TPRrepeat		O43765;K7EMD6	O43765;K7EMD6	Small glutamine-rich tetratricopeptide repeat-containing protein alpha	SGTA	>sp|O43765|SGTA_HUMAN Small glutamine-rich tetratricopeptide repeat-containing protein alpha OS=Homo sapiens GN=SGTA PE=1 SV=1;>tr|K7EMD6|K7EMD6_HUMAN Small glutamine-rich tetratricopeptide repeat-containing protein alpha (Fragment) OS=Homo sapiens GN=SGTA
0.016211	0.0930192	0.016211	0.100843	0.143524	0.141302	Aminoacyl-tRNA biosynthesis	Acetylation;Aminoacyl-tRNAsynthetase;ATP-binding;Completeproteome;Cytoplasm;Directproteinsequencing;Ligase;Nucleotide-binding;Phosphoprotein;Proteinbiosynthesis;Referenceproteome	ko00970	O43776;B4DN60;B4DG16;K7EQ35;K7EIU7;K7EPK2;K7EJ19;K7EMQ6	O43776;B4DN60	Asparagine--tRNA ligase, cytoplasmic	NARS	>sp|O43776|SYNC_HUMAN Asparagine--tRNA ligase, cytoplasmic OS=Homo sapiens GN=NARS PE=1 SV=1;>tr|B4DN60|B4DN60_HUMAN Asparagine--tRNA ligase, cytoplasmic OS=Homo sapiens GN=NARS PE=2 SV=1
0.0282862	0.0219061	-0.0264108	0.0117819	-0.00830491	-0.00236799		Alternativesplicing;Calcium;Completeproteome;Directproteinsequencing;Endoplasmicreticulum;Glycoprotein;Metal-binding;Phosphoprotein;Polymorphism;Referenceproteome;Repeat;Sarcoplasmicreticulum;Secreted;Signal		O43852-3;O43852;O43852-6;O43852-5;O43852-10;O43852-9;O43852-11;O43852-14;O43852-13	O43852-3;O43852;O43852-6;O43852-5;O43852-10;O43852-9	Calumenin	CALU	>sp|O43852-3|CALU_HUMAN Isoform 3 of Calumenin OS=Homo sapiens GN=CALU;>sp|O43852|CALU_HUMAN Calumenin OS=Homo sapiens GN=CALU PE=1 SV=2;>sp|O43852-6|CALU_HUMAN Isoform 6 of Calumenin OS=Homo sapiens GN=CALU;>sp|O43852-5|CALU_HUMAN Isoform 5 of Calumenin O
-0.0250009	-0.0356531	-0.307555	-0.105861	0.033652	-0.173466		Acetylation;Activator;Alternativesplicing;ATP-binding;Chromatinregulator;Completeproteome;Helicase;Hydrolase;Nucleotide-binding;Nucleus;Phosphoprotein;Polymorphism;Referenceproteome;Repeat;Transcription;Transcriptionregulation		O60264;P28370;P28370-2;F6TQG2	O60264	SWI/SNF-related matrix-associated actin-dependent regulator of chromatin subfamily A member 5	SMARCA5	>sp|O60264|SMCA5_HUMAN SWI/SNF-related matrix-associated actin-dependent regulator of chromatin subfamily A member 5 OS=Homo sapiens GN=SMARCA5 PE=1 SV=1
-0.3465	0.190931	NaN	NaN	0.194844	0.276913		3D-structure;Acetylation;Alternativesplicing;Coiledcoil;Completeproteome;Cytoplasm;Cytoplasmicvesicle;Phosphoprotein;Polymorphism;Referenceproteome		O60271;O60271-2;O60271-4;O60271-9;O60271-3;O60271-5	O60271;O60271-2;O60271-4;O60271-9;O60271-3;O60271-5	C-Jun-amino-terminal kinase-interacting protein 4	SPAG9	>sp|O60271|JIP4_HUMAN C-Jun-amino-terminal kinase-interacting protein 4 OS=Homo sapiens GN=SPAG9 PE=1 SV=4;>sp|O60271-2|JIP4_HUMAN Isoform 2 of C-Jun-amino-terminal kinase-interacting protein 4 OS=Homo sapiens GN=SPAG9;>sp|O60271-4|JIP4_HUMAN Isoform 4 of
-1.44144	-0.655194	-0.850975	-1.16618	-1.33036	-0.230516	Adipocytokine signaling pathway;Fatty acid metabolism;Peroxisome;PPAR signaling pathway	Alportsyndrome;Alternativesplicing;ATP-binding;Completeproteome;Deafness;Diseasemutation;Elliptocytosis;Endoplasmicreticulum;Fattyacidmetabolism;Hereditaryhemolyticanemia;Ligase;Lipidmetabolism;Magnesium;Membrane;Mentalretardation;Microsome;Mitochondrion;Mitochondrionoutermembrane;Nucleotide-binding;Peroxisome;Polymorphism;Referenceproteome;Signal-anchor;Transmembrane;Transmembranehelix	ko00071;ko03320;ko04146;ko04920	O60488;O60488-2;H0Y9A0;D6RF95;D6RD96;D6RDA8;D6RFW9	O60488;O60488-2	Long-chain-fatty-acid--CoA ligase 4	ACSL4	>sp|O60488|ACSL4_HUMAN Long-chain-fatty-acid--CoA ligase 4 OS=Homo sapiens GN=ACSL4 PE=1 SV=2;>sp|O60488-2|ACSL4_HUMAN Isoform Short of Long-chain-fatty-acid--CoA ligase 4 OS=Homo sapiens GN=ACSL4
-0.766824	-0.933656	-0.757233	-0.669304	-0.731422	-0.797238		3D-structure;Acetylation;Alternativesplicing;Chromosomalrearrangement;Completeproteome;Directproteinsequencing;Endosome;Lipid-binding;Microphthalmia;Phosphoprotein;Proteintransport;Referenceproteome;Transport;Ublconjugation		O60493;O60493-4;O60493-2	O60493;O60493-4;O60493-2	Sorting nexin-3	SNX3	>sp|O60493|SNX3_HUMAN Sorting nexin-3 OS=Homo sapiens GN=SNX3 PE=1 SV=3;>sp|O60493-4|SNX3_HUMAN Isoform 4 of Sorting nexin-3 OS=Homo sapiens GN=SNX3;>sp|O60493-2|SNX3_HUMAN Isoform 2 of Sorting nexin-3 OS=Homo sapiens GN=SNX3
0.0565835	0.0766959	0.051024	0.0708015	0.0443242	0.0698396		3D-structure;Acetylation;Alternativesplicing;Completeproteome;Cytoplasm;Directproteinsequencing;Endoplasmicreticulum;Host-virusinteraction;Isopeptidebond;Methylation;Microsome;mRNAprocessing;mRNAsplicing;Nucleus;Phosphoprotein;Referenceproteome;Repeat;Ribonucleoprotein;RNA-binding;Spliceosome;Translationregulation;Ublconjugation		O60506;O60506-2;O60506-3;O60506-4;O60506-5;F6UXX1	O60506;O60506-2;O60506-3;O60506-4;O60506-5	Heterogeneous nuclear ribonucleoprotein Q	SYNCRIP	>sp|O60506|HNRPQ_HUMAN Heterogeneous nuclear ribonucleoprotein Q OS=Homo sapiens GN=SYNCRIP PE=1 SV=2;>sp|O60506-2|HNRPQ_HUMAN Isoform 2 of Heterogeneous nuclear ribonucleoprotein Q OS=Homo sapiens GN=SYNCRIP;>sp|O60506-3|HNRPQ_HUMAN Isoform 3 of Heterogen
-0.192777	-0.192546	-0.128282	-0.260515	-0.391096	-0.351535		Acetylation;Alternativesplicing;Coiledcoil;Completeproteome;Cytoplasm;Endosome;Lipiddroplet;Membrane;Phosphoprotein;Polymorphism;Referenceproteome;Transport		O60664;O60664-4;O60664-3;K7ERZ3;K7EL96;O60664-2;K7ER39	O60664;O60664-4;O60664-3;K7ERZ3;K7EL96	Perilipin-3	PLIN3	>sp|O60664|PLIN3_HUMAN Perilipin-3 OS=Homo sapiens GN=PLIN3 PE=1 SV=3;>sp|O60664-4|PLIN3_HUMAN Isoform 4 of Perilipin-3 OS=Homo sapiens GN=PLIN3;>sp|O60664-3|PLIN3_HUMAN Isoform 3 of Perilipin-3 OS=Homo sapiens GN=PLIN3;>tr|K7ERZ3|K7ERZ3_HUMAN Perilipin-3
0.00187425	0.0489337	0.0610158	0.108491	0.0130691	-0.0280574	RNA transport	Completeproteome;Cytoplasm;Directproteinsequencing;GTP-binding;Initiationfactor;Nucleotide-binding;Phosphoprotein;Polymorphism;Proteinbiosynthesis;Referenceproteome	ko03013	O60841	O60841	Eukaryotic translation initiation factor 5B	EIF5B	>sp|O60841|IF2P_HUMAN Eukaryotic translation initiation factor 5B OS=Homo sapiens GN=EIF5B PE=1 SV=4
-0.0606681	-0.0480989	-0.125541	-0.138823	-0.0896664	-0.0458633		Acetylation;Actin-binding;Alternativesplicing;Celljunction;Cellprojection;Completeproteome;Cytoplasm;Cytoskeleton;Directproteinsequencing;Phosphoprotein;Polymorphism;Referenceproteome;Repeat;WDrepeat		O75083;O75083-3;D6RD66	O75083;O75083-3;D6RD66	WD repeat-containing protein 1	WDR1	>sp|O75083|WDR1_HUMAN WD repeat-containing protein 1 OS=Homo sapiens GN=WDR1 PE=1 SV=4;>sp|O75083-3|WDR1_HUMAN Isoform 2 of WD repeat-containing protein 1 OS=Homo sapiens GN=WDR1;>tr|D6RD66|D6RD66_HUMAN WD repeat-containing protein 1 (Fragment) OS=Homo sap
-0.16809	-0.114629	-0.194889	-0.235433	-0.293642	-0.2002		Alternativesplicing;Completeproteome;Directproteinsequencing;Glycoprotein;Phosphoprotein;Polymorphism;Referenceproteome;Repeat		O75131;E5RG68;Q9UBL6;F5GXN1;Q9HCH3;Q96A23-2;Q86YQ8;Q9UBL6-2;O95741;Q96A23;Q8IYJ1;E7ENV7;Q96FN4;Q719H8;Q7Z6C8;H0YB26;Q86VY2;E5RHZ0;E5RJ85;E5RG97;E5RFT7	O75131	Copine-3	CPNE3	>sp|O75131|CPNE3_HUMAN Copine-3 OS=Homo sapiens GN=CPNE3 PE=1 SV=1
0.210638	0.196481	0.249749	0.210015	0.170566	0.226755		3D-structure;Alternativesplicing;Apoptosis;Calcium;Completeproteome;Endoplasmicreticulum;Membrane;Metal-binding;Nucleus;Polymorphism;Referenceproteome;Repeat		O75340;O75340-2;H0Y9X3	O75340;O75340-2;H0Y9X3	Programmed cell death protein 6	PDCD6	>sp|O75340|PDCD6_HUMAN Programmed cell death protein 6 OS=Homo sapiens GN=PDCD6 PE=1 SV=1;>sp|O75340-2|PDCD6_HUMAN Isoform 2 of Programmed cell death protein 6 OS=Homo sapiens GN=PDCD6;>tr|H0Y9X3|H0Y9X3_HUMAN Programmed cell death protein 6 (Fragment) OS=H
-0.238391	-0.245557	-0.180986	-0.149425	-0.10785	-0.0851141	Systemic lupus erythematosus	3D-structure;Alternativesplicing;Chromatinregulator;Chromosome;Completeproteome;DNA-binding;Isopeptidebond;Methylation;Nucleosomecore;Nucleus;Phosphoprotein;Referenceproteome;Ublconjugation	ko05322	O75367;O75367-3;O75367-2;B4DJC3;D6RCF2;Q9P0M6;Q5SQT3	O75367;O75367-3;O75367-2;B4DJC3	Core histone macro-H2A.1;Histone H2A	H2AFY	>sp|O75367|H2AY_HUMAN Core histone macro-H2A.1 OS=Homo sapiens GN=H2AFY PE=1 SV=4;>sp|O75367-3|H2AY_HUMAN Isoform 3 of Core histone macro-H2A.1 OS=Homo sapiens GN=H2AFY;>sp|O75367-2|H2AY_HUMAN Isoform 1 of Core histone macro-H2A.1 OS=Homo sapiens GN=H2AFY;
-0.189976	-0.176511	-0.142401	-0.112693	-0.182802	-0.201891		3D-structure;Completeproteome;Referenceproteome;SH3-binding		O75368	O75368	SH3 domain-binding glutamic acid-rich-like protein	SH3BGRL	>sp|O75368|SH3L1_HUMAN SH3 domain-binding glutamic acid-rich-like protein OS=Homo sapiens GN=SH3BGRL PE=1 SV=1
0.173511	0.201132	0.213378	-0.0405562	-0.0452825	-0.0437054	Focal adhesion;MAPK signaling pathway	3D-structure;Acetylation;Actin-binding;Alternativesplicing;Completeproteome;Cytoplasm;Cytoskeleton;Developmentalprotein;Differentiation;Diseasemutation;Dwarfism;Isopeptidebond;Myogenesis;Phosphoprotein;Polymorphism;Referenceproteome;Repeat;Ublconjugation	ko04010;ko04510	O75369-8;O75369;O75369-9;O75369-2;O75369-3;O75369-6;O75369-7;E7EN95;O75369-4;O75369-5;H7C5L4;Q8WXT3	O75369-8;O75369;O75369-9;O75369-2;O75369-3;O75369-6;O75369-7;E7EN95;O75369-4;O75369-5	Filamin-B	FLNB	>sp|O75369-8|FLNB_HUMAN Isoform 8 of Filamin-B OS=Homo sapiens GN=FLNB;>sp|O75369|FLNB_HUMAN Filamin-B OS=Homo sapiens GN=FLNB PE=1 SV=2;>sp|O75369-9|FLNB_HUMAN Isoform 9 of Filamin-B OS=Homo sapiens GN=FLNB;>sp|O75369-2|FLNB_HUMAN Isoform 2 of Filamin-B O
0.260508	0.0130691	0.189287	0.0924781	0.247806	0.370164	Phagosome;SNARE interactions in vesicular transport	3D-structure;Acetylation;Coiledcoil;Completeproteome;Directproteinsequencing;Endoplasmicreticulum;ER-Golgitransport;Golgiapparatus;Membrane;Phosphoprotein;Polymorphism;Proteintransport;Referenceproteome;Transmembrane;Transmembranehelix;Transport	ko04130;ko04145	O75396	O75396	Vesicle-trafficking protein SEC22b	SEC22B	>sp|O75396|SC22B_HUMAN Vesicle-trafficking protein SEC22b OS=Homo sapiens GN=SEC22B PE=1 SV=4
-0.195203	-0.157093	0.00259443	-0.0971932	-0.157689	-0.267878		3D-structure;Alternativesplicing;Chromosomalrearrangement;Coiledcoil;Completeproteome;Directproteinsequencing;DNA-binding;Host-virusinteraction;Nucleus;Phosphoprotein;Referenceproteome;Transcription;Transcriptionregulation		O75475;O75475-2;O75475-3	O75475;O75475-2;O75475-3	PC4 and SFRS1-interacting protein	PSIP1	>sp|O75475|PSIP1_HUMAN PC4 and SFRS1-interacting protein OS=Homo sapiens GN=PSIP1 PE=1 SV=1;>sp|O75475-2|PSIP1_HUMAN Isoform 2 of PC4 and SFRS1-interacting protein OS=Homo sapiens GN=PSIP1;>sp|O75475-3|PSIP1_HUMAN Isoform 3 of PC4 and SFRS1-interacting pro
-0.380521	-0.437213	-0.310254	-0.322559	-0.342086	NaN	Alzheimer's disease;Huntington's disease;Oxidative phosphorylation;Parkinson's disease	Completeproteome;Directproteinsequencing;Electrontransport;Membrane;Mitochondrion;Mitochondrioninnermembrane;NAD;Oxidoreductase;Polymorphism;Referenceproteome;Respiratorychain;Transitpeptide;Transport;Ubiquinone	ko00190;ko05010;ko05012;ko05016	O75489;E9PS48;B4DFM8	O75489;E9PS48;B4DFM8	NADH dehydrogenase [ubiquinone] iron-sulfur protein 3, mitochondrial	NDUFS3	>sp|O75489|NDUS3_HUMAN NADH dehydrogenase [ubiquinone] iron-sulfur protein 3, mitochondrial OS=Homo sapiens GN=NDUFS3 PE=1 SV=1;>tr|E9PS48|E9PS48_HUMAN NADH dehydrogenase [ubiquinone] iron-sulfur protein 3, mitochondrial OS=Homo sapiens GN=NDUFS3 PE=2 SV=1
0.171079	0.161436	NaN	0.013498	0.353888	0.0533895	Spliceosome	Alternativesplicing;Completeproteome;Cytoplasm;mRNAprocessing;mRNAsplicing;Nucleus;Phosphoprotein;Referenceproteome;RNA-binding	ko03040	O75494;O75494-2;O75494-3;O75494-6;O75494-4;Q5JRI1;O75494-5;Q8WXF0;Q6IQ42	O75494;O75494-2;O75494-3;O75494-6;O75494-4;Q5JRI1;O75494-5;Q8WXF0	Serine/arginine-rich splicing factor 10;Serine/arginine-rich splicing factor 12	SRSF10;FUSIP1;SRSF12	>sp|O75494|SRS10_HUMAN Serine/arginine-rich splicing factor 10 OS=Homo sapiens GN=SRSF10 PE=1 SV=1;>sp|O75494-2|SRS10_HUMAN Isoform 2 of Serine/arginine-rich splicing factor 10 OS=Homo sapiens GN=SRSF10;>sp|O75494-3|SRS10_HUMAN Isoform 3 of Serine/arginine
-0.297555	-0.190832	-0.185146	-0.222683	-0.222414	-0.237166	Spliceosome	3D-structure;Acetylation;Alternativesplicing;Completeproteome;mRNAprocessing;mRNAsplicing;Nucleus;Phosphoprotein;Referenceproteome;Repeat;Spliceosome	ko03040	O75533;H7C341;B4DGZ4;O75533-2;F8WC19	O75533	Splicing factor 3B subunit 1	SF3B1	>sp|O75533|SF3B1_HUMAN Splicing factor 3B subunit 1 OS=Homo sapiens GN=SF3B1 PE=1 SV=3
-0.0520572	-0.172685	-0.128062	0.0292761	-0.162751	-0.211882	Spliceosome	3D-structure;Acetylation;Alternativesplicing;ATP-binding;Coiledcoil;Completeproteome;Directproteinsequencing;Diseasemutation;Helicase;Hydrolase;Isopeptidebond;mRNAprocessing;mRNAsplicing;Nucleotide-binding;Nucleus;Phosphoprotein;Polymorphism;Referenceproteome;Repeat;Retinitispigmentosa;Ribonucleoprotein;Spliceosome;Ublconjugation;Viralnucleoprotein;Virion	ko03040	O75643;C9JAQ9;O75643-2;B4E0P5	O75643	U5 small nuclear ribonucleoprotein 200 kDa helicase	SNRNP200	>sp|O75643|U520_HUMAN U5 small nuclear ribonucleoprotein 200 kDa helicase OS=Homo sapiens GN=SNRNP200 PE=1 SV=2
0.419	-0.539037	NaN	-0.435163	-0.637917	-0.677772	RNA transport	3D-structure;Completeproteome;Cytoplasm;Directproteinsequencing;Initiationfactor;Nucleus;Phosphoprotein;Proteinbiosynthesis;Referenceproteome;RNA-binding	ko03013	O75821;K7EL20;K7ENA8;K7EP16	O75821;K7EL20;K7ENA8	Eukaryotic translation initiation factor 3 subunit G	EIF3G	>sp|O75821|EIF3G_HUMAN Eukaryotic translation initiation factor 3 subunit G OS=Homo sapiens GN=EIF3G PE=1 SV=2;>tr|K7EL20|K7EL20_HUMAN Eukaryotic translation initiation factor 3 subunit G (Fragment) OS=Homo sapiens GN=EIF3G PE=3 SV=1;>tr|K7ENA8|K7ENA8_HUMA
0.0418037	-0.0258232	0.133432	0.0427844	-0.388865	-0.108767	RNA transport	3D-structure;Acetylation;Coiledcoil;Completeproteome;Cytoplasm;Directproteinsequencing;Initiationfactor;Phosphoprotein;Polymorphism;Proteinbiosynthesis;Referenceproteome	ko03013	O75822;B4DUI3;F5H425;H0YLP3;H0YGJ7	O75822;B4DUI3;F5H425	Eukaryotic translation initiation factor 3 subunit J	EIF3J	>sp|O75822|EIF3J_HUMAN Eukaryotic translation initiation factor 3 subunit J OS=Homo sapiens GN=EIF3J PE=1 SV=2;>tr|B4DUI3|B4DUI3_HUMAN Eukaryotic translation initiation factor 3 subunit J OS=Homo sapiens GN=EIF3J PE=2 SV=1;>tr|F5H425|F5H425_HUMAN Eukaryoti
0.157303	0.175557	0.184598	0.184725	0.0973411	0.14274	Arachidonic acid metabolism	3D-structure;Completeproteome;Cytoplasm;NADP;Oxidoreductase;Polymorphism;Referenceproteome	ko00590	O75828	O75828	Carbonyl reductase [NADPH] 3	CBR3	>sp|O75828|CBR3_HUMAN Carbonyl reductase [NADPH] 3 OS=Homo sapiens GN=CBR3 PE=1 SV=3
-0.376227	-0.179073	NaN	-0.353413	-0.609839	-0.248416		Acetylation;Chaperone;Completeproteome;Phosphoprotein;Referenceproteome		O75937	O75937	DnaJ homolog subfamily C member 8	DNAJC8	>sp|O75937|DNJC8_HUMAN DnaJ homolog subfamily C member 8 OS=Homo sapiens GN=DNAJC8 PE=1 SV=2
0.371615	0.477988	0.211261	0.508023	0.504976	0.660472	Alzheimer's disease;Huntington's disease;Oxidative phosphorylation;Parkinson's disease	Acetylation;Alternativesplicing;CF(0);Completeproteome;Directproteinsequencing;Hydrogeniontransport;Iontransport;Membrane;Mitochondrion;Mitochondrioninnermembrane;Referenceproteome;Transport	ko00190;ko05010;ko05012;ko05016	O75947;O75947-2;F5H608	O75947;O75947-2;F5H608	ATP synthase subunit d, mitochondrial	ATP5H	>sp|O75947|ATP5H_HUMAN ATP synthase subunit d, mitochondrial OS=Homo sapiens GN=ATP5H PE=1 SV=3;>sp|O75947-2|ATP5H_HUMAN Isoform 2 of ATP synthase subunit d, mitochondrial OS=Homo sapiens GN=ATP5H;>tr|F5H608|F5H608_HUMAN ATP synthase subunit d, mitochondri
-0.0190972	-0.137949	0.104873	-0.151602	-0.0693156	-0.118382		3D-structure;Acetylation;Completeproteome;Cytoplasm;Directproteinsequencing;Iron;Iron-sulfur;Metal-binding;Polymorphism;Referenceproteome;Repeat		O76003	O76003	Glutaredoxin-3	GLRX3	>sp|O76003|GLRX3_HUMAN Glutaredoxin-3 OS=Homo sapiens GN=GLRX3 PE=1 SV=2
-0.099479	0.0719	NaN	-0.177735	NaN	-0.346628		3D-structure;Acetylation;Completeproteome;Isopeptidebond;Phosphoprotein;Referenceproteome;Ublconjugation		O94888;F5GYB1;C9JAT7;H7BYF4	O94888;F5GYB1;C9JAT7	UBX domain-containing protein 7	UBXN7	>sp|O94888|UBXN7_HUMAN UBX domain-containing protein 7 OS=Homo sapiens GN=UBXN7 PE=1 SV=2;>tr|F5GYB1|F5GYB1_HUMAN UBX domain-containing protein 7 OS=Homo sapiens GN=UBXN7 PE=2 SV=1;>tr|C9JAT7|C9JAT7_HUMAN UBX domain-containing protein 7 OS=Homo sapiens GN=
-0.284915	-0.621067	NaN	-0.131408	-0.334043	-2.56311	Spliceosome	Alternativesplicing;Completeproteome;Directproteinsequencing;Diseasemutation;mRNAprocessing;mRNAsplicing;Nucleus;Phosphoprotein;Referenceproteome;Repeat;Retinitispigmentosa;Spliceosome	ko03040	O94906;O94906-2	O94906;O94906-2	Pre-mRNA-processing factor 6	PRPF6	>sp|O94906|PRP6_HUMAN Pre-mRNA-processing factor 6 OS=Homo sapiens GN=PRPF6 PE=1 SV=1;>sp|O94906-2|PRP6_HUMAN Isoform 2 of Pre-mRNA-processing factor 6 OS=Homo sapiens GN=PRPF6
-0.0706937	-0.182835	0.0714881	0.169797	0.255803	0.176578	Alanine, aspartate and glutamate metabolism;Arginine and proline metabolism;D-Glutamine and D-glutamate metabolism;Nitrogen metabolism;Proximal tubule bicarbonate reclamation	3D-structure;Acetylation;Alternativesplicing;ANKrepeat;Completeproteome;Cytoplasm;Directproteinsequencing;Hydrolase;Mitochondrion;Polymorphism;Referenceproteome;Repeat;Transitpeptide	ko00250;ko00330;ko00471;ko00910;ko04964	O94925-3;O94925;B8ZZA8;O94925-2;B8ZZC5;C9JIJ6;H7BZD1	O94925-3;O94925	Glutaminase kidney isoform, mitochondrial	GLS	>sp|O94925-3|GLSK_HUMAN Isoform 3 of Glutaminase kidney isoform, mitochondrial OS=Homo sapiens GN=GLS;>sp|O94925|GLSK_HUMAN Glutaminase kidney isoform, mitochondrial OS=Homo sapiens GN=GLS PE=1 SV=1
-0.262261	-0.360323	NaN	-0.424165	-0.232108	-0.269547		3D-structure;Coiledcoil;Completeproteome;Cytoplasm;Nucleus;Phosphoprotein;Referenceproteome;Repressor;Transcription;Transcriptionregulation		O94992	O94992	Protein HEXIM1	HEXIM1	>sp|O94992|HEXI1_HUMAN Protein HEXIM1 OS=Homo sapiens GN=HEXIM1 PE=1 SV=1
0.403595	0.450697	NaN	0.406537	0.457332	0.387142		Acetylation;Alternativesplicing;Apoptosis;Completeproteome;Endoplasmicreticulum;ER-Golgitransport;Golgiapparatus;Host-virusinteraction;Membrane;Phosphoprotein;Polymorphism;Referenceproteome;Stressresponse;Transmembrane;Transmembranehelix;Transport		O95197-3;O95197;O95197-2;O95197-7;O95197-4;O95197-5;O95197-6;B7Z4M1	O95197-3;O95197;O95197-2;O95197-7;O95197-4;O95197-5;O95197-6;B7Z4M1	Reticulon-3	RTN3	>sp|O95197-3|RTN3_HUMAN Isoform 3 of Reticulon-3 OS=Homo sapiens GN=RTN3;>sp|O95197|RTN3_HUMAN Reticulon-3 OS=Homo sapiens GN=RTN3 PE=1 SV=2;>sp|O95197-2|RTN3_HUMAN Isoform 2 of Reticulon-3 OS=Homo sapiens GN=RTN3;>sp|O95197-7|RTN3_HUMAN Isoform 7 of Retic
0.211884	-0.0894209	0.276675	0.219215	0.319387	0.508834		Acetylation;Alternativesplicing;Calcium;Coiledcoil;Completeproteome;Membrane;Metal-binding;Mitochondrion;Mitochondrioninnermembrane;Referenceproteome;Transitpeptide;Transmembrane;Transmembranehelix		O95202	O95202	LETM1 and EF-hand domain-containing protein 1, mitochondrial	LETM1	>sp|O95202|LETM1_HUMAN LETM1 and EF-hand domain-containing protein 1, mitochondrial OS=Homo sapiens GN=LETM1 PE=1 SV=1
0.125783	-0.073955	-0.0158555	0.0747794	-0.0490987	-0.0364815		3D-structure;Acetylation;Alternativesplicing;Completeproteome;Metal-binding;mRNAprocessing;mRNAsplicing;Nucleus;Phosphoprotein;Polymorphism;Referenceproteome;Repeat;RNA-binding;Zinc;Zinc-finger		O95218;O95218-2	O95218;O95218-2	Zinc finger Ran-binding domain-containing protein 2	ZRANB2	>sp|O95218|ZRAB2_HUMAN Zinc finger Ran-binding domain-containing protein 2 OS=Homo sapiens GN=ZRANB2 PE=1 SV=2;>sp|O95218-2|ZRAB2_HUMAN Isoform 2 of Zinc finger Ran-binding domain-containing protein 2 OS=Homo sapiens GN=ZRANB2
-0.225143	-0.236198	-0.205497	-0.29078	-0.233006	NaN		3D-structure;Acetylation;Alternativesplicing;Amyotrophiclateralsclerosis;Coiledcoil;Completeproteome;Directproteinsequencing;Diseasemutation;Endoplasmicreticulum;Host-virusinteraction;Membrane;Neurodegeneration;Phosphoprotein;Referenceproteome;Transmembrane;Transmembranehelix;Unfoldedproteinresponse		O95292;O95292-2;E5RK64	O95292	Vesicle-associated membrane protein-associated protein B/C	VAPB	>sp|O95292|VAPB_HUMAN Vesicle-associated membrane protein-associated protein B/C OS=Homo sapiens GN=VAPB PE=1 SV=3
0.324465	-0.0736513	-0.107928	-0.0267929	-0.024003	0.343692	Cell cycle - yeast	Acetylation;Alternativesplicing;ATP-binding;Cellcycle;Celldivision;Chromosome;Coiledcoil;Completeproteome;Cytoplasm;DNAcondensation;Mitosis;Nucleotide-binding;Nucleus;Polymorphism;Referenceproteome	ko04111	O95347;O95347-2;Q5T821	O95347;O95347-2	Structural maintenance of chromosomes protein 2	SMC2	>sp|O95347|SMC2_HUMAN Structural maintenance of chromosomes protein 2 OS=Homo sapiens GN=SMC2 PE=1 SV=2;>sp|O95347-2|SMC2_HUMAN Isoform 2 of Structural maintenance of chromosomes protein 2 OS=Homo sapiens GN=SMC2
-0.0479796	-0.16895	-0.0389249	0.124857	-0.0657024	0.0780633		Acetylation;Completeproteome;Cytoplasm;Directproteinsequencing;Host-virusinteraction;Nucleus;Phosphoprotein;Polymorphism;Proteintransport;Referenceproteome;Transport		O95373;E9PLB2	O95373	Importin-7	IPO7	>sp|O95373|IPO7_HUMAN Importin-7 OS=Homo sapiens GN=IPO7 PE=1 SV=1
-0.05291	-0.0445086	-0.0993399	-0.00980028	0.0430645	0.0918014		3D-structure;Acetylation;Chaperone;Completeproteome;Cytoplasm;Endoplasmicreticulum;Phosphoprotein;Referenceproteome;Stressresponse		O95433;B4DUR9;H0YJG7;G3V438;H0YJU2;G3V3W9;H0YJ63;H0YJG6	O95433;B4DUR9;H0YJG7;G3V438	Activator of 90 kDa heat shock protein ATPase homolog 1	AHSA1	>sp|O95433|AHSA1_HUMAN Activator of 90 kDa heat shock protein ATPase homolog 1 OS=Homo sapiens GN=AHSA1 PE=1 SV=1;>tr|B4DUR9|B4DUR9_HUMAN Activator of 90 kDa heat shock protein ATPase homolog 1 OS=Homo sapiens GN=AHSA1 PE=2 SV=1;>tr|H0YJG7|H0YJG7_HUMAN Act
-0.370713	-0.746955	NaN	NaN	-1.03839	-0.130192	Adipocytokine signaling pathway;Fatty acid metabolism;Peroxisome;PPAR signaling pathway	ATP-binding;Completeproteome;Endoplasmicreticulum;Fattyacidmetabolism;Ligase;Lipidmetabolism;Magnesium;Membrane;Microsome;Mitochondrion;Mitochondrionoutermembrane;Nucleotide-binding;Peroxisome;Phosphoprotein;Polymorphism;Referenceproteome;Signal-anchor;Transmembrane;Transmembranehelix	ko00071;ko03320;ko04146;ko04920	O95573;H7C260;F5H062;C9JC11	O95573;H7C260	Long-chain-fatty-acid--CoA ligase 3	ACSL3	>sp|O95573|ACSL3_HUMAN Long-chain-fatty-acid--CoA ligase 3 OS=Homo sapiens GN=ACSL3 PE=1 SV=3;>tr|H7C260|H7C260_HUMAN Long-chain-fatty-acid--CoA ligase 3 (Fragment) OS=Homo sapiens GN=ACSL3 PE=2 SV=1
0.300065	0.285461	0.260508	0.147176	-0.155984	-0.0420854		3D-structure;ATP-binding;Completeproteome;Cytoplasm;Kinase;Magnesium;Metal-binding;Nucleotide-binding;Phosphoprotein;Polymorphism;Referenceproteome;Serine/threonine-proteinkinase;Transferase		O95747;C9JIG9	O95747;C9JIG9	Serine/threonine-protein kinase OSR1	OXSR1	>sp|O95747|OXSR1_HUMAN Serine/threonine-protein kinase OSR1 OS=Homo sapiens GN=OXSR1 PE=1 SV=1;>tr|C9JIG9|C9JIG9_HUMAN Serine/threonine-protein kinase OSR1 OS=Homo sapiens GN=OXSR1 PE=2 SV=1
-0.190865	-0.265639	-0.22874	-0.134857	-0.05285	-0.0992163	Endocrine and other factor-regulated calcium reabsorption;Endocytosis;Huntington's disease	Alternativesplicing;Cellmembrane;Coatedpit;Completeproteome;Endocytosis;Membrane;Phosphoprotein;Polymorphism;Proteintransport;Referenceproteome;Transport	ko04144;ko04961;ko05016	O95782;O95782-2	O95782;O95782-2	AP-2 complex subunit alpha-1	AP2A1	>sp|O95782|AP2A1_HUMAN AP-2 complex subunit alpha-1 OS=Homo sapiens GN=AP2A1 PE=1 SV=3;>sp|O95782-2|AP2A1_HUMAN Isoform B of AP-2 complex subunit alpha-1 OS=Homo sapiens GN=AP2A1
-0.096684	0.554933	NaN	0.206393	0.575409	0.393965		3D-structure;Acetylation;Alternativesplicing;Completeproteome;Cytoplasm;Endoplasmicreticulum;Phosphoprotein;Referenceproteome;Repeat;RNA-binding		O95793;O95793-3;O95793-2;Q5JW30;Q5JW28;F6UDC6	O95793;O95793-3;O95793-2;Q5JW30;Q5JW28;F6UDC6	Double-stranded RNA-binding protein Staufen homolog 1	STAU1	>sp|O95793|STAU1_HUMAN Double-stranded RNA-binding protein Staufen homolog 1 OS=Homo sapiens GN=STAU1 PE=1 SV=2;>sp|O95793-3|STAU1_HUMAN Isoform 3 of Double-stranded RNA-binding protein Staufen homolog 1 OS=Homo sapiens GN=STAU1;>sp|O95793-2|STAU1_HUMAN Is
0.777115	0.806613	0.762987	0.411101	0.284396	0.304161		Acetylation;Coiledcoil;Completeproteome;Cytoplasm;Directproteinsequencing;Lipid-binding;Membrane;Phosphoprotein;Polymorphism;Referenceproteome		O95810	O95810	Serum deprivation-response protein	SDPR	>sp|O95810|SDPR_HUMAN Serum deprivation-response protein OS=Homo sapiens GN=SDPR PE=1 SV=3
-0.178061	-0.15793	-0.109748	0.015212	-0.0261757	0.0306892	Protein processing in endoplasmic reticulum	Chaperone;Coiledcoil;Completeproteome;Phosphoprotein;Referenceproteome	ko04141	O95816;B4DXE2;A2A296	O95816;B4DXE2	BAG family molecular chaperone regulator 2	BAG2	>sp|O95816|BAG2_HUMAN BAG family molecular chaperone regulator 2 OS=Homo sapiens GN=BAG2 PE=1 SV=1;>tr|B4DXE2|B4DXE2_HUMAN BAG family molecular chaperone regulator 2 OS=Homo sapiens GN=BAG2 PE=2 SV=1
-0.157721	-0.0140042	-0.0579623	0.0133551	-0.0609841	0.0855606	Apoptosis	3D-structure;Acetylation;Alternativesplicing;Apoptosis;Charcot-Marie-Toothdisease;Completeproteome;Cytoplasm;Deafness;Directproteinsequencing;Diseasemutation;DNA-binding;FAD;Flavoprotein;Isopeptidebond;Membrane;Mentalretardation;Mitochondrion;Mitochondrioninnermembrane;NAD;Neurodegeneration;Neuropathy;Nucleus;Oxidoreductase;Phosphoprotein;Referenceproteome;Transitpeptide;Ublconjugation	ko04210	O95831;O95831-3;O95831-2;O95831-4;O95831-6;E9PMA0;O95831-5	O95831;O95831-3;O95831-2;O95831-4;O95831-6	Apoptosis-inducing factor 1, mitochondrial	AIFM1	>sp|O95831|AIFM1_HUMAN Apoptosis-inducing factor 1, mitochondrial OS=Homo sapiens GN=AIFM1 PE=1 SV=1;>sp|O95831-3|AIFM1_HUMAN Isoform 3 of Apoptosis-inducing factor 1, mitochondrial OS=Homo sapiens GN=AIFM1;>sp|O95831-2|AIFM1_HUMAN Isoform 2 of Apoptosis-i
0.0396999	0.095722	0.0368901	-0.178094	-0.194691	-0.17674	Cysteine and methionine metabolism;Glycolysis / Gluconeogenesis;Propanoate metabolism;Pyruvate metabolism	3D-structure;Acetylation;Alternativesplicing;Completeproteome;Cytoplasm;Directproteinsequencing;Diseasemutation;Glycogenstoragedisease;Glycolysis;NAD;Oxidoreductase;Phosphoprotein;Polymorphism;Referenceproteome;Ublconjugation	ko00010;ko00270;ko00620;ko00640	P00338-3;P00338;P00338-4;P00338-2;P00338-5;F5GXY2;F5GYU2;F5GXH2;F5H6W8;F5H5J4;Q6ZMR3;F5GZQ4;P07864;F5H245;G3XAP5;F5H155;F5H5G7;F5GXU1;F5GWW2;F5GXC7;F5H8H6	P00338-3;P00338;P00338-4;P00338-2;P00338-5	L-lactate dehydrogenase A chain	LDHA	>sp|P00338-3|LDHA_HUMAN Isoform 3 of L-lactate dehydrogenase A chain OS=Homo sapiens GN=LDHA;>sp|P00338|LDHA_HUMAN L-lactate dehydrogenase A chain OS=Homo sapiens GN=LDHA PE=1 SV=2;>sp|P00338-4|LDHA_HUMAN Isoform 4 of L-lactate dehydrogenase A chain OS=Hom
-0.226881	-0.577552	0.181421	-0.0815374	-0.713923	-0.500565	Amino sugar and nucleotide sugar metabolism	3D-structure;Acetylation;Alternativepromoterusage;Alternativesplicing;Cholesterolbiosynthesis;Cholesterolmetabolism;Completeproteome;Cytoplasm;Directproteinsequencing;Diseasemutation;Endoplasmicreticulum;FAD;Flavoprotein;Lipidbiosynthesis;Lipidmetabolism;Lipoprotein;Membrane;Mitochondrion;Mitochondrionoutermembrane;Myristate;NAD;Oxidoreductase;Phosphoprotein;Polymorphism;Referenceproteome;Steroid…	ko00520	P00387-3;P00387;P00387-2;B1AHF3	P00387-3;P00387;P00387-2;B1AHF3	NADH-cytochrome b5 reductase 3;NADH-cytochrome b5 reductase 3 membrane-bound form;NADH-cytochrome b5 reductase 3 soluble form	CYB5R3	>sp|P00387-3|NB5R3_HUMAN Isoform 3 of NADH-cytochrome b5 reductase 3 OS=Homo sapiens GN=CYB5R3;>sp|P00387|NB5R3_HUMAN NADH-cytochrome b5 reductase 3 OS=Homo sapiens GN=CYB5R3 PE=1 SV=3;>sp|P00387-2|NB5R3_HUMAN Isoform 2 of NADH-cytochrome b5 reductase 3 OS
0.0990932	-0.038273	0.0657101	-0.00353892	0.193709	0.0833836	Glutathione metabolism	3D-structure;Alternativeinitiation;Alternativesplicing;Completeproteome;Cytoplasm;Directproteinsequencing;Disulfidebond;FAD;Flavoprotein;Mitochondrion;NADP;Oxidoreductase;Polymorphism;Redox-activecenter;Referenceproteome;Transitpeptide	ko00480	P00390;P00390-3;P00390-2;P00390-4;P00390-5;H0YBD4;H0YC68	P00390;P00390-3;P00390-2;P00390-4;P00390-5;H0YBD4;H0YC68	Glutathione reductase, mitochondrial	GSR	>sp|P00390|GSHR_HUMAN Glutathione reductase, mitochondrial OS=Homo sapiens GN=GSR PE=1 SV=2;>sp|P00390-3|GSHR_HUMAN Isoform 2 of Glutathione reductase, mitochondrial OS=Homo sapiens GN=GSR;>sp|P00390-2|GSHR_HUMAN Isoform Cytoplasmic of Glutathione reductas
-0.241424	-0.219337	-0.478447	-0.34672	-0.224806	-0.0311056	Amyotrophic lateral sclerosis (ALS);Huntington's disease;Peroxisome;Prion diseases	3D-structure;Acetylation;Amyotrophiclateralsclerosis;Antioxidant;Completeproteome;Copper;Cytoplasm;Directproteinsequencing;Diseasemutation;Disulfidebond;Metal-binding;Neurodegeneration;Oxidoreductase;Phosphoprotein;Referenceproteome;Ublconjugation;Zinc	ko04146;ko05014;ko05016;ko05020	P00441;H7BYH4	P00441;H7BYH4	Superoxide dismutase [Cu-Zn]	SOD1	>sp|P00441|SODC_HUMAN Superoxide dismutase [Cu-Zn] OS=Homo sapiens GN=SOD1 PE=1 SV=2;>tr|H7BYH4|H7BYH4_HUMAN Superoxide dismutase [Cu-Zn] OS=Homo sapiens GN=SOD1 PE=2 SV=1
-0.0104977	-0.0772846	-0.0350617	-0.0342785	-0.0743499	0.015212	Nicotinate and nicotinamide metabolism;Purine metabolism;Pyrimidine metabolism	3D-structure;Acetylation;Completeproteome;Cytoplasm;Cytoskeleton;Directproteinsequencing;Diseasemutation;Glycosyltransferase;Polymorphism;Referenceproteome;Transferase	ko00230;ko00240;ko00760	P00491;G3V5M2;G3V2H3;G3V393	P00491;G3V5M2	Purine nucleoside phosphorylase	PNP	>sp|P00491|PNPH_HUMAN Purine nucleoside phosphorylase OS=Homo sapiens GN=PNP PE=1 SV=2;>tr|G3V5M2|G3V5M2_HUMAN Purine nucleoside phosphorylase (Fragment) OS=Homo sapiens GN=PNP PE=2 SV=1
-0.0327281	0.0190613	0.017922	-0.0400815	-0.0376657	-0.0499049	Drug metabolism - other enzymes;Purine metabolism	3D-structure;Acetylation;Completeproteome;Cytoplasm;Directproteinsequencing;Diseasemutation;Glycosyltransferase;Gout;Magnesium;Metal-binding;Nucleotide-binding;Purinesalvage;Referenceproteome;Transferase	ko00230;ko00983	P00492	P00492	Hypoxanthine-guanine phosphoribosyltransferase	HPRT1	>sp|P00492|HPRT_HUMAN Hypoxanthine-guanine phosphoribosyltransferase OS=Homo sapiens GN=HPRT1 PE=1 SV=2
-0.0244578	-0.0892981	-0.0390732	0.0999011	0.119157	0.0920721	Alanine, aspartate and glutamate metabolism;Arginine and proline metabolism;Cysteine and methionine metabolism;Fat digestion and absorption;Phenylalanine metabolism;Phenylalanine, tyrosine and tryptophan biosynthesis;Tyrosine metabolism	Acetylation;Aminotransferase;Cellmembrane;Completeproteome;Directproteinsequencing;Lipidtransport;Membrane;Mitochondrion;Nitration;Polymorphism;Pyridoxalphosphate;Referenceproteome;Transferase;Transitpeptide;Transport	ko00250;ko00270;ko00330;ko00350;ko00360;ko00400;ko04975	P00505;E7ERW2	P00505;E7ERW2	Aspartate aminotransferase, mitochondrial;Aspartate aminotransferase	GOT2	>sp|P00505|AATM_HUMAN Aspartate aminotransferase, mitochondrial OS=Homo sapiens GN=GOT2 PE=1 SV=3;>tr|E7ERW2|E7ERW2_HUMAN Aspartate aminotransferase OS=Homo sapiens GN=GOT2 PE=2 SV=1
0.788769	0.669571	NaN	NaN	0.29725	0.846634	Adherens junction;Bladder cancer;Calcium signaling pathway;Cytokine-cytokine receptor interaction;Dorso-ventral axis formation;Endocytosis;Endometrial cancer;Epithelial cell signaling in Helicobacter pylori infection;ErbB signaling pathway;Focal adhesion;Gap junction;Glioma;GnRH signaling pathway;Hepatitis C;MAPK signaling pathway;MAPK signaling pathway - fly;Melanoma;Non-small cell lung cancer;P…	3D-structure;Alternativesplicing;ATP-binding;Cellmembrane;Completeproteome;Developmentalprotein;Directproteinsequencing;Diseasemutation;Disulfidebond;Endoplasmicreticulum;Endosome;Glycoprotein;Golgiapparatus;Isopeptidebond;Kinase;Membrane;Methylation;Nucleotide-binding;Nucleus;Phosphoprotein;Polymorphism;Receptor;Referenceproteome;Repeat;Secreted;Signal;Transferase;Transmembrane;Transmembraneheli…	ko04010;ko04012;ko04013;ko04020;ko04060;ko04144;ko04320;ko04510;ko04520;ko04540;ko04810;ko04912;ko05120;ko05160;ko05200;ko05212;ko05213;ko05214;ko05215;ko05218;ko05219;ko05223	P00533;E9PFD7;Q504U8;P00533-3;P00533-4;P00533-2	P00533;E9PFD7;Q504U8;P00533-3;P00533-4	Epidermal growth factor receptor	EGFR	>sp|P00533|EGFR_HUMAN Epidermal growth factor receptor OS=Homo sapiens GN=EGFR PE=1 SV=2;>tr|E9PFD7|E9PFD7_HUMAN Epidermal growth factor receptor OS=Homo sapiens GN=EGFR PE=2 SV=2;>tr|Q504U8|Q504U8_HUMAN EGFR protein OS=Homo sapiens GN=EGFR PE=2 SV=1;>sp|P
0.00518438	0.00158601	-0.0201356	-0.0496361	-0.167653	-0.0687708	Carbon fixation in photosynthetic organisms;Glycolysis / Gluconeogenesis	3D-structure;Acetylation;ATP-binding;Completeproteome;Cytoplasm;Directproteinsequencing;Diseasemutation;Glycolysis;Hereditaryhemolyticanemia;Kinase;Nucleotide-binding;Phosphoprotein;Polymorphism;Referenceproteome;Transferase	ko00010;ko00710	P00558;B7Z7A9;E7ERH5;P07205	P00558;B7Z7A9;E7ERH5	Phosphoglycerate kinase 1;Phosphoglycerate kinase	PGK1	>sp|P00558|PGK1_HUMAN Phosphoglycerate kinase 1 OS=Homo sapiens GN=PGK1 PE=1 SV=3;>tr|B7Z7A9|B7Z7A9_HUMAN Phosphoglycerate kinase OS=Homo sapiens GN=PGK1 PE=2 SV=1;>tr|E7ERH5|E7ERH5_HUMAN Phosphoglycerate kinase OS=Homo sapiens GN=PGK1 PE=2 SV=1
-0.129134	-0.15404	-0.0492479	-0.287783	-0.123481	-0.0658988	Purine metabolism	3D-structure;Acetylation;ATP-binding;Completeproteome;Cytoplasm;Directproteinsequencing;Diseasemutation;Hereditaryhemolyticanemia;Kinase;Nucleotide-binding;Polymorphism;Referenceproteome;Transferase	ko00230	Q5T9B7;P00568;H0Y4J6;H0YID2	Q5T9B7;P00568	Adenylate kinase isoenzyme 1	AK1	>tr|Q5T9B7|Q5T9B7_HUMAN Adenylate kinase isoenzyme 1 OS=Homo sapiens GN=AK1 PE=2 SV=1;>sp|P00568|KAD1_HUMAN Adenylate kinase isoenzyme 1 OS=Homo sapiens GN=AK1 PE=1 SV=3
-0.0147765	-0.00497146	0.014641	-0.123591	-0.0893901	-0.0591792	Arrhythmogenic right ventricular cardiomyopathy (ARVC);Dilated cardiomyopathy;Hypertrophic cardiomyopathy (HCM)	3D-structure;Acetylation;Alternativesplicing;Cardiomyopathy;Charcot-Marie-Toothdisease;Coiledcoil;Completeproteome;Congenitalmusculardystrophy;Directproteinsequencing;Diseasemutation;Emery-Dreifussmusculardystrophy;Intermediatefilament;Isopeptidebond;Limb-girdlemusculardystrophy;Lipoprotein;Methylation;Neuropathy;Nucleus;Phosphoprotein;Prenylation;Referenceproteome;Ublconjugation	ko05410;ko05412;ko05414	P02545;P02545-3;Q6UYC3;P02545-4;D6RAQ3;H0YAB0	P02545;P02545-3;Q6UYC3;P02545-4;D6RAQ3	Prelamin-A/C;Lamin-A/C	LMNA	>sp|P02545|LMNA_HUMAN Prelamin-A/C OS=Homo sapiens GN=LMNA PE=1 SV=1;>sp|P02545-3|LMNA_HUMAN Isoform ADelta10 of Prelamin-A/C OS=Homo sapiens GN=LMNA;>tr|Q6UYC3|Q6UYC3_HUMAN Prelamin-A/C OS=Homo sapiens GN=LMNA PE=2 SV=1;>sp|P02545-4|LMNA_HUMAN Isoform 4 o
0.270828	0.252294	0.244278	0.281075	0.331361	0.278461	Endocytosis;Hematopoietic cell lineage;Phagosome	3D-structure;Cellmembrane;Completeproteome;Directproteinsequencing;Disulfidebond;Endocytosis;Glycoprotein;Host-virusinteraction;Lipoprotein;Membrane;Palmitate;Phosphoprotein;Polymorphism;Receptor;Referenceproteome;Secreted;Signal-anchor;Transmembrane;Transmembranehelix	ko04144;ko04145;ko04640	P02786;G3V0E5;F5H6B1;H7C3V5;F8WBE5	P02786;G3V0E5;F5H6B1	Transferrin receptor protein 1;Transferrin receptor protein 1, serum form	TFRC	>sp|P02786|TFR1_HUMAN Transferrin receptor protein 1 OS=Homo sapiens GN=TFRC PE=1 SV=2;>tr|G3V0E5|G3V0E5_HUMAN Transferrin receptor (P90, CD71), isoform CRA_c OS=Homo sapiens GN=TFRC PE=2 SV=1;>tr|F5H6B1|F5H6B1_HUMAN Transferrin receptor protein 1, serum f
1.18504	0.928806	1.09234	1.40234	1.53859	1.61979	Bladder cancer;Pathways in cancer;PPAR signaling pathway;Rheumatoid arthritis	3D-structure;Autocatalyticcleavage;Calcium;Collagendegradation;Completeproteome;Directproteinsequencing;Disulfidebond;Extracellularmatrix;Glycoprotein;Host-virusinteraction;Hydrolase;Metal-binding;Metalloprotease;Polymorphism;Protease;Referenceproteome;Repeat;Secreted;Signal;Zinc;Zymogen	ko03320;ko05200;ko05219;ko05323	P03956	P03956	Interstitial collagenase;22 kDa interstitial collagenase;27 kDa interstitial collagenase	MMP1	>sp|P03956|MMP1_HUMAN Interstitial collagenase OS=Homo sapiens GN=MMP1 PE=1 SV=3
-0.731829	-0.292281	-0.668226	-0.726186	-0.704277	-1.00883	Amyotrophic lateral sclerosis (ALS);Methane metabolism;Peroxisome;Tryptophan metabolism	3D-structure;Completeproteome;Directproteinsequencing;Heme;Hydrogenperoxide;Iron;Metal-binding;Mitogen;NADP;Oxidoreductase;Peroxidase;Peroxisome;Phosphoprotein;Referenceproteome	ko00380;ko00680;ko04146;ko05014	P04040	P04040	Catalase	CAT	>sp|P04040|CATA_HUMAN Catalase OS=Homo sapiens GN=CAT PE=1 SV=3
-0.0648722	-0.0408531	-0.102806	-0.200382	-0.165936	-0.136585	Carbon fixation in photosynthetic organisms;Fructose and mannose metabolism;Glycolysis / Gluconeogenesis;Pentose phosphate pathway	3D-structure;Acetylation;Alternativesplicing;Completeproteome;Directproteinsequencing;Diseasemutation;Glycogenstoragedisease;Glycolysis;Hereditaryhemolyticanemia;Lyase;Nitration;Phosphoprotein;Polymorphism;Referenceproteome;Schiffbase	ko00010;ko00030;ko00051;ko00710	P04075-2;P04075;J3KPS3;H3BQN4;H3BPS8;H3BR04;H3BUH7;H3BMQ8;H3BU78;H3BR68;P05062;Q5T7D5	P04075-2;P04075;J3KPS3;H3BQN4;H3BPS8;H3BR04;H3BUH7;H3BMQ8	Fructose-bisphosphate aldolase A;Fructose-bisphosphate aldolase	ALDOA	>sp|P04075-2|ALDOA_HUMAN Isoform 2 of Fructose-bisphosphate aldolase A OS=Homo sapiens GN=ALDOA;>sp|P04075|ALDOA_HUMAN Fructose-bisphosphate aldolase A OS=Homo sapiens GN=ALDOA PE=1 SV=2;>tr|J3KPS3|J3KPS3_HUMAN Fructose-bisphosphate aldolase OS=Homo sapien
0.220701	0.00432164	0.206393	0.0673633	-0.00473979	0.0859685		3D-structure;Acetylation;Completeproteome;Cytoplasm;Directproteinsequencing;Diseasemutation;Epilepsy;Nucleus;Proteaseinhibitor;Referenceproteome;Thiolproteaseinhibitor		P04080	P04080	Cystatin-B	CSTB	>sp|P04080|CYTB_HUMAN Cystatin-B OS=Homo sapiens GN=CSTB PE=1 SV=2
-0.0752919	-0.0860632	-0.0848845	-0.0788075	-0.0679993	-0.0414765		3D-structure;Acetylation;Annexin;Calcium;Calcium/phospholipid-binding;Cellmembrane;Cellprojection;Cilium;Completeproteome;Cytoplasm;Directproteinsequencing;Isopeptidebond;Membrane;Nucleus;PhospholipaseA2inhibitor;Phosphoprotein;Referenceproteome;Repeat		P04083;Q5T3N1;Q5T3N0	P04083	Annexin A1	ANXA1	>sp|P04083|ANXA1_HUMAN Annexin A1 OS=Homo sapiens GN=ANXA1 PE=1 SV=2
-0.116098	-0.157415	-0.0491733	-0.167782	-0.262002	-0.284476	Arginine and proline metabolism	3D-structure;Alternativesplicing;Aminotransferase;Completeproteome;Directproteinsequencing;Diseasemutation;Mitochondrion;Polymorphism;Pyridoxalphosphate;Referenceproteome;Transferase;Transitpeptide	ko00330	P04181;P04181-2	P04181	Ornithine aminotransferase, mitochondrial;Ornithine aminotransferase, hepatic form;Ornithine aminotransferase, renal form	OAT	>sp|P04181|OAT_HUMAN Ornithine aminotransferase, mitochondrial OS=Homo sapiens GN=OAT PE=1 SV=1
-0.0493375	-0.0589989	-0.0778478	-0.120326	-0.0501289	-0.00804374	Alzheimer's disease;Glycolysis / Gluconeogenesis	3D-structure;Acetylation;ADP-ribosylation;Alternativesplicing;Apoptosis;Completeproteome;Cytoplasm;Cytoskeleton;Directproteinsequencing;Glycolysis;Membrane;Methylation;NAD;Nucleus;Oxidoreductase;Phosphoprotein;Polymorphism;Referenceproteome;S-nitrosylation;Transferase;Translationregulation;Ublconjugation	ko00010;ko05010	P04406;P04406-2;E7EUT5;O14556	P04406;P04406-2;E7EUT5	Glyceraldehyde-3-phosphate dehydrogenase	GAPDH	>sp|P04406|G3P_HUMAN Glyceraldehyde-3-phosphate dehydrogenase OS=Homo sapiens GN=GAPDH PE=1 SV=3;>sp|P04406-2|G3P_HUMAN Isoform 2 of Glyceraldehyde-3-phosphate dehydrogenase OS=Homo sapiens GN=GAPDH;>tr|E7EUT5|E7EUT5_HUMAN Glyceraldehyde-3-phosphate dehydr
-0.758135	-0.764837	-0.622776	-0.68629	-0.216451	-0.711323	Amoebiasis;MAPK signaling pathway;VEGF signaling pathway	3D-structure;Acetylation;Chaperone;Charcot-Marie-Toothdisease;Completeproteome;Cytoplasm;Cytoskeleton;Directproteinsequencing;Diseasemutation;Neurodegeneration;Neuropathy;Nucleus;Phosphoprotein;Referenceproteome;Stressresponse	ko04010;ko04370;ko05146	P04792;F8WE04;C9J3N8	P04792	Heat shock protein beta-1	HSPB1	>sp|P04792|HSPB1_HUMAN Heat shock protein beta-1 OS=Homo sapiens GN=HSPB1 PE=1 SV=2
0.00317045	0.0478175	0.0629506	0.151859	0.17594	0.164014	N-Glycan biosynthesis;Protein processing in endoplasmic reticulum;Various types of N-glycan biosynthesis	Acetylation;Completeproteome;Endoplasmicreticulum;Glycoprotein;Glycosyltransferase;Membrane;Referenceproteome;Signal;Transferase;Transmembrane;Transmembranehelix	ko00510;ko00513;ko04141	P04843;B7Z4L4;F8WF32	P04843;B7Z4L4	Dolichyl-diphosphooligosaccharide--protein glycosyltransferase subunit 1	RPN1	>sp|P04843|RPN1_HUMAN Dolichyl-diphosphooligosaccharide--protein glycosyltransferase subunit 1 OS=Homo sapiens GN=RPN1 PE=1 SV=1;>tr|B7Z4L4|B7Z4L4_HUMAN Dolichyl-diphosphooligosaccharide--protein glycosyltransferase subunit 1 OS=Homo sapiens GN=RPN1 PE=2 S
-0.26472	-0.0980731	-0.128992	-0.0510554	-0.130776	-0.0978107	N-Glycan biosynthesis;Protein processing in endoplasmic reticulum;Various types of N-glycan biosynthesis	Alternativesplicing;Completeproteome;Directproteinsequencing;Endoplasmicreticulum;Glycoprotein;Glycosyltransferase;Isopeptidebond;Membrane;Polymorphism;Referenceproteome;Signal;Transferase;Transmembrane;Transmembranehelix;Ublconjugation	ko00510;ko00513;ko04141	P04844;P04844-2;Q5JYR7;Q5JYR4;F2Z3K5	P04844;P04844-2	Dolichyl-diphosphooligosaccharide--protein glycosyltransferase subunit 2	RPN2	>sp|P04844|RPN2_HUMAN Dolichyl-diphosphooligosaccharide--protein glycosyltransferase subunit 2 OS=Homo sapiens GN=RPN2 PE=1 SV=3;>sp|P04844-2|RPN2_HUMAN Isoform 2 of Dolichyl-diphosphooligosaccharide--protein glycosyltransferase subunit 2 OS=Homo sapiens G
0.102591	0.014641	-0.204732	0.0874628	-0.0261463	0.0416635	Amoebiasis;Axon guidance;Calcium signaling pathway;Chagas disease (American trypanosomiasis);Chemokine signaling pathway;Gap junction;Gastric acid secretion;Leukocyte transendothelial migration;Long-term depression;Melanogenesis;Olfactory transduction;Phototransduction;Progesterone-mediated oocyte maturation;Tight junction;Toxoplasmosis	3D-structure;ADP-ribosylation;Alternativesplicing;Cellcycle;Celldivision;Cellmembrane;Completeproteome;Congenitalstationarynightblindness;Cytoplasm;Cytoskeleton;Directproteinsequencing;Diseasemutation;Dystonia;GTP-binding;Lipoprotein;Magnesium;Membrane;Metal-binding;Myristate;Nucleotide-binding;Nucleus;Palmitate;Phosphoprotein;Polymorphism;Referenceproteome;Sensorytransduction;Transducer;Vision	ko04020;ko04062;ko04360;ko04530;ko04540;ko04670;ko04730;ko04740;ko04744;ko04914;ko04916;ko04971;ko05142;ko05145;ko05146	P04899-4;P04899;B3KTZ0;P04899-2;P04899-3;B4E2X5;F5GZL8;P63096;P09471;P09471-2;P63096-2;P38405-2;P38405;A8MTJ3;P19087;P11488;H0Y7F4;Q5JWE9;H0Y7E8;Q5JWD1;A2A2R6	P04899-4;P04899;B3KTZ0;P04899-2;P04899-3;B4E2X5;F5GZL8	Guanine nucleotide-binding protein G(i) subunit alpha-2	GNAI2	>sp|P04899-4|GNAI2_HUMAN Isoform sGi2 of Guanine nucleotide-binding protein G(i) subunit alpha-2 OS=Homo sapiens GN=GNAI2;>sp|P04899|GNAI2_HUMAN Guanine nucleotide-binding protein G(i) subunit alpha-2 OS=Homo sapiens GN=GNAI2 PE=1 SV=3;>tr|B3KTZ0|B3KTZ0_HU
-0.0537033	-0.0214089	-0.0779087	-0.0212332	0.0244615	0.0364681	Aldosterone-regulated sodium reabsorption;Bile secretion;Carbohydrate digestion and absorption;Cardiac muscle contraction;Collecting duct acid secretion;Endocrine and other factor-regulated calcium reabsorption;Gastric acid secretion;Mineral absorption;Oxidative phosphorylation;Pancreatic secretion;Protein digestion and absorption;Proximal tubule bicarbonate reclamation;Salivary secretion	Alternativesplicing;ATP-binding;Cellmembrane;Completeproteome;Directproteinsequencing;Diseasemutation;Dystonia;Hydrogeniontransport;Hydrolase;Iontransport;Magnesium;Membrane;Metal-binding;Nucleotide-binding;Parkinsonism;Phosphoprotein;Polymorphism;Potassium;Potassiumtransport;Referenceproteome;Sodium;Sodium/potassiumtransport;Sodiumtransport;Transmembrane;Transmembranehelix;Transport	ko00190;ko04260;ko04960;ko04961;ko04964;ko04966;ko04970;ko04971;ko04972;ko04973;ko04974;ko04976;ko04978	P05023;P05023-4;P05023-3;P05023-2;P13637-3;P13637-2;P13637;M0R116;H0Y7C1;Q13733;P54707-2;P54707;P20648;E9PRA5;Q5TC01;Q5TC02	P05023;P05023-4;P05023-3;P05023-2	Sodium/potassium-transporting ATPase subunit alpha-1	ATP1A1	>sp|P05023|AT1A1_HUMAN Sodium/potassium-transporting ATPase subunit alpha-1 OS=Homo sapiens GN=ATP1A1 PE=1 SV=1;>sp|P05023-4|AT1A1_HUMAN Isoform 4 of Sodium/potassium-transporting ATPase subunit alpha-1 OS=Homo sapiens GN=ATP1A1;>sp|P05023-3|AT1A1_HUMAN Is
-0.507439	-0.521556	-0.437408	-0.114597	-0.41677	-0.39895		Acetylation;Completeproteome;Cytoplasm;Directproteinsequencing;DNA-binding;Nucleus;Phosphoprotein;Referenceproteome;RNAediting		P05114;A6NEL0;H7BXJ5;F2Z2Y5;F2Z2W6;A6NL93	P05114;A6NEL0;H7BXJ5;F2Z2Y5;F2Z2W6	Non-histone chromosomal protein HMG-14	HMGN1	>sp|P05114|HMGN1_HUMAN Non-histone chromosomal protein HMG-14 OS=Homo sapiens GN=HMGN1 PE=1 SV=3;>tr|A6NEL0|A6NEL0_HUMAN Non-histone chromosomal protein HMG-14 OS=Homo sapiens GN=HMGN1 PE=2 SV=1;>tr|H7BXJ5|H7BXJ5_HUMAN Non-histone chromosomal protein HMG-1
-0.264651	-0.244822	-0.164998	0.543694	0.376957	0.64284	Amoebiasis	3D-structure;Completeproteome;Cytoplasm;Directproteinsequencing;Disulfidebond;Glycoprotein;Plasminogenactivation;Polymorphism;Proteaseinhibitor;Referenceproteome;Secreted;Serineproteaseinhibitor;Signal	ko05146	P05120;H7BYS2;H7C004;E7EPJ9;E7ERB5;E9PDK7	P05120;H7BYS2;H7C004	Plasminogen activator inhibitor 2	SERPINB2;SERPINB10	>sp|P05120|PAI2_HUMAN Plasminogen activator inhibitor 2 OS=Homo sapiens GN=SERPINB2 PE=1 SV=2;>tr|H7BYS2|H7BYS2_HUMAN Serpin B10 (Fragment) OS=Homo sapiens GN=SERPINB10 PE=3 SV=1;>tr|H7C004|H7C004_HUMAN Serpin B10 (Fragment) OS=Homo sapiens GN=SERPINB10 PE
0.0342158	0.097476	0.0344974	0.371391	0.296076	0.31429	Calcium signaling pathway;Huntington's disease;Parkinson's disease	Acetylation;Chromosomepartition;Completeproteome;Directproteinsequencing;Host-virusinteraction;Membrane;Methylation;Mitochondrion;Mitochondrioninnermembrane;Phosphoprotein;Polymorphism;Referenceproteome;Repeat;Transmembrane;Transmembranehelix;Transport	ko04020;ko05012;ko05016	P05141	P05141	ADP/ATP translocase 2	SLC25A5	>sp|P05141|ADT2_HUMAN ADP/ATP translocase 2 OS=Homo sapiens GN=SLC25A5 PE=1 SV=7
0.0751904	0.121546	-0.0265577	-0.0476963	0.044464	0.00949053	Hepatitis C;Measles;Protein processing in endoplasmic reticulum;RNA transport	3D-structure;Acetylation;Completeproteome;Initiationfactor;Phosphoprotein;Proteinbiosynthesis;Referenceproteome;RNA-binding;Translationregulation	ko03013;ko04141;ko05160;ko05162	P05198;G3V4T5;H0YJS4	P05198;G3V4T5;H0YJS4	Eukaryotic translation initiation factor 2 subunit 1	EIF2S1	>sp|P05198|IF2A_HUMAN Eukaryotic translation initiation factor 2 subunit 1 OS=Homo sapiens GN=EIF2S1 PE=1 SV=3;>tr|G3V4T5|G3V4T5_HUMAN Eukaryotic translation initiation factor 2 subunit 1 (Fragment) OS=Homo sapiens GN=EIF2S1 PE=2 SV=1;>tr|H0YJS4|H0YJS4_HUM
-0.874137	-1.07981	-0.824878	-0.736076	-1.19406	-0.979487		Acetylation;Alternativesplicing;Chromatinregulator;Completeproteome;Cytoplasm;Directproteinsequencing;DNA-binding;Nucleus;Phosphoprotein;Polymorphism;Referenceproteome		P05204;Q15651;Q15651-2	P05204;Q15651;Q15651-2	Non-histone chromosomal protein HMG-17;High mobility group nucleosome-binding domain-containing protein 3	HMGN2;HMGN3	>sp|P05204|HMGN2_HUMAN Non-histone chromosomal protein HMG-17 OS=Homo sapiens GN=HMGN2 PE=1 SV=3;>sp|Q15651|HMGN3_HUMAN High mobility group nucleosome-binding domain-containing protein 3 OS=Homo sapiens GN=HMGN3 PE=1 SV=2;>sp|Q15651-2|HMGN3_HUMAN Isoform 2
-0.870334	-0.748626	-0.919643	-1.08024	-0.969706	-0.941614	African trypanosomiasis;Cell adhesion molecules (CAMs);Leukocyte transendothelial migration;Malaria;Natural killer cell mediated cytotoxicity;Rheumatoid arthritis;Staphylococcus aureus infection;Viral myocarditis	3D-structure;Celladhesion;Completeproteome;Directproteinsequencing;Disulfidebond;Glycoprotein;Hostcellreceptorforvirusentry;Host-virusinteraction;Immunoglobulindomain;Membrane;Phosphoprotein;Polymorphism;Receptor;Referenceproteome;Repeat;Signal;Transmembrane;Transmembranehelix;Ublconjugation	ko04514;ko04650;ko04670;ko05143;ko05144;ko05150;ko05323;ko05416	P05362;E7ESS4;K7EKL8	P05362;E7ESS4	Intercellular adhesion molecule 1	ICAM1	>sp|P05362|ICAM1_HUMAN Intercellular adhesion molecule 1 OS=Homo sapiens GN=ICAM1 PE=1 SV=2;>tr|E7ESS4|E7ESS4_HUMAN Intercellular adhesion molecule 1 OS=Homo sapiens GN=ICAM1 PE=2 SV=1
-0.0902807	-0.0548268	-0.100113	-0.0817817	-0.044345	-0.10524	Ribosome	3D-structure;Acetylation;Alternativesplicing;Completeproteome;Phosphoprotein;Referenceproteome;Ribonucleoprotein;Ribosomalprotein	ko03010	P05386	P05386	60S acidic ribosomal protein P1	RPLP1	>sp|P05386|RLA1_HUMAN 60S acidic ribosomal protein P1 OS=Homo sapiens GN=RPLP1 PE=1 SV=1
0.0301242	-0.0768889	-0.00923391	0.032242	-0.0121699	0.0529723	Ribosome	3D-structure;Acetylation;Completeproteome;Directproteinsequencing;Phosphoprotein;Referenceproteome;Ribonucleoprotein;Ribosomalprotein	ko03010	P05387;H0YDD8	P05387	60S acidic ribosomal protein P2	RPLP2	>sp|P05387|RLA2_HUMAN 60S acidic ribosomal protein P2 OS=Homo sapiens GN=RPLP2 PE=1 SV=1
0.0805212	0.120485	0.0954519	0.0694272	0.037593	0.0792927	Ribosome	3D-structure;Completeproteome;Cytoplasm;Directproteinsequencing;Host-virusinteraction;Nucleus;Phosphoprotein;Referenceproteome;Ribonucleoprotein;Ribosomalprotein	ko03010	P05388;F8VWS0;Q3B7A4;Q8NHW5;F8VU65;F8VW21;G3V210;F8VPE8;F8VZS0;F8VRK7;F8VQY6;F8VS58;F8VWV4;F8W1K8	P05388;F8VWS0;Q3B7A4;Q8NHW5;F8VU65;F8VW21;G3V210;F8VPE8;F8VZS0;F8VRK7;F8VQY6	60S acidic ribosomal protein P0;60S acidic ribosomal protein P0-like	RPLP0;RPLP0P6	>sp|P05388|RLA0_HUMAN 60S acidic ribosomal protein P0 OS=Homo sapiens GN=RPLP0 PE=1 SV=1;>tr|F8VWS0|F8VWS0_HUMAN 60S acidic ribosomal protein P0 OS=Homo sapiens GN=RPLP0 PE=2 SV=1;>tr|Q3B7A4|Q3B7A4_HUMAN 60S acidic ribosomal protein P0 OS=Homo sapiens GN=R
0.187007	0.145743	-0.118476	0.560128	0.370164	0.450697	B cell receptor signaling pathway;Chagas disease (American trypanosomiasis);Colorectal cancer;Epithelial cell signaling in Helicobacter pylori infection;ErbB signaling pathway;Focal adhesion;GnRH signaling pathway;Leishmaniasis;MAPK signaling pathway;Neurotrophin signaling pathway;Osteoclast differentiation;Pathways in cancer;Renal cell carcinoma;Rheumatoid arthritis;T cell receptor signaling pat…	3D-structure;Acetylation;Completeproteome;Directproteinsequencing;DNA-binding;Nucleus;Phosphoprotein;Polymorphism;Proto-oncogene;Referenceproteome;Transcription;Transcriptionregulation	ko04010;ko04012;ko04310;ko04380;ko04510;ko04620;ko04660;ko04662;ko04722;ko04912;ko05120;ko05140;ko05142;ko05200;ko05210;ko05211;ko05323	P05412	P05412	Transcription factor AP-1	JUN	>sp|P05412|JUN_HUMAN Transcription factor AP-1 OS=Homo sapiens GN=JUN PE=1 SV=2
-0.00582579	0.0156403	-0.0280426	0.0411028	0.0347792	0.0312541	Systemic lupus erythematosus	3D-structure;Acetylation;Completeproteome;Nucleus;Phosphoprotein;Polymorphism;Referenceproteome;RNA-binding;Systemiclupuserythematosus	ko05322	P05455;E7ERC4;E9PGX9;E9PFL9	P05455;E7ERC4	Lupus La protein	SSB	>sp|P05455|LA_HUMAN Lupus La protein OS=Homo sapiens GN=SSB PE=1 SV=2;>tr|E7ERC4|E7ERC4_HUMAN Lupus La protein (Fragment) OS=Homo sapiens GN=SSB PE=2 SV=1
-0.143532	-0.0355644	-0.136823	-0.212584	-0.211598	-0.217038	Arrhythmogenic right ventricular cardiomyopathy (ARVC);Axon guidance;Bacterial invasion of epithelial cells;Cell adhesion molecules (CAMs);Dilated cardiomyopathy;ECM-receptor interaction;Focal adhesion;Hypertrophic cardiomyopathy (HCM);Leishmaniasis;Leukocyte transendothelial migration;Pathogenic Escherichia coli infection;Pathways in cancer;Phagosome;Regulation of actin cytoskeleton;Shigellosis;…	3D-structure;Acetylation;Alternativesplicing;Calcium;Celladhesion;Cellmembrane;Cellprojection;Completeproteome;Directproteinsequencing;Disulfidebond;Glycoprotein;Hostcellreceptorforvirusentry;Host-virusinteraction;Integrin;Magnesium;Membrane;Metal-binding;Phosphoprotein;Receptor;Referenceproteome;Repeat;Signal;Transmembrane;Transmembranehelix	ko04145;ko04360;ko04510;ko04512;ko04514;ko04670;ko04810;ko05100;ko05130;ko05131;ko05140;ko05145;ko05200;ko05222;ko05410;ko05412;ko05414	P05556;P05556-3;P05556-4;P05556-5;P05556-2;E7EQW5;E7EUI6;E9PLR6;Q5T3E6;E7ERX5;H7C4N8;C9JPK5;E9PQJ2;Q5T3E5;C9JJP8	P05556;P05556-3;P05556-4;P05556-5;P05556-2	Integrin beta-1	ITGB1	>sp|P05556|ITB1_HUMAN Integrin beta-1 OS=Homo sapiens GN=ITGB1 PE=1 SV=2;>sp|P05556-3|ITB1_HUMAN Isoform Beta-1C of Integrin beta-1 OS=Homo sapiens GN=ITGB1;>sp|P05556-4|ITB1_HUMAN Isoform Beta-1C-2 of Integrin beta-1 OS=Homo sapiens GN=ITGB1;>sp|P05556-5|
0.406863	0.418028	0.421156	0.128294	0.0893625	0.118759		Acetylation;Alternativesplicing;Cellcycle;Coiledcoil;Completeproteome;Cytoplasm;Directproteinsequencing;Diseasemutation;Glycoprotein;Host-virusinteraction;Intermediatefilament;Keratin;Nucleus;Phosphoprotein;Polymorphism;Referenceproteome		P05783;F8VZY9;CON__P05784;CON__H-INV:HIT000015463;CON__Q497I4;Q92764;C4AM86;CON__Q92764;CON__REFSEQ:XP_986630;CON__O76014;CON__O76013;O76013;CON__O76015;O76015;CON__A2AB72;O76014;CON__Q14532;Q14532;O76013-2;CON__A2A5Y0;CON__Q15323;CON__Q9UE12;Q15323;CON__Q14525;Q14525	P05783;F8VZY9	Keratin, type I cytoskeletal 18	KRT18	>sp|P05783|K1C18_HUMAN Keratin, type I cytoskeletal 18 OS=Homo sapiens GN=KRT18 PE=1 SV=2;>tr|F8VZY9|F8VZY9_HUMAN Keratin, type I cytoskeletal 18 OS=Homo sapiens GN=KRT18 PE=2 SV=1
-0.13557	-0.134097	-0.0817665	-0.00414652	-0.0493972	0.00374607	Alzheimer's disease;Huntington's disease;Oxidative phosphorylation;Parkinson's disease	Acetylation;ATP-binding;ATPsynthesis;CF(1);Completeproteome;Directproteinsequencing;Hydrogeniontransport;Hydrolase;Iontransport;Membrane;Mitochondrion;Mitochondrioninnermembrane;Nucleotide-binding;Phosphoprotein;Polymorphism;Referenceproteome;Transitpeptide;Transport	ko00190;ko05010;ko05012;ko05016	P06576;F8VPV9;H0YH81;F8W079;F8W0P7;H0YI37;F8VQY0	P06576;F8VPV9;H0YH81;F8W079	ATP synthase subunit beta, mitochondrial;ATP synthase subunit beta	ATP5B	>sp|P06576|ATPB_HUMAN ATP synthase subunit beta, mitochondrial OS=Homo sapiens GN=ATP5B PE=1 SV=3;>tr|F8VPV9|F8VPV9_HUMAN ATP synthase subunit beta OS=Homo sapiens GN=ATP5B PE=2 SV=1;>tr|H0YH81|H0YH81_HUMAN ATP synthase subunit beta (Fragment) OS=Homo sapi
0.222681	0.223052	0.146525	0.0294175	-0.0647817	0.0116388		3D-structure;Acetylation;Calcium;Cellmembrane;Completeproteome;Cytoplasm;Directproteinsequencing;Membrane;Metal-binding;Nucleus;Polymorphism;Referenceproteome;Repeat		P06703;R4GN98	P06703;R4GN98	Protein S100-A6	S100A6	>sp|P06703|S10A6_HUMAN Protein S100-A6 OS=Homo sapiens GN=S100A6 PE=1 SV=1;>tr|R4GN98|R4GN98_HUMAN Protein S100-A6 (Fragment) OS=Homo sapiens GN=S100A6 PE=4 SV=1
-0.0278661	-0.0936789	-0.0736361	-0.0987218	-0.100283	-0.134224	Glycolysis / Gluconeogenesis;Methane metabolism;RNA degradation	3D-structure;Acetylation;Alternativeinitiation;Alternativesplicing;Cellmembrane;Completeproteome;Cytoplasm;Directproteinsequencing;Diseasemutation;DNA-binding;Glycogenstoragedisease;Glycolysis;Lyase;Magnesium;Membrane;Metal-binding;Nucleus;Phosphoprotein;Plasminogenactivation;Polymorphism;Referenceproteome;Repressor;Transcription;Transcriptionregulation;Ublconjugation	ko00010;ko00680;ko03018	P06733;K7EM90;P13929;P13929-2;P13929-3;E5RGZ4;K7EKN2;K7EPM1;E5RG95;E5RI09	P06733	Alpha-enolase	ENO1	>sp|P06733|ENOA_HUMAN Alpha-enolase OS=Homo sapiens GN=ENO1 PE=1 SV=2
-0.164124	-0.0267929	0.15043	-0.192629	-0.0392066	0.0306892	Insulin signaling pathway;Starch and sucrose metabolism	3D-structure;Acetylation;Allostericenzyme;Alternativesplicing;Carbohydratemetabolism;Completeproteome;Diseasemutation;Glycogenmetabolism;Glycogenstoragedisease;Glycosyltransferase;Nucleotide-binding;Phosphoprotein;Polymorphism;Pyridoxalphosphate;Referenceproteome;Transferase	ko00500;ko04910	P06737;P06737-2;E9PK47;E9PMM6	P06737;P06737-2;E9PK47	Glycogen phosphorylase, liver form;Phosphorylase	PYGL	>sp|P06737|PYGL_HUMAN Glycogen phosphorylase, liver form OS=Homo sapiens GN=PYGL PE=1 SV=4;>sp|P06737-2|PYGL_HUMAN Isoform 2 of Glycogen phosphorylase, liver form OS=Homo sapiens GN=PYGL;>tr|E9PK47|E9PK47_HUMAN Phosphorylase OS=Homo sapiens GN=PYGL PE=2 SV
-0.33539	-0.137299	-0.335226	-0.341775	-0.327131	-0.230939	Amino sugar and nucleotide sugar metabolism;Glycolysis / Gluconeogenesis;Pentose phosphate pathway;Starch and sucrose metabolism	3D-structure;Acetylation;Alternativesplicing;Angiogenesis;Completeproteome;Cytokine;Cytoplasm;Directproteinsequencing;Diseasemutation;Gluconeogenesis;Glycolysis;Growthfactor;Hereditaryhemolyticanemia;Isomerase;Phosphoprotein;Polymorphism;Referenceproteome;Secreted;Ublconjugation	ko00010;ko00030;ko00500;ko00520	P06744-2;P06744;K7EP41;K7ESF4;K7ELR7;K7ENR8	P06744-2;P06744	Glucose-6-phosphate isomerase	GPI	>sp|P06744-2|G6PI_HUMAN Isoform 2 of Glucose-6-phosphate isomerase OS=Homo sapiens GN=GPI;>sp|P06744|G6PI_HUMAN Glucose-6-phosphate isomerase OS=Homo sapiens GN=GPI PE=1 SV=4
0.230326	0.205142	0.262674	0.283922	0.316146	0.269751		3D-structure;Acetylation;ADP-ribosylation;Alternativesplicing;Chaperone;Chromosomalrearrangement;Completeproteome;Cytoplasm;Cytoskeleton;Directproteinsequencing;Disulfidebond;Host-virusinteraction;Isopeptidebond;Nucleus;Phosphoprotein;Proto-oncogene;Referenceproteome;RNA-binding;Ublconjugation		P06748;P06748-2;P06748-3;E5RI98;E5RGW4	P06748;P06748-2;P06748-3	Nucleophosmin	NPM1	>sp|P06748|NPM_HUMAN Nucleophosmin OS=Homo sapiens GN=NPM1 PE=1 SV=2;>sp|P06748-2|NPM_HUMAN Isoform 2 of Nucleophosmin OS=Homo sapiens GN=NPM1;>sp|P06748-3|NPM_HUMAN Isoform 3 of Nucleophosmin OS=Homo sapiens GN=NPM1
0.0287106	0.0482362	0.0391384	0.00245056	-0.0282045	-0.0102506	Cardiac muscle contraction;Dilated cardiomyopathy;Hypertrophic cardiomyopathy (HCM);Pathways in cancer;Thyroid cancer	Acetylation;Actin-binding;Alternativesplicing;Chromosomalrearrangement;Coiledcoil;Completeproteome;Cytoplasm;Cytoskeleton;Directproteinsequencing;Diseasemutation;Muscleprotein;Nemalinemyopathy;Phosphoprotein;Proto-oncogene;Referenceproteome	ko04260;ko05200;ko05216;ko05410;ko05414	P06753-2;Q5VU59;P06753-5;Q5VU58;P06753-3;Q5VU61;P06753-4;Q5VU63;D6R904;A6NL28;A6NL28-2;K7EP68;H0YL80;D6RFM2	P06753-2;Q5VU59;P06753-5;Q5VU58;P06753-3;Q5VU61;P06753-4;Q5VU63		TPM3	>sp|P06753-2|TPM3_HUMAN Isoform 2 of Tropomyosin alpha-3 chain OS=Homo sapiens GN=TPM3;>tr|Q5VU59|Q5VU59_HUMAN Tropomyosin alpha-3 chain OS=Homo sapiens GN=TPM3 PE=2 SV=1;>sp|P06753-5|TPM3_HUMAN Isoform 5 of Tropomyosin alpha-3 chain OS=Homo sapiens GN=TPM
0.0137839	0.121546	-0.311703	0.0443242	0.126576	0.0992279	PPAR signaling pathway	3D-structure;Acetylation;Alternativepromoterusage;Alternativesplicing;Completeproteome;Directproteinsequencing;Endoplasmicreticulum;Golgiapparatus;Lipid-binding;Phosphoprotein;Polymorphism;Referenceproteome;Transport	ko03320	P07108-5;P07108-4;P07108-2;P07108-3;P07108	P07108-5;P07108-4;P07108-2;P07108-3;P07108	Acyl-CoA-binding protein	DBI	>sp|P07108-5|ACBP_HUMAN Isoform 5 of Acyl-CoA-binding protein OS=Homo sapiens GN=DBI;>sp|P07108-4|ACBP_HUMAN Isoform 4 of Acyl-CoA-binding protein OS=Homo sapiens GN=DBI;>sp|P07108-2|ACBP_HUMAN Isoform 2 of Acyl-CoA-binding protein OS=Homo sapiens GN=DBI;>
-0.0769801	-0.0754288	-0.16083	0.00891703	0.013641	-0.0366295	Cysteine and methionine metabolism;Glycolysis / Gluconeogenesis;Propanoate metabolism;Pyruvate metabolism	3D-structure;Acetylation;Completeproteome;Cytoplasm;Directproteinsequencing;Diseasemutation;Glycolysis;NAD;Oxidoreductase;Phosphoprotein;Polymorphism;Referenceproteome	ko00010;ko00270;ko00620;ko00640	P07195;A8MW50;C9J7H8;F5H793	P07195;A8MW50	L-lactate dehydrogenase B chain;L-lactate dehydrogenase	LDHB	>sp|P07195|LDHB_HUMAN L-lactate dehydrogenase B chain OS=Homo sapiens GN=LDHB PE=1 SV=2;>tr|A8MW50|A8MW50_HUMAN L-lactate dehydrogenase (Fragment) OS=Homo sapiens GN=LDHB PE=2 SV=1
-0.0243258	-0.0373695	-0.0225516	0.0272955	-0.03934	-0.0350321	Protein processing in endoplasmic reticulum	3D-structure;Cellmembrane;Chaperone;Completeproteome;Directproteinsequencing;Disulfidebond;Endoplasmicreticulum;Isomerase;Membrane;Redox-activecenter;Referenceproteome;Repeat;Signal	ko04141	P07237;H7BZ94;F5H8J2;H0Y3Z3;I3L312;I3L398;I3L0S0;I3NI03;I3L3U6;I3L4M2;I3L3P5;I3L514;I3L1Y5	P07237;H7BZ94;F5H8J2;H0Y3Z3	Protein disulfide-isomerase	P4HB	>sp|P07237|PDIA1_HUMAN Protein disulfide-isomerase OS=Homo sapiens GN=P4HB PE=1 SV=3;>tr|H7BZ94|H7BZ94_HUMAN Protein disulfide-isomerase OS=Homo sapiens GN=P4HB PE=2 SV=2;>tr|F5H8J2|F5H8J2_HUMAN Uncharacterized protein OS=Homo sapiens GN=P4HB PE=2 SV=1;>tr
0.125916	0.155749	0.0888201	0.0318186	0.0600474	0.0172092		3D-structure;Acetylation;Alternativesplicing;Annexin;Basementmembrane;Calcium;Calcium/phospholipid-binding;Completeproteome;Directproteinsequencing;Extracellularmatrix;Phosphoprotein;Polymorphism;Referenceproteome;Repeat;Secreted;Ublconjugation		P07355-2;P07355;H0YN42;A6NMY6;H0YMU9;H0YMD0;H0YM50;H0YKS4;H0YNP5;H0YN28;H0YMM1;H0YMW4;H0YLV6;H0YKZ7;H0YKL9;H0YNA0;H0YKV8;H0YN52;H0YMD9;H0YKN4;H0YNB8;H0YLE2	P07355-2;P07355;H0YN42;A6NMY6;H0YMU9;H0YMD0;H0YM50;H0YKS4;H0YNP5;H0YN28	Annexin A2;Annexin;Putative annexin A2-like protein	ANXA2;ANXA2P2	>sp|P07355-2|ANXA2_HUMAN Isoform 2 of Annexin A2 OS=Homo sapiens GN=ANXA2;>sp|P07355|ANXA2_HUMAN Annexin A2 OS=Homo sapiens GN=ANXA2 PE=1 SV=2;>tr|H0YN42|H0YN42_HUMAN Annexin (Fragment) OS=Homo sapiens GN=ANXA2 PE=2 SV=1;>sp|A6NMY6|AXA2L_HUMAN Putative ann
-0.438405	-0.30961	NaN	-0.424223	-0.41598	-0.34639	Alzheimer's disease;Apoptosis;Protein processing in endoplasmic reticulum	3D-structure;Acetylation;Autocatalyticcleavage;Calcium;Cellmembrane;Completeproteome;Cytoplasm;Hydrolase;Membrane;Metal-binding;Polymorphism;Protease;Referenceproteome;Repeat;Thiolprotease	ko04141;ko04210;ko05010	P07384;E9PRM1;E9PL37;E9PQB3;E9PLQ6;E9PSA6;E9PJA6;E9PMC6;E9PLC9;E9PJJ3;E9PLX0;E9PIA9	P07384;E9PRM1	Calpain-1 catalytic subunit	CAPN1	>sp|P07384|CAN1_HUMAN Calpain-1 catalytic subunit OS=Homo sapiens GN=CAPN1 PE=1 SV=1;>tr|E9PRM1|E9PRM1_HUMAN Calpain-1 catalytic subunit OS=Homo sapiens GN=CAPN1 PE=2 SV=1
-0.259478	-0.188151	-0.270347	-0.118508	-0.190405	-0.238068	Gap junction;Pathogenic Escherichia coli infection;Phagosome	3D-structure;Acetylation;Completeproteome;Cytoplasm;Cytoskeleton;Directproteinsequencing;Diseasemutation;GTP-binding;Isopeptidebond;Methylation;Microtubule;Nucleotide-binding;Phosphoprotein;Polymorphism;Referenceproteome;Ublconjugation	ko04145;ko04540;ko05130	P07437;Q5JP53;Q5ST81;E9PBJ4;A6NNZ2;I3L2F9;A6NKZ8;G3V2A3;CON__ENSEMBL:ENSBTAP00000025008;Q9H4B7;G3V2N6;G3V3R4;G3V2R8;G3V5W4	P07437;Q5JP53;Q5ST81;E9PBJ4	Tubulin beta chain	TUBB	>sp|P07437|TBB5_HUMAN Tubulin beta chain OS=Homo sapiens GN=TUBB PE=1 SV=2;>tr|Q5JP53|Q5JP53_HUMAN Tubulin beta chain OS=Homo sapiens GN=TUBB PE=2 SV=1;>tr|Q5ST81|Q5ST81_HUMAN Tubulin beta chain OS=Homo sapiens GN=TUBB PE=2 SV=1;>tr|E9PBJ4|E9PBJ4_HUMAN Tub
-0.178437	-0.137838	-0.133733	-0.182475	-0.131661	-0.141319	Regulation of actin cytoskeleton;Shigellosis	3D-structure;Acetylation;Actin-binding;Amyotrophiclateralsclerosis;Completeproteome;Cytoplasm;Cytoskeleton;Directproteinsequencing;Diseasemutation;Isopeptidebond;Neurodegeneration;Phosphoprotein;Referenceproteome;Ublconjugation	ko04810;ko05131	P07737;K7EJ44;I3L3D5;CON__P02584	P07737;K7EJ44	Profilin-1	PFN1	>sp|P07737|PROF1_HUMAN Profilin-1 OS=Homo sapiens GN=PFN1 PE=1 SV=2;>tr|K7EJ44|K7EJ44_HUMAN Profilin 1, isoform CRA_b OS=Homo sapiens GN=PFN1 PE=4 SV=1
-0.160572	-0.0430363	-0.119871	-0.168885	-0.146803	-0.0980577	Aminoacyl-tRNA biosynthesis;Porphyrin and chlorophyll metabolism	3D-structure;Acetylation;Aminoacyl-tRNAsynthetase;ATP-binding;Completeproteome;Cytoplasm;Ligase;Multifunctionalenzyme;Nucleotide-binding;Phosphoprotein;Polymorphism;Proteinbiosynthesis;Referenceproteome;Repeat;RNA-binding;Translationregulation	ko00860;ko00970	P07814	P07814	Bifunctional glutamate/proline--tRNA ligase;Glutamate--tRNA ligase;Proline--tRNA ligase	EPRS	>sp|P07814|SYEP_HUMAN Bifunctional glutamate/proline--tRNA ligase OS=Homo sapiens GN=EPRS PE=1 SV=5
-0.14046	-0.112802	-0.181738	-0.0647817	-0.140666	-0.0345149	Antigen processing and presentation;NOD-like receptor signaling pathway;Pathways in cancer;Plant-pathogen interaction;Progesterone-mediated oocyte maturation;Prostate cancer;Protein processing in endoplasmic reticulum	3D-structure;Acetylation;Alternativesplicing;ATP-binding;Chaperone;Coiledcoil;Completeproteome;Cytoplasm;Directproteinsequencing;Nucleotide-binding;Phosphoprotein;Polymorphism;Referenceproteome;S-nitrosylation;Stressresponse;Ublconjugation	ko04141;ko04612;ko04621;ko04626;ko04914;ko05200;ko05215	P07900-2;P07900;Q86U12;Q14568;G3V2J8;Q58FG0;Q58FG1	P07900-2;P07900;Q86U12	Heat shock protein HSP 90-alpha	HSP90AA1	>sp|P07900-2|HS90A_HUMAN Isoform 2 of Heat shock protein HSP 90-alpha OS=Homo sapiens GN=HSP90AA1;>sp|P07900|HS90A_HUMAN Heat shock protein HSP 90-alpha OS=Homo sapiens GN=HSP90AA1 PE=1 SV=5;>tr|Q86U12|Q86U12_HUMAN Full-length cDNA clone CS0CAP007YF18 of T
-0.313423	-0.243967	-0.122727	-0.0294702	-0.106156	0.00129788	Carbon fixation pathways in prokaryotes;Citrate cycle (TCA cycle);Pathways in cancer;Renal cell carcinoma	3D-structure;Acetylation;Alternativeinitiation;Completeproteome;Cytoplasm;Directproteinsequencing;Diseasemutation;Lyase;Mitochondrion;Referenceproteome;Transitpeptide;Tricarboxylicacidcycle;Tumorsuppressor	ko00020;ko00720;ko05200;ko05211	P07954;P07954-2	P07954;P07954-2	Fumarate hydratase, mitochondrial	FH	>sp|P07954|FUMH_HUMAN Fumarate hydratase, mitochondrial OS=Homo sapiens GN=FH PE=1 SV=3;>sp|P07954-2|FUMH_HUMAN Isoform Cytoplasmic of Fumarate hydratase, mitochondrial OS=Homo sapiens GN=FH
0.147697	0.227495	-0.0609992	0.100978	0.243303	0.274053	Antigen processing and presentation;Endocytosis;MAPK signaling pathway;Measles;Protein processing in endoplasmic reticulum;Spliceosome;Toxoplasmosis	3D-structure;Acetylation;Alternativesplicing;ATP-binding;Chaperone;Completeproteome;Cytoplasm;Directproteinsequencing;Hostcellreceptorforvirusentry;Methylation;Nucleotide-binding;Phosphoprotein;Polymorphism;Receptor;Referenceproteome;Stressresponse	ko03040;ko04010;ko04141;ko04144;ko04612;ko05145;ko05162	P08107;P08107-2;E7EP94;Q5SP16	P08107;P08107-2;E7EP94;Q5SP16	Heat shock 70 kDa protein 1A/1B	HSPA1A	>sp|P08107|HSP71_HUMAN Heat shock 70 kDa protein 1A/1B OS=Homo sapiens GN=HSPA1A PE=1 SV=5;>sp|P08107-2|HSP71_HUMAN Isoform 2 of Heat shock 70 kDa protein 1A/1B OS=Homo sapiens GN=HSPA1A;>tr|E7EP94|E7EP94_HUMAN Heat shock 70 kDa protein 1A/1B OS=Homo sapie
-0.10642	-0.116974	-0.153078	-0.0702998	-0.0905572	-0.0830495	Antigen processing and presentation;NOD-like receptor signaling pathway;Pathways in cancer;Plant-pathogen interaction;Progesterone-mediated oocyte maturation;Prostate cancer;Protein processing in endoplasmic reticulum	3D-structure;Acetylation;ATP-binding;Chaperone;Coiledcoil;Completeproteome;Cytoplasm;Directproteinsequencing;Glycoprotein;Nucleotide-binding;Phosphoprotein;Polymorphism;Referenceproteome;S-nitrosylation;Stressresponse;Ublconjugation	ko04141;ko04612;ko04621;ko04626;ko04914;ko05200;ko05215	P08238;Q58FF7	P08238	Heat shock protein HSP 90-beta	HSP90AB1	>sp|P08238|HS90B_HUMAN Heat shock protein HSP 90-beta OS=Homo sapiens GN=HSP90AB1 PE=1 SV=4
0.185359	-0.0931248	0.159242	0.274649	0.062398	0.040121	Protein export	3D-structure;Alternativesplicing;Completeproteome;Endoplasmicreticulum;GTP-binding;Membrane;Nucleotide-binding;Phosphoprotein;Receptor;Referenceproteome	ko03060	P08240;P08240-2	P08240;P08240-2	Signal recognition particle receptor subunit alpha	SRPR	>sp|P08240|SRPR_HUMAN Signal recognition particle receptor subunit alpha OS=Homo sapiens GN=SRPR PE=1 SV=2;>sp|P08240-2|SRPR_HUMAN Isoform 2 of Signal recognition particle receptor subunit alpha OS=Homo sapiens GN=SRPR
0.49252	0.411535	NaN	0.629473	0.409147	0.543496	Alanine, aspartate and glutamate metabolism;Nitrogen metabolism	Acetylation;Alternativesplicing;Amino-acidbiosynthesis;Asparaginebiosynthesis;ATP-binding;Completeproteome;Glutamineamidotransferase;Ligase;Nucleotide-binding;Polymorphism;Referenceproteome	ko00250;ko00910	P08243;P08243-2;P08243-3;F8WEJ5	P08243;P08243-2;P08243-3;F8WEJ5	Asparagine synthetase [glutamine-hydrolyzing]	ASNS	>sp|P08243|ASNS_HUMAN Asparagine synthetase [glutamine-hydrolyzing] OS=Homo sapiens GN=ASNS PE=1 SV=4;>sp|P08243-2|ASNS_HUMAN Isoform 2 of Asparagine synthetase [glutamine-hydrolyzing] OS=Homo sapiens GN=ASNS;>sp|P08243-3|ASNS_HUMAN Isoform 3 of Asparagine
-0.305111	-0.304006	-0.165952	-0.220093	-0.137632	-0.277411	Butanoate metabolism;Citrate cycle (TCA cycle);Glycolysis / Gluconeogenesis;Pyruvate metabolism;Valine, leucine and isoleucine biosynthesis	3D-structure;Acetylation;Alternativesplicing;Carbohydratemetabolism;Completeproteome;Diseasemutation;Glucosemetabolism;Leighsyndrome;Mitochondrion;Oxidoreductase;Phosphoprotein;Polymorphism;Pyruvate;Referenceproteome;Thiaminepyrophosphate;Transitpeptide;Tricarboxylicacidcycle	ko00010;ko00020;ko00290;ko00620;ko00650	P08559-4;P08559-2;P08559;P08559-3;P29803;Q5JPU1;Q5JPT9;Q5JPU0;Q5JPU3;Q5JPU2	P08559-4;P08559-2;P08559;P08559-3	Pyruvate dehydrogenase E1 component subunit alpha, somatic form, mitochondrial	PDHA1	>sp|P08559-4|ODPA_HUMAN Isoform 4 of Pyruvate dehydrogenase E1 component subunit alpha, somatic form, mitochondrial OS=Homo sapiens GN=PDHA1;>sp|P08559-2|ODPA_HUMAN Isoform 2 of Pyruvate dehydrogenase E1 component subunit alpha, somatic form, mitochondrial
-0.218464	-0.264564	-0.150673	-0.111305	-0.0809575	-0.0556513	Alzheimer's disease;Cardiac muscle contraction;Huntington's disease;Oxidative phosphorylation;Parkinson's disease	Completeproteome;Electrontransport;Heme;Iron;Membrane;Metal-binding;Mitochondrion;Mitochondrioninnermembrane;Polymorphism;Referenceproteome;Respiratorychain;Transitpeptide;Transmembrane;Transmembranehelix;Transport	ko00190;ko04260;ko05010;ko05012;ko05016	P08574	P08574	Cytochrome c1, heme protein, mitochondrial	CYC1	>sp|P08574|CY1_HUMAN Cytochrome c1, heme protein, mitochondrial OS=Homo sapiens GN=CYC1 PE=1 SV=3
-0.0279838	-0.0436905	-0.0650533	-0.147234	-0.190503	0.033652	Spliceosome	3D-structure;Acetylation;Alternativesplicing;Completeproteome;Directproteinsequencing;mRNAprocessing;Nucleus;Phosphoprotein;Referenceproteome;Ribonucleoprotein;RNA-binding	ko03040	P08621;P08621-2;P08621-3;M0QYR1;P08621-4;M0QX04	P08621;P08621-2;P08621-3;M0QYR1	U1 small nuclear ribonucleoprotein 70 kDa	SNRNP70	>sp|P08621|RU17_HUMAN U1 small nuclear ribonucleoprotein 70 kDa OS=Homo sapiens GN=SNRNP70 PE=1 SV=2;>sp|P08621-2|RU17_HUMAN Isoform 2 of U1 small nuclear ribonucleoprotein 70 kDa OS=Homo sapiens GN=SNRNP70;>sp|P08621-3|RU17_HUMAN Isoform 3 of U1 small nuc
-0.158832	0.0817487	-0.560622	-0.287272	-0.230296	-0.189401	Arrhythmogenic right ventricular cardiomyopathy (ARVC);Bacterial invasion of epithelial cells;Dilated cardiomyopathy;ECM-receptor interaction;Focal adhesion;Hematopoietic cell lineage;Hypertrophic cardiomyopathy (HCM);Phagosome;Regulation of actin cytoskeleton;Shigellosis	3D-structure;Calcium;Celladhesion;Cleavageonpairofbasicresidues;Completeproteome;Directproteinsequencing;Disulfidebond;Glycoprotein;Host-virusinteraction;Integrin;Membrane;Metal-binding;Polymorphism;Receptor;Referenceproteome;Repeat;Signal;Transmembrane;Transmembranehelix	ko04145;ko04510;ko04512;ko04640;ko04810;ko05100;ko05131;ko05410;ko05412;ko05414	P08648	P08648	Integrin alpha-5;Integrin alpha-5 heavy chain;Integrin alpha-5 light chain	ITGA5	>sp|P08648|ITA5_HUMAN Integrin alpha-5 OS=Homo sapiens GN=ITGA5 PE=1 SV=2
0.127897	0.0889556	0.148348	0.172743	0.182947	0.177089	Amyotrophic lateral sclerosis (ALS);Arrhythmogenic right ventricular cardiomyopathy (ARVC);Dilated cardiomyopathy;Hypertrophic cardiomyopathy (HCM)	3D-structure;Acetylation;ADP-ribosylation;Alternativesplicing;Amyotrophiclateralsclerosis;Cardiomyopathy;Charcot-Marie-Toothdisease;Coiledcoil;Completeproteome;Cytoplasm;Desmin-relatedmyopathy;Developmentalprotein;Differentiation;Directproteinsequencing;Diseasemutation;Glycoprotein;Host-virusinteraction;Intermediatefilament;Muscleprotein;Myofibrillarmyopathy;Neurodegeneration;Neurogenesis;Neuropa…	ko05014;ko05410;ko05412;ko05414	P08670;B0YJC4;B0YJC5;Q5JVS8;P17661;P41219-2;P41219;H7C5W5;P12036;P12036-2;P07197;E7ESP9;E7EMV2;P07196;P07197-2;Q16352	P08670;B0YJC4;B0YJC5	Vimentin	VIM	>sp|P08670|VIME_HUMAN Vimentin OS=Homo sapiens GN=VIM PE=1 SV=4;>tr|B0YJC4|B0YJC4_HUMAN Vimentin OS=Homo sapiens GN=VIM PE=2 SV=1;>tr|B0YJC5|B0YJC5_HUMAN Vimentin OS=Homo sapiens GN=VIM PE=2 SV=1
-0.112724	-0.188891	-0.13193	-0.129766	-0.0828968	-0.205846	Ribosome	3D-structure;Completeproteome;Diamond-Blackfananemia;Directproteinsequencing;Phosphoprotein;Polymorphism;Referenceproteome;Ribonucleoprotein;Ribosomalprotein	ko03010	P08708;P0CW22;H0YK46;H0YN88;H0YN73;H3BNC9	P08708;P0CW22;H0YK46;H0YN88;H0YN73	40S ribosomal protein S17;40S ribosomal protein S17-like	RPS17;RPS17L	>sp|P08708|RS17_HUMAN 40S ribosomal protein S17 OS=Homo sapiens GN=RPS17 PE=1 SV=2;>sp|P0CW22|RS17L_HUMAN 40S ribosomal protein S17-like OS=Homo sapiens GN=RPS17L PE=1 SV=1;>tr|H0YK46|H0YK46_HUMAN 40S ribosomal protein S17 (Fragment) OS=Homo sapiens GN=RPS
0.183963	0.152378	0.163885	0.0408223	0.0207689	0.0517201		3D-structure;Acetylation;Annexin;Bloodcoagulation;Calcium;Calcium/phospholipid-binding;Completeproteome;Directproteinsequencing;Hemostasis;Referenceproteome;Repeat		P08758;D6RBL5;D6RBE9;E9PHT9;D6RCN3	P08758;D6RBL5;D6RBE9;E9PHT9	Annexin A5;Annexin	ANXA5	>sp|P08758|ANXA5_HUMAN Annexin A5 OS=Homo sapiens GN=ANXA5 PE=1 SV=2;>tr|D6RBL5|D6RBL5_HUMAN Annexin OS=Homo sapiens GN=ANXA5 PE=2 SV=1;>tr|D6RBE9|D6RBE9_HUMAN Annexin OS=Homo sapiens GN=ANXA5 PE=2 SV=1;>tr|E9PHT9|E9PHT9_HUMAN Annexin OS=Homo sapiens GN=AN
0.0332292	0.16337	0.0790197	0.145612	0.254352	0.223423	Spliceosome	3D-structure;Acetylation;Completeproteome;Directproteinsequencing;mRNAprocessing;mRNAsplicing;Nucleus;Phosphoprotein;Referenceproteome;Repeat;Ribonucleoprotein;RNA-binding;Spliceosome	ko03040	P09012;M0R268;M0QZG7;M0R2B8;M0R221;M0QXK2;M0R0G9	P09012;M0R268;M0QZG7;M0R2B8;M0R221;M0QXK2;M0R0G9	U1 small nuclear ribonucleoprotein A	SNRPA	>sp|P09012|SNRPA_HUMAN U1 small nuclear ribonucleoprotein A OS=Homo sapiens GN=SNRPA PE=1 SV=3;>tr|M0R268|M0R268_HUMAN U1 small nuclear ribonucleoprotein A (Fragment) OS=Homo sapiens GN=SNRPA PE=4 SV=1;>tr|M0QZG7|M0QZG7_HUMAN U1 small nuclear ribonucleopro
-0.164609	-0.208961	-0.402111	-0.144249	-0.158542	-0.145621	Drug metabolism - cytochrome P450;Glutathione metabolism;Metabolism of xenobiotics by cytochrome P450	3D-structure;Acetylation;Completeproteome;Cytoplasm;Directproteinsequencing;Mitochondrion;Nucleus;Phosphoprotein;Polymorphism;Referenceproteome;Transferase	ko00480;ko00980;ko00982	P09211;A8MX94	P09211;A8MX94	Glutathione S-transferase P	GSTP1	>sp|P09211|GSTP1_HUMAN Glutathione S-transferase P OS=Homo sapiens GN=GSTP1 PE=1 SV=2;>tr|A8MX94|A8MX94_HUMAN Glutathione S-transferase P OS=Homo sapiens GN=GSTP1 PE=2 SV=1
0.032242	0.196103	0.0490731	0.0354831	0.088413	0.0973411		3D-structure;Acetylation;Completeproteome;Directproteinsequencing;Extracellularmatrix;Lectin;Referenceproteome;Secreted		P09382	P09382	Galectin-1	LGALS1	>sp|P09382|LEG1_HUMAN Galectin-1 OS=Homo sapiens GN=LGALS1 PE=1 SV=2
-0.176316	-0.218447	-0.0940946	-0.0740613	-0.15859	-0.0850376	Base excision repair	3D-structure;Acetylation;Chromosome;Completeproteome;Directproteinsequencing;DNA-binding;Isopeptidebond;Nucleus;Phosphoprotein;Polymorphism;Referenceproteome;Repeat;Ublconjugation	ko03410	P09429;Q5T7C6;Q5T7C4;B2RPK0;Q5T7C0	P09429;Q5T7C6;Q5T7C4;B2RPK0;Q5T7C0	High mobility group protein B1;Putative high mobility group protein B1-like 1	HMGB1;HMGB1P1	>sp|P09429|HMGB1_HUMAN High mobility group protein B1 OS=Homo sapiens GN=HMGB1 PE=1 SV=3;>tr|Q5T7C6|Q5T7C6_HUMAN High mobility group protein B1 (Fragment) OS=Homo sapiens GN=HMGB1 PE=2 SV=1;>tr|Q5T7C4|Q5T7C4_HUMAN High mobility group protein B1 OS=Homo sap
-0.0367478	-0.0214383	-0.0797829	-0.173563	-0.187707	-0.16882	Bacterial invasion of epithelial cells;Endocrine and other factor-regulated calcium reabsorption;Endocytosis;Huntington's disease;Lysosome	Alternativesplicing;Calcium;Coatedpit;Completeproteome;Cytoplasmicvesicle;Membrane;Phosphoprotein;Referenceproteome	ko04142;ko04144;ko04961;ko05016;ko05100	P09496;P09496-3;P09496-4;P09496-2;F8WF69;C9J8P9;P09496-5	P09496;P09496-3;P09496-4;P09496-2;F8WF69;C9J8P9;P09496-5	Clathrin light chain A	CLTA	>sp|P09496|CLCA_HUMAN Clathrin light chain A OS=Homo sapiens GN=CLTA PE=1 SV=1;>sp|P09496-3|CLCA_HUMAN Isoform 3 of Clathrin light chain A OS=Homo sapiens GN=CLTA;>sp|P09496-4|CLCA_HUMAN Isoform 4 of Clathrin light chain A OS=Homo sapiens GN=CLTA;>sp|P0949
-0.0407937	-0.0800117	-0.186278	0.0490731	0.10742	0.0600474	Bacterial invasion of epithelial cells;Endocrine and other factor-regulated calcium reabsorption;Endocytosis;Huntington's disease;Lysosome	Alternativesplicing;Calcium;Coatedpit;Completeproteome;Cytoplasmicvesicle;Disulfidebond;Membrane;Phosphoprotein;Referenceproteome	ko04142;ko04144;ko04961;ko05016;ko05100	P09497;P09497-2;D6RJD1;H0Y9Q6	P09497;P09497-2;D6RJD1	Clathrin light chain B	CLTB	>sp|P09497|CLCB_HUMAN Clathrin light chain B OS=Homo sapiens GN=CLTB PE=1 SV=1;>sp|P09497-2|CLCB_HUMAN Isoform Non-brain of Clathrin light chain B OS=Homo sapiens GN=CLTB;>tr|D6RJD1|D6RJD1_HUMAN Clathrin light chain B (Fragment) OS=Homo sapiens GN=CLTB PE=
0.270589	0.0482362	0.208018	0.154713	0.0230425	0.0127832	Base excision repair	3D-structure;Acetylation;ADP-ribosylation;Completeproteome;Directproteinsequencing;DNA-binding;DNAdamage;DNArepair;Glycosyltransferase;Metal-binding;NAD;Nucleus;Phosphoprotein;Polymorphism;Referenceproteome;Repeat;S-nitrosylation;Transcription;Transcriptionregulation;Transferase;Zinc;Zinc-finger	ko03410	P09874	P09874	Poly [ADP-ribose] polymerase 1	PARP1	>sp|P09874|PARP1_HUMAN Poly [ADP-ribose] polymerase 1 OS=Homo sapiens GN=PARP1 PE=1 SV=4
-0.0696033	-0.0152721	-0.115144	-0.0210283	-0.0263373	-0.0356679	Parkinson's disease	3D-structure;Completeproteome;Cytoplasm;Directproteinsequencing;Endoplasmicreticulum;Glycoprotein;Hydrolase;Ligase;Lipoprotein;Membrane;Neurodegeneration;Oxidation;Parkinsondisease;Parkinsonism;Polymorphism;Prenylation;Protease;Referenceproteome;Thiolprotease;Ublconjugationpathway	ko05012	P09936;D6R956;D6RE83;D6R974;D6RF53	P09936;D6R956;D6RE83;D6R974	Ubiquitin carboxyl-terminal hydrolase isozyme L1	UCHL1	>sp|P09936|UCHL1_HUMAN Ubiquitin carboxyl-terminal hydrolase isozyme L1 OS=Homo sapiens GN=UCHL1 PE=1 SV=2;>tr|D6R956|D6R956_HUMAN Ubiquitin carboxyl-terminal hydrolase isozyme L1 OS=Homo sapiens GN=UCHL1 PE=2 SV=1;>tr|D6RE83|D6RE83_HUMAN Ubiquitin carboxy
-0.150113	-0.0181327	-0.074441	-0.187165	-0.0574217	-0.0917097	Arachidonic acid metabolism	3D-structure;Acetylation;Alternativesplicing;Completeproteome;Cytoplasm;Directproteinsequencing;Hydrolase;Leukotrienebiosynthesis;Metal-binding;Metalloprotease;Phosphoprotein;Polymorphism;Protease;Referenceproteome;Zinc	ko00590	P09960;P09960-2;P09960-4;P09960-3;B4DEH5	P09960;P09960-2;P09960-4;P09960-3	Leukotriene A-4 hydrolase	LTA4H	>sp|P09960|LKHA4_HUMAN Leukotriene A-4 hydrolase OS=Homo sapiens GN=LTA4H PE=1 SV=2;>sp|P09960-2|LKHA4_HUMAN Isoform 2 of Leukotriene A-4 hydrolase OS=Homo sapiens GN=LTA4H;>sp|P09960-4|LKHA4_HUMAN Isoform 4 of Leukotriene A-4 hydrolase OS=Homo sapiens GN=
-0.0254854	-0.101877	0.0720372	0.114367	0.0692898	-0.0219948	Systemic lupus erythematosus	3D-structure;Acetylation;Alternativesplicing;Chromosome;Completeproteome;DNA-binding;Isopeptidebond;Nucleosomecore;Nucleus;Phosphoprotein;Polymorphism;Referenceproteome;Ublconjugation	ko05322	P0C0S5;Q71UI9;C9J0D1;Q71UI9-2;Q71UI9-4;Q71UI9-3;Q9BTM1-2;C9J386;Q71UI9-5	P0C0S5;Q71UI9;C9J0D1;Q71UI9-2;Q71UI9-4;Q71UI9-3;Q9BTM1-2;C9J386	Histone H2A.Z;Histone H2A.V;Histone H2A	H2AFZ;H2AFV	>sp|P0C0S5|H2AZ_HUMAN Histone H2A.Z OS=Homo sapiens GN=H2AFZ PE=1 SV=2;>sp|Q71UI9|H2AV_HUMAN Histone H2A.V OS=Homo sapiens GN=H2AFV PE=1 SV=3;>tr|C9J0D1|C9J0D1_HUMAN Histone H2A OS=Homo sapiens GN=H2AFV PE=2 SV=1;>sp|Q71UI9-2|H2AV_HUMAN Isoform 2 of Histon
0.183836	0.0561673	0.0920721	0.182692	0.124196	0.165301	Citrate cycle (TCA cycle);Glycolysis / Gluconeogenesis;Pyruvate metabolism	3D-structure;Acetylation;Acyltransferase;Carbohydratemetabolism;Completeproteome;Glucosemetabolism;Lipoyl;Mitochondrion;Polymorphism;Referenceproteome;Repeat;Transferase;Transitpeptide;Tricarboxylicacidcycle	ko00010;ko00020;ko00620	P10515;H0YDD4;F5H7M3;E9PEJ4	P10515;H0YDD4;F5H7M3;E9PEJ4	Dihydrolipoyllysine-residue acetyltransferase component of pyruvate dehydrogenase complex, mitochondrial	DLAT	>sp|P10515|ODP2_HUMAN Dihydrolipoyllysine-residue acetyltransferase component of pyruvate dehydrogenase complex, mitochondrial OS=Homo sapiens GN=DLAT PE=1 SV=3;>tr|H0YDD4|H0YDD4_HUMAN Dihydrolipoyllysine-residue acetyltransferase component of pyruvate deh
0.0313951	-0.00128459	0.051024	0.0170666	-0.0305161	-0.03623		3D-structure;Acetylation;Activator;Alternativesplicing;Completeproteome;Cytoplasm;Directproteinsequencing;Disulfidebond;Electrontransport;Nucleus;Redox-activecenter;Referenceproteome;Secreted;S-nitrosylation;Transcription;Transcriptionregulation;Transport;Ublconjugation		P10599;P10599-2	P10599;P10599-2	Thioredoxin	TXN	>sp|P10599|THIO_HUMAN Thioredoxin OS=Homo sapiens GN=TXN PE=1 SV=3;>sp|P10599-2|THIO_HUMAN Isoform 2 of Thioredoxin OS=Homo sapiens GN=TXN
-0.238	-0.395056	-0.220665	-0.24214	0.62742	-0.337776	Methane metabolism	3D-structure;Acetylation;Completeproteome;Cytoplasm;Cytoplasmicvesicle;Directproteinsequencing;Hydrolase;Polymorphism;Referenceproteome;Serineesterase	ko00680	P10768;H7BZT7	P10768;H7BZT7	S-formylglutathione hydrolase	ESD	>sp|P10768|ESTD_HUMAN S-formylglutathione hydrolase OS=Homo sapiens GN=ESD PE=1 SV=2;>tr|H7BZT7|H7BZT7_HUMAN S-formylglutathione hydrolase (Fragment) OS=Homo sapiens GN=ESD PE=4 SV=1
-0.0620681	-0.0828356	0.0209111	0.150949	0.10044	0.0589399	ko05152;RNA degradation;Type I diabetes mellitus	Acetylation;ATP-binding;Chaperone;Completeproteome;Cytoplasm;Directproteinsequencing;Diseasemutation;Hereditaryspasticparaplegia;Host-virusinteraction;Leukodystrophy;Mitochondrion;Neurodegeneration;Nucleotide-binding;Phosphoprotein;Referenceproteome;Stressresponse;Transitpeptide	ko03018;ko04940;ko05152	P10809;E7ESH4;E7EXB4;B7Z712;C9JL25;C9JCQ4;C9JL19;C9J0S9	P10809	60 kDa heat shock protein, mitochondrial	HSPD1	>sp|P10809|CH60_HUMAN 60 kDa heat shock protein, mitochondrial OS=Homo sapiens GN=HSPD1 PE=1 SV=2
0.0326651	0.0160683	0.0487942	0.0976109	0.0982848	0.145351	Prion diseases;Protein export;Protein processing in endoplasmic reticulum	3D-structure;ATP-binding;Completeproteome;Cytoplasm;Directproteinsequencing;Endoplasmicreticulum;Methylation;Nitration;Nucleotide-binding;Phosphoprotein;Polymorphism;Referenceproteome;Signal	ko03060;ko04141;ko05020	P11021	P11021	78 kDa glucose-regulated protein	HSPA5	>sp|P11021|GRP78_HUMAN 78 kDa glucose-regulated protein OS=Homo sapiens GN=HSPA5 PE=1 SV=2
0.0504668	-0.00429115	0.0666747	0.0680517	0.138028	0.0652966	Antigen processing and presentation;Endocytosis;MAPK signaling pathway;Measles;Protein processing in endoplasmic reticulum;Spliceosome;Toxoplasmosis	3D-structure;Acetylation;Alternativesplicing;ATP-binding;Chaperone;Completeproteome;Cytoplasm;Directproteinsequencing;Host-virusinteraction;Methylation;mRNAprocessing;mRNAsplicing;Nucleotide-binding;Nucleus;Phosphoprotein;Polymorphism;Referenceproteome;Repressor;Spliceosome;Stressresponse;Transcription;Transcriptionregulation;Ublconjugation	ko03040;ko04010;ko04141;ko04144;ko04612;ko05145;ko05162	P11142;E9PKE3;E9PNE6;P11142-2;A8K7Q2;E9PN89;E9PS65;E9PLF4;P54652;E9PK54;E9PQK7;E9PQQ4;E9PI65;E9PM13;E9PPY6;E9PN25	P11142;E9PKE3;E9PNE6;P11142-2;A8K7Q2;E9PN89	Heat shock cognate 71 kDa protein	HSPA8	>sp|P11142|HSP7C_HUMAN Heat shock cognate 71 kDa protein OS=Homo sapiens GN=HSPA8 PE=1 SV=1;>tr|E9PKE3|E9PKE3_HUMAN Heat shock cognate 71 kDa protein OS=Homo sapiens GN=HSPA8 PE=2 SV=1;>tr|E9PNE6|E9PNE6_HUMAN Heat shock cognate 71 kDa protein OS=Homo sapie
-0.0704968	-0.0696942	-0.0675759	-0.139458	-0.262036	-0.21215	Butanoate metabolism;Citrate cycle (TCA cycle);Glycolysis / Gluconeogenesis;Pyruvate metabolism;Valine, leucine and isoleucine biosynthesis	3D-structure;Alternativesplicing;Carbohydratemetabolism;Completeproteome;Directproteinsequencing;Diseasemutation;Glucosemetabolism;Mitochondrion;Oxidoreductase;Phosphoprotein;Polymorphism;Pyruvate;Referenceproteome;Thiaminepyrophosphate;Transitpeptide;Tricarboxylicacidcycle	ko00010;ko00020;ko00290;ko00620;ko00650	P11177;P11177-2;P11177-3;C9J634;F8WF02	P11177;P11177-2;P11177-3;C9J634	Pyruvate dehydrogenase E1 component subunit beta, mitochondrial	PDHB	>sp|P11177|ODPB_HUMAN Pyruvate dehydrogenase E1 component subunit beta, mitochondrial OS=Homo sapiens GN=PDHB PE=1 SV=3;>sp|P11177-2|ODPB_HUMAN Isoform 2 of Pyruvate dehydrogenase E1 component subunit beta, mitochondrial OS=Homo sapiens GN=PDHB;>sp|P11177-
0.190172	0.308244	0.159887	0.0371714	0.0465609	0.0816123	Insulin signaling pathway;Starch and sucrose metabolism	3D-structure;Acetylation;Allostericenzyme;Alternativesplicing;Carbohydratemetabolism;Completeproteome;Directproteinsequencing;Diseasemutation;Glycogenmetabolism;Glycogenstoragedisease;Glycosyltransferase;Nucleotide-binding;Phosphoprotein;Polymorphism;Pyridoxalphosphate;Referenceproteome;Transferase	ko00500;ko04910	P11216;H0Y4Z6;P11217;P11217-2	P11216	Glycogen phosphorylase, brain form	PYGB	>sp|P11216|PYGB_HUMAN Glycogen phosphorylase, brain form OS=Homo sapiens GN=PYGB PE=1 SV=5
-0.283527	-0.154008	-0.241953	-0.0734388	-0.153302	-0.0449253		3D-structure;Acetylation;Alternativesplicing;ATP-binding;Chromosomalrearrangement;Completeproteome;Directproteinsequencing;DNA-binding;Host-virusinteraction;Isomerase;Isopeptidebond;Mitochondrion;Nucleotide-binding;Nucleus;Phosphoprotein;Polymorphism;Proto-oncogene;Referenceproteome;Topoisomerase;Transitpeptide;Ublconjugation		P11387;Q969P6;Q969P6-2;E5RIC7;E5RFS0;E5RJ95	P11387	DNA topoisomerase 1	TOP1	>sp|P11387|TOP1_HUMAN DNA topoisomerase 1 OS=Homo sapiens GN=TOP1 PE=1 SV=2
-0.190306	0.00662125	0.0207689	0.0531114	-0.386996	-0.357511	Chloroalkane and chloroalkene degradation;Drug metabolism - cytochrome P450;Fatty acid metabolism;Glycolysis / Gluconeogenesis;Metabolism of xenobiotics by cytochrome P450;Methane metabolism;Naphthalene degradation;Retinol metabolism;Tyrosine metabolism	3D-structure;Acetylation;Completeproteome;Cytoplasm;Directproteinsequencing;Metal-binding;NAD;Oxidoreductase;Polymorphism;Referenceproteome;Zinc	ko00010;ko00071;ko00350;ko00625;ko00626;ko00680;ko00830;ko00980;ko00982	P11766;H0YAG8;D6RFE4;D6R9G2;D6RAY0	P11766;H0YAG8	Alcohol dehydrogenase class-3	ADH5	>sp|P11766|ADHX_HUMAN Alcohol dehydrogenase class-3 OS=Homo sapiens GN=ADH5 PE=1 SV=4;>tr|H0YAG8|H0YAG8_HUMAN Alcohol dehydrogenase class-3 (Fragment) OS=Homo sapiens GN=ADH5 PE=2 SV=1
0.0854246	0.113967	0.0950467	0.143132	0.183836	0.178619	mRNA surveillance pathway;RNA degradation;RNA transport	3D-structure;Acetylation;Alternativesplicing;Completeproteome;Cytoplasm;Directproteinsequencing;Methylation;mRNAprocessing;mRNAsplicing;Nonsense-mediatedmRNAdecay;Nucleus;Phosphoprotein;Polymorphism;Referenceproteome;Repeat;RNA-binding;Spliceosome	ko03013;ko03015;ko03018	P11940;P11940-2;E7ERJ7;E7EQV3;Q9H361;H0YAR2;H0YBN4;H3BNY3;H3BPI5;H0YAP2;H0YB86;E5RJB9;E5RGH3;E5RH24;Q4VXU2;H0YB75;H0YAS6;H0YAS7;H0YEQ8;E5RHG7;H0YC10;Q4VY17;Q5JQF8;E5RFD8;E5RGC4	P11940;P11940-2;E7ERJ7;E7EQV3;Q9H361;H0YAR2	Polyadenylate-binding protein 1;Polyadenylate-binding protein 3	PABPC1;PABPC3	>sp|P11940|PABP1_HUMAN Polyadenylate-binding protein 1 OS=Homo sapiens GN=PABPC1 PE=1 SV=2;>sp|P11940-2|PABP1_HUMAN Isoform 2 of Polyadenylate-binding protein 1 OS=Homo sapiens GN=PABPC1;>tr|E7ERJ7|E7ERJ7_HUMAN Polyadenylate-binding protein 1 OS=Homo sapie
-0.235926	-0.245386	-0.198759	-0.317517	-0.190832	-0.298336	Base excision repair;Cell cycle;DNA replication;Mismatch repair;Nucleotide excision repair	3D-structure;Acetylation;Completeproteome;Directproteinsequencing;DNA-binding;DNAdamage;DNArepair;DNAreplication;Isopeptidebond;Nucleus;Phosphoprotein;Referenceproteome;Ublconjugation	ko03030;ko03410;ko03420;ko03430;ko04110	P12004	P12004	Proliferating cell nuclear antigen	PCNA	>sp|P12004|PCNA_HUMAN Proliferating cell nuclear antigen OS=Homo sapiens GN=PCNA PE=1 SV=1
-0.502382	-0.619936	-0.535269	-0.425036	-0.42343	-0.450794	Aminoacyl-tRNA biosynthesis	3D-structure;Acetylation;Alternativesplicing;Aminoacyl-tRNAsynthetase;ATP-binding;Completeproteome;Cytoplasm;Deafness;Diseasemutation;Ligase;Mitochondrion;Neuropathy;Nucleotide-binding;Phosphoprotein;Polymorphism;Proteinbiosynthesis;Referenceproteome;Retinitispigmentosa;Transitpeptide;Ushersyndrome	ko00970	P12081;P12081-4;P12081-2;P12081-3;B4DDD8;B3KWE1;B4E1C5;E7ETE2;C9JWK3;D6RF05;P49590;B4DDY8;C9JV49;D6RJE6	P12081;P12081-4;P12081-2;P12081-3;B4DDD8;B3KWE1;B4E1C5;E7ETE2;C9JWK3	Histidine--tRNA ligase, cytoplasmic	HARS	>sp|P12081|SYHC_HUMAN Histidine--tRNA ligase, cytoplasmic OS=Homo sapiens GN=HARS PE=1 SV=2;>sp|P12081-4|SYHC_HUMAN Isoform 4 of Histidine--tRNA ligase, cytoplasmic OS=Homo sapiens GN=HARS;>sp|P12081-2|SYHC_HUMAN Isoform 2 of Histidine--tRNA ligase, cytopl
0.00475299	-0.0830954	-0.0386434	-0.133195	-0.123874	-0.00958238	MAPK signaling pathway - yeast;Pathways in cancer;RNA transport;Thyroid cancer	Acetylation;Cellcycle;Celldivision;Centromere;Chromosomalrearrangement;Chromosome;Coiledcoil;Completeproteome;Cytoplasm;Cytoskeleton;Directproteinsequencing;Kinetochore;Membrane;Mitosis;mRNAtransport;Nuclearporecomplex;Nucleus;Phosphoprotein;Polymorphism;Proteintransport;Proto-oncogene;Referenceproteome;Translocation;Transport	ko03013;ko04011;ko05200;ko05216	P12270;Q5SWX9	P12270	Nucleoprotein TPR	TPR	>sp|P12270|TPR_HUMAN Nucleoprotein TPR OS=Homo sapiens GN=TPR PE=1 SV=3
0.038998	0.0210533	0.0850168	-0.00320631	0.0342158	-0.0458483	Adherens junction;Amoebiasis;Arrhythmogenic right ventricular cardiomyopathy (ARVC);Focal adhesion;Leukocyte transendothelial migration;Regulation of actin cytoskeleton;Systemic lupus erythematosus;Tight junction	3D-structure;Acetylation;Actin-binding;Alternativesplicing;Calcium;Cardiomyopathy;Cellmembrane;Cellprojection;Completeproteome;Cytoplasm;Cytoskeleton;Directproteinsequencing;Diseasemutation;Membrane;Metal-binding;Phosphoprotein;Polymorphism;Referenceproteome;Repeat;Ublconjugation	ko04510;ko04520;ko04530;ko04670;ko04810;ko05146;ko05322;ko05412	P12814;P12814-3;B7TY16;P12814-2;H9KV75;H7C5W8;H0YJW3;G3V2W4;B2RCS5;P35609;G3V2N5;H0YJ11;Q08043;G3V2X9;G3V5M4;G3V2E8;B7Z4P8;G3V380;D6RH00	P12814;P12814-3;B7TY16;P12814-2;H9KV75	Alpha-actinin-1	ACTN1	>sp|P12814|ACTN1_HUMAN Alpha-actinin-1 OS=Homo sapiens GN=ACTN1 PE=1 SV=2;>sp|P12814-3|ACTN1_HUMAN Isoform 3 of Alpha-actinin-1 OS=Homo sapiens GN=ACTN1;>tr|B7TY16|B7TY16_HUMAN Actinin alpha 1 isoform 3 OS=Homo sapiens GN=ACTN1 PE=2 SV=1;>sp|P12814-2|ACTN1
-0.0472937	-0.0792341	-0.0496062	-0.0872888	-0.12956	-0.109686	Non-homologous end-joining	3D-structure;Acetylation;Activator;ATP-binding;Chromosome;Completeproteome;Directproteinsequencing;DNA-binding;DNAdamage;DNArecombination;DNArepair;Helicase;Hydrolase;Lyase;Multifunctionalenzyme;Nucleotide-binding;Nucleus;Phosphoprotein;Referenceproteome;Systemiclupuserythematosus;Transcription;Transcriptionregulation	ko03450	P12956;B1AHC8;B1AHC9;F5H1I8	P12956;B1AHC8;B1AHC9;F5H1I8	X-ray repair cross-complementing protein 6	XRCC6	>sp|P12956|XRCC6_HUMAN X-ray repair cross-complementing protein 6 OS=Homo sapiens GN=XRCC6 PE=1 SV=2;>tr|B1AHC8|B1AHC8_HUMAN X-ray repair complementing defective repair in Chinese hamster cells 6 (Ku autoantigen, 70kDa), isoform CRA_b OS=Homo sapiens GN=XR
-0.0905572	-0.075368	-0.115957	-0.0483376	-0.0655212	-0.0719367	Non-homologous end-joining	3D-structure;Acetylation;Activator;ATP-binding;Chromosome;Completeproteome;Directproteinsequencing;DNA-binding;DNAdamage;DNArecombination;DNArepair;Helicase;Hydrolase;Nucleotide-binding;Nucleus;Phosphoprotein;Polymorphism;Referenceproteome;Systemiclupuserythematosus;Transcription;Transcriptionregulation;Ublconjugation	ko03450	P13010	P13010	X-ray repair cross-complementing protein 5	XRCC5	>sp|P13010|XRCC5_HUMAN X-ray repair cross-complementing protein 5 OS=Homo sapiens GN=XRCC5 PE=1 SV=3
-1.16282	-1.25791	-1.25209	-0.98091	-1.02318	-1.09197	Alzheimer's disease;Cardiac muscle contraction;Huntington's disease;Oxidative phosphorylation;Parkinson's disease	Acetylation;Completeproteome;Directproteinsequencing;Membrane;Mitochondrion;Mitochondrioninnermembrane;Polymorphism;Referenceproteome;Transitpeptide	ko00190;ko04260;ko05010;ko05012;ko05016	P13073;H3BNV9;H3BN72;Q86WV2;H3BPG0;H3BNI5	P13073;H3BNV9;H3BN72;Q86WV2	Cytochrome c oxidase subunit 4 isoform 1, mitochondrial	COX4I1	>sp|P13073|COX41_HUMAN Cytochrome c oxidase subunit 4 isoform 1, mitochondrial OS=Homo sapiens GN=COX4I1 PE=1 SV=1;>tr|H3BNV9|H3BNV9_HUMAN Cytochrome c oxidase subunit 4 isoform 1, mitochondrial OS=Homo sapiens GN=COX4I1 PE=2 SV=1;>tr|H3BN72|H3BN72_HUMAN C
0.105678	0.0676387	-0.000317429	0.0922074	0.0668125	0.10286		3D-structure;Completeproteome;Cytoplasm;Directproteinsequencing;Leucine-richrepeat;Phosphoprotein;Polymorphism;Referenceproteome;Repeat		P13489;E9PIM9;H0YCR7;E9PLZ3;E9PMJ3;E9PIK5;E9PMN0;E9PMA9	P13489	Ribonuclease inhibitor	RNH1	>sp|P13489|RINI_HUMAN Ribonuclease inhibitor OS=Homo sapiens GN=RNH1 PE=1 SV=2
-0.0520422	-0.0294113	-0.0385841	0.0356239	0.0817487	0.0216219		3D-structure;Acetylation;Completeproteome;Cytoplasm;Directproteinsequencing;Elongationfactor;GTP-binding;Nucleotide-binding;Phosphoprotein;Proteinbiosynthesis;Referenceproteome;Ublconjugation		P13639;M0R0I6	P13639	Elongation factor 2	EEF2	>sp|P13639|EF2_HUMAN Elongation factor 2 OS=Homo sapiens GN=EEF2 PE=1 SV=4
-0.0928632	-0.0355496	0.00446549	-0.0209551	-0.0377249	0.00762616	Protein processing in endoplasmic reticulum;Vibrio cholerae infection	3D-structure;Acetylation;Completeproteome;Directproteinsequencing;Disulfidebond;Endoplasmicreticulum;Isomerase;Polymorphism;Redox-activecenter;Referenceproteome;Repeat;Signal	ko04141;ko05110	P13667;C9JMN9	P13667	Protein disulfide-isomerase A4	PDIA4	>sp|P13667|PDIA4_HUMAN Protein disulfide-isomerase A4 OS=Homo sapiens GN=PDIA4 PE=1 SV=2
-0.295287	-0.985645	-0.36576	-0.680868	0.0806577	-0.3629		3D-structure;Calcium;Completeproteome;Cytoplasm;Directproteinsequencing;Phosphoprotein;Polymorphism;Referenceproteome		Q5W0H4;P13693;E9PJF7;J3KPG2;Q8TBK7;Q56UQ5;H0YCX0	Q5W0H4;P13693;E9PJF7;J3KPG2;Q8TBK7	Translationally-controlled tumor protein	TPT1	>tr|Q5W0H4|Q5W0H4_HUMAN Translationally-controlled tumor protein OS=Homo sapiens GN=TPT1 PE=2 SV=1;>sp|P13693|TCTP_HUMAN Translationally-controlled tumor protein OS=Homo sapiens GN=TPT1 PE=1 SV=1;>tr|E9PJF7|E9PJF7_HUMAN Translationally-controlled tumor pro
0.155231	0.125651	0.0833836	0.194591	0.158854	0.199374		3D-structure;Actin-binding;Calcium;Completeproteome;Cytoplasm;Directproteinsequencing;Isopeptidebond;Metal-binding;Phosphoprotein;Polymorphism;Referenceproteome;Repeat;Ublconjugation		P13797;B4DGB4;F8W8D8;B7Z6M1;B4DI60;H7C4N2	P13797;B4DGB4;F8W8D8;B7Z6M1	Plastin-3	PLS3	>sp|P13797|PLST_HUMAN Plastin-3 OS=Homo sapiens GN=PLS3 PE=1 SV=4;>tr|B4DGB4|B4DGB4_HUMAN Plastin-3 OS=Homo sapiens GN=PLS3 PE=2 SV=1;>tr|F8W8D8|F8W8D8_HUMAN Plastin-3 OS=Homo sapiens GN=PLS3 PE=2 SV=1;>tr|B7Z6M1|B7Z6M1_HUMAN Plastin-3 OS=Homo sapiens GN=P
0.144438	-0.0559962	-0.225143	-0.037414	0.212009	0.122076	One carbon pool by folate	3D-structure;Acetylation;Completeproteome;Hydrolase;Magnesium;Mitochondrion;Multifunctionalenzyme;NAD;One-carbonmetabolism;Oxidoreductase;Referenceproteome;Transitpeptide	ko00670	P13995;Q7Z650;B9A062;B8ZZU9;B4DY35	P13995;Q7Z650;B9A062	Bifunctional methylenetetrahydrofolate dehydrogenase/cyclohydrolase, mitochondrial;NAD-dependent methylenetetrahydrofolate dehydrogenase;Methenyltetrahydrofolate cyclohydrolase	MTHFD2	>sp|P13995|MTDC_HUMAN Bifunctional methylenetetrahydrofolate dehydrogenase/cyclohydrolase, mitochondrial OS=Homo sapiens GN=MTHFD2 PE=1 SV=2;>tr|Q7Z650|Q7Z650_HUMAN Bifunctional methylenetetrahydrofolate dehydrogenase/cyclohydrolase, mitochondrial OS=Homo
-0.342836	-0.385149	-0.379376	-0.376377	-0.406407	-0.363939	Carbon fixation in photosynthetic organisms;Glycolysis / Gluconeogenesis;Purine metabolism;Pyruvate metabolism;Type II diabetes mellitus	3D-structure;Acetylation;Allostericenzyme;Alternativesplicing;ATP-binding;Completeproteome;Cytoplasm;Directproteinsequencing;Glycolysis;Hydroxylation;Kinase;Magnesium;Metal-binding;Nucleotide-binding;Nucleus;Phosphoprotein;Polymorphism;Potassium;Pyruvate;Referenceproteome;Transferase;Ublconjugation	ko00010;ko00230;ko00620;ko00710;ko04930	P14618;P14618-3	P14618;P14618-3	Pyruvate kinase isozymes M1/M2	PKM2	>sp|P14618|KPYM_HUMAN Pyruvate kinase PKM OS=Homo sapiens GN=PKM PE=1 SV=4;>sp|P14618-3|KPYM_HUMAN Isoform 3 of Pyruvate kinase PKM OS=Homo sapiens GN=PKM
0.0144981	-0.0392956	0.0190613	0.0426443	-0.028852	-0.0283516	NOD-like receptor signaling pathway;Pathways in cancer;Plant-pathogen interaction;Prostate cancer;Protein processing in endoplasmic reticulum	ATP-binding;Calcium;Chaperone;Completeproteome;Directproteinsequencing;Disulfidebond;Endoplasmicreticulum;Glycoprotein;Nucleotide-binding;Phosphoprotein;Referenceproteome;Signal;Stressresponse	ko04141;ko04621;ko04626;ko05200;ko05215	P14625;H0YIV0;Q58FF3;F8W026	P14625	Endoplasmin	HSP90B1	>sp|P14625|ENPL_HUMAN Endoplasmin OS=Homo sapiens GN=HSP90B1 PE=1 SV=1
-0.152324	-0.123324	-0.0756568	-0.0986291	-0.120812	-0.0210283		3D-structure;Acetylation;Alternativesplicing;Completeproteome;Cytoplasm;Directproteinsequencing;Nucleus;Phosphoprotein;Referenceproteome;Repeat;Ribonucleoprotein;RNA-binding;Viralnucleoprotein;Virion		P14866;M0QXS5;P14866-2;M0QYT0;M0R1W6;B4DVF8;D6W592;Q8WVV9;Q8WVV9-4;B7WPG3;Q5JB52;H7C464;M0R076	P14866;M0QXS5;P14866-2	Heterogeneous nuclear ribonucleoprotein L	HNRNPL	>sp|P14866|HNRPL_HUMAN Heterogeneous nuclear ribonucleoprotein L OS=Homo sapiens GN=HNRNPL PE=1 SV=2;>tr|M0QXS5|M0QXS5_HUMAN Heterogeneous nuclear ribonucleoprotein L (Fragment) OS=Homo sapiens GN=HNRNPL PE=4 SV=1;>sp|P14866-2|HNRPL_HUMAN Isoform 2 of Hete
-0.01249	-0.11048	-0.0445682	-0.0555613	-0.0737425	-0.0871969	Aminoacyl-tRNA biosynthesis	3D-structure;Acetylation;Aminoacyl-tRNAsynthetase;ATP-binding;Completeproteome;Cytoplasm;Ligase;Nucleotide-binding;Phosphoprotein;Polymorphism;Proteinbiosynthesis;Referenceproteome	ko00970	P14868;Q68CR9;H7BZ35;C9JLC1;C9J7S3;H7C278;C9JQM9	P14868;Q68CR9	Aspartate--tRNA ligase, cytoplasmic	DARS;DKFZp781B11202	>sp|P14868|SYDC_HUMAN Aspartate--tRNA ligase, cytoplasmic OS=Homo sapiens GN=DARS PE=1 SV=2;>tr|Q68CR9|Q68CR9_HUMAN Aspartate--tRNA ligase, cytoplasmic OS=Homo sapiens GN=DKFZp781B11202 PE=2 SV=1
0.0565835	0.159758	0.197236	0.233765	0.0799754	0.184725	Alzheimer's disease;Cardiac muscle contraction;Huntington's disease;Oxidative phosphorylation;Parkinson's disease	Acetylation;Alternativesplicing;Completeproteome;Electrontransport;Membrane;Mitochondrion;Mitochondrioninnermembrane;Polymorphism;Referenceproteome;Respiratorychain;Transport	ko00190;ko04260;ko05010;ko05012;ko05016	P14927;B7Z2R2;P14927-2;E5RHG9	P14927;B7Z2R2;P14927-2;E5RHG9	Cytochrome b-c1 complex subunit 7	UQCRB	>sp|P14927|QCR7_HUMAN Cytochrome b-c1 complex subunit 7 OS=Homo sapiens GN=UQCRB PE=1 SV=2;>tr|B7Z2R2|B7Z2R2_HUMAN Cytochrome b-c1 complex subunit 7 OS=Homo sapiens GN=UQCRB PE=2 SV=1;>sp|P14927-2|QCR7_HUMAN Isoform 2 of Cytochrome b-c1 complex subunit 7 O
-0.478748	-0.483763	-0.564713	-0.482714	-0.621688	-0.389716	Fructose and mannose metabolism;Galactose metabolism;Glycerolipid metabolism;Pentose and glucuronate interconversions;Pyruvate metabolism	3D-structure;Acetylation;Completeproteome;Cytoplasm;Directproteinsequencing;NADP;Oxidoreductase;Polymorphism;Referenceproteome	ko00040;ko00051;ko00052;ko00561;ko00620	P15121;E9PCX2;E9PEF9	P15121;E9PCX2;E9PEF9	Aldose reductase	AKR1B1	>sp|P15121|ALDR_HUMAN Aldose reductase OS=Homo sapiens GN=AKR1B1 PE=1 SV=3;>tr|E9PCX2|E9PCX2_HUMAN Aldose reductase OS=Homo sapiens GN=AKR1B1 PE=2 SV=1;>tr|E9PEF9|E9PEF9_HUMAN Aldose reductase OS=Homo sapiens GN=AKR1B1 PE=2 SV=1
NaN	0.755229	-0.0282192	0.596554	0.208767	0.466966	Cell adhesion molecules (CAMs)	3D-structure;Alternativesplicing;Celladhesion;Cellmembrane;Completeproteome;Disulfidebond;Glycoprotein;Host-virusinteraction;Immunoglobulindomain;Membrane;Phosphoprotein;Polymorphism;Receptor;Referenceproteome;Repeat;Secreted;Signal;Transmembrane;Transmembranehelix	ko04514	P15151;P15151-4;P15151-2;P15151-3	P15151;P15151-4;P15151-2;P15151-3	Poliovirus receptor	PVR	>sp|P15151|PVR_HUMAN Poliovirus receptor OS=Homo sapiens GN=PVR PE=1 SV=2;>sp|P15151-4|PVR_HUMAN Isoform Delta of Poliovirus receptor OS=Homo sapiens GN=PVR;>sp|P15151-2|PVR_HUMAN Isoform Beta of Poliovirus receptor OS=Homo sapiens GN=PVR;>sp|P15151-3|PVR_
-0.118241	-0.166519	0.0522768	-0.146978	-0.134382	-0.050876	mRNA surveillance pathway	3D-structure;Alternativesplicing;Cellcycle;Completeproteome;Cytoplasm;GTP-binding;Nonsense-mediatedmRNAdecay;Nucleotide-binding;Polymorphism;Proteinbiosynthesis;Referenceproteome	ko03015	P15170-3;P15170-2;P15170;H3BR35;Q8IYD1;H3BSV8	P15170-3;P15170-2;P15170;H3BR35	Eukaryotic peptide chain release factor GTP-binding subunit ERF3A	GSPT1	>sp|P15170-3|ERF3A_HUMAN Isoform 3 of Eukaryotic peptide chain release factor GTP-binding subunit ERF3A OS=Homo sapiens GN=GSPT1;>sp|P15170-2|ERF3A_HUMAN Isoform 2 of Eukaryotic peptide chain release factor GTP-binding subunit ERF3A OS=Homo sapiens GN=GSPT
0.180657	0.194213	0.162726	-0.0091613	-0.119981	-0.0361116	Gastric acid secretion;Leukocyte transendothelial migration;Pathogenic Escherichia coli infection;Regulation of actin cytoskeleton	3D-structure;Acetylation;Cellmembrane;Cellprojection;Cellshape;Completeproteome;Cytoplasm;Cytoskeleton;Directproteinsequencing;Membrane;Phosphoprotein;Polymorphism;Referenceproteome	ko04670;ko04810;ko04971;ko05130	P15311;E7EQR4	P15311;E7EQR4	Ezrin	EZR	>sp|P15311|EZRI_HUMAN Ezrin OS=Homo sapiens GN=EZR PE=1 SV=4;>tr|E7EQR4|E7EQR4_HUMAN Ezrin OS=Homo sapiens GN=EZR PE=2 SV=2
0.475708	0.201508	0.443607	0.31823	0.460271	0.0579701		3D-structure;Completeproteome;Cytoplasm;Hydrolase;Phosphoprotein;Protease;Referenceproteome;Thiolprotease;Ublconjugationpathway		P15374;Q5TBK7	P15374;Q5TBK7	Ubiquitin carboxyl-terminal hydrolase isozyme L3	UCHL3	>sp|P15374|UCHL3_HUMAN Ubiquitin carboxyl-terminal hydrolase isozyme L3 OS=Homo sapiens GN=UCHL3 PE=1 SV=1;>tr|Q5TBK7|Q5TBK7_HUMAN Ubiquitin carboxyl-terminal hydrolase isozyme L3 (Fragment) OS=Homo sapiens GN=UCHL3 PE=2 SV=1
0.128953	0.0962619	0.10541	0.169925	0.241596	0.220082	Ribosome	3D-structure;Acetylation;Citrullination;Completeproteome;Directproteinsequencing;Phosphoprotein;Referenceproteome;Repeat;Ribonucleoprotein;Ribosomalprotein	ko03010	P15880;H0YEN5;E9PQD7;E9PMM9;E9PM36;I3L404;E9PPT0;H3BNG3;H0YE27	P15880;H0YEN5;E9PQD7;E9PMM9;E9PM36;I3L404;E9PPT0	40S ribosomal protein S2	RPS2	>sp|P15880|RS2_HUMAN 40S ribosomal protein S2 OS=Homo sapiens GN=RPS2 PE=1 SV=2;>tr|H0YEN5|H0YEN5_HUMAN 40S ribosomal protein S2 (Fragment) OS=Homo sapiens GN=RPS2 PE=2 SV=1;>tr|E9PQD7|E9PQD7_HUMAN 40S ribosomal protein S2 OS=Homo sapiens GN=RPS2 PE=2 SV=1
-0.714681	-0.106343	0.364797	-0.298229	0.0486547	0.00273846	Arachidonic acid metabolism	3D-structure;Acetylation;Completeproteome;Cytoplasm;Directproteinsequencing;NADP;Oxidoreductase;Polymorphism;Referenceproteome	ko00590	P16152;A8MTM1;E9PQ63;B4DFK7	P16152	Carbonyl reductase [NADPH] 1	CBR1	>sp|P16152|CBR1_HUMAN Carbonyl reductase [NADPH] 1 OS=Homo sapiens GN=CBR1 PE=1 SV=3
-0.150273	-0.0646911	-0.108519	-0.149377	-0.130239	-0.12573		3D-structure;Acetylation;Chromosome;Completeproteome;Directproteinsequencing;DNA-binding;Methylation;Nucleus;Phosphoprotein;Polymorphism;Referenceproteome		P16401	P16401	Histone H1.5	HIST1H1B	>sp|P16401|H15_HUMAN Histone H1.5 OS=Homo sapiens GN=HIST1H1B PE=1 SV=3
-0.0405859	-0.0906186	-0.148817	0.0666747	0.151989	0.149259	Alzheimer's disease;Calcium signaling pathway;Pancreatic secretion	Acetylation;Alternativesplicing;ATP-binding;Calcium;Calciumtransport;Completeproteome;Directproteinsequencing;Diseasemutation;Disulfidebond;Endoplasmicreticulum;Epilepsy;Hydrolase;Iontransport;Isopeptidebond;Magnesium;Membrane;Metal-binding;Nitration;Nucleotide-binding;Nucleus;Phosphoprotein;Polymorphism;Referenceproteome;Sarcoplasmicreticulum;Transmembrane;Transmembranehelix;Transport;Ublconjuga…	ko04020;ko04972;ko05010	P16615;P16615-3;P16615-2;P16615-5;P16615-4;H7C5W9;Q93084-5;Q93084-6;Q93084;Q93084-7;Q93084-3;Q93084-2;Q93084-4;O14983;O14983-2;B3KY17;F8VSH0;H3BTW4	P16615;P16615-3;P16615-2;P16615-5;P16615-4;H7C5W9	Sarcoplasmic/endoplasmic reticulum calcium ATPase 2	ATP2A2	>sp|P16615|AT2A2_HUMAN Sarcoplasmic/endoplasmic reticulum calcium ATPase 2 OS=Homo sapiens GN=ATP2A2 PE=1 SV=1;>sp|P16615-3|AT2A2_HUMAN Isoform 3 of Sarcoplasmic/endoplasmic reticulum calcium ATPase 2 OS=Homo sapiens GN=ATP2A2;>sp|P16615-2|AT2A2_HUMAN Isof
-0.461641	-0.121471	-0.456583	-0.472789	0.0272955	-0.107011	Tight junction	Acetylation;Alternativesplicing;Completeproteome;Cytoplasm;DNA-binding;Nucleus;Phosphoprotein;Polymorphism;Referenceproteome;Repressor;Transcription;Transcriptionregulation	ko04530	P16989;P16989-2;P16989-3;H0YG22	P16989;P16989-2;P16989-3	DNA-binding protein A	CSDA	>sp|P16989|YBOX3_HUMAN Y-box-binding protein 3 OS=Homo sapiens GN=YBX3 PE=1 SV=4;>sp|P16989-2|YBOX3_HUMAN Isoform 2 of Y-box-binding protein 3 OS=Homo sapiens GN=YBX3;>sp|P16989-3|YBOX3_HUMAN Isoform 3 of Y-box-binding protein 3 OS=Homo sapiens GN=YBX3
0.0199154	0.126576	NaN	NaN	-0.0482332	-0.548227	Alanine, aspartate and glutamate metabolism;Arginine and proline metabolism;Cysteine and methionine metabolism;Phenylalanine metabolism;Phenylalanine, tyrosine and tryptophan biosynthesis;Tyrosine metabolism	3D-structure;Amino-acidbiosynthesis;Aminotransferase;Completeproteome;Cytoplasm;Directproteinsequencing;Phosphoprotein;Polymorphism;Pyridoxalphosphate;Referenceproteome;Transferase	ko00250;ko00270;ko00330;ko00350;ko00360;ko00400	P17174;B7Z7E9	P17174;B7Z7E9	Aspartate aminotransferase, cytoplasmic;Aspartate aminotransferase	GOT1	>sp|P17174|AATC_HUMAN Aspartate aminotransferase, cytoplasmic OS=Homo sapiens GN=GOT1 PE=1 SV=3;>tr|B7Z7E9|B7Z7E9_HUMAN Aspartate aminotransferase OS=Homo sapiens GN=GOT1 PE=2 SV=1
0.658828	1.05235	1.05381	0.364797	0.25181	0.961772	Alzheimer's disease;Apoptosis;Focal adhesion;Protein processing in endoplasmic reticulum	3D-structure;Alternativesplicing;Calcium;Cellmembrane;Completeproteome;Cytoplasm;Directproteinsequencing;Hydrolase;Membrane;Metal-binding;Polymorphism;Protease;Referenceproteome;Repeat;Thiolprotease	ko04141;ko04210;ko04510;ko05010	P17655;P17655-2	P17655;P17655-2	Calpain-2 catalytic subunit	CAPN2	>sp|P17655|CAN2_HUMAN Calpain-2 catalytic subunit OS=Homo sapiens GN=CAPN2 PE=1 SV=6;>sp|P17655-2|CAN2_HUMAN Isoform 2 of Calpain-2 catalytic subunit OS=Homo sapiens GN=CAPN2
-0.218615	-0.0962675	-0.0553964	0.0106367	-0.104977	-0.148305	Pyrimidine metabolism	3D-structure;Acetylation;ATP-binding;Completeproteome;Glutamineamidotransferase;Ligase;Nucleotide-binding;Phosphoprotein;Polymorphism;Pyrimidinebiosynthesis;Referenceproteome	ko00240	P17812;B4DR64;B7Z9C4;Q9NRF8	P17812;B4DR64	CTP synthase 1	CTPS	>sp|P17812|PYRG1_HUMAN CTP synthase 1 OS=Homo sapiens GN=CTPS1 PE=1 SV=2;>tr|B4DR64|B4DR64_HUMAN CTP synthase 1 OS=Homo sapiens GN=CTPS1 PE=2 SV=1
-0.229315	-0.0948032	NaN	-0.178355	-0.30877	-0.187313	Fructose and mannose metabolism;Galactose metabolism;Glycolysis / Gluconeogenesis;Methane metabolism;Pentose phosphate pathway	Acetylation;Allostericenzyme;Alternativesplicing;ATP-binding;Completeproteome;Directproteinsequencing;Glycolysis;Glycoprotein;Kinase;Magnesium;Metal-binding;Nucleotide-binding;Phosphoprotein;Polymorphism;Referenceproteome;Repeat;Transferase	ko00010;ko00030;ko00051;ko00052;ko00680	P17858;P17858-2	P17858;P17858-2	6-phosphofructokinase, liver type	PFKL	>sp|P17858|K6PL_HUMAN 6-phosphofructokinase, liver type OS=Homo sapiens GN=PFKL PE=1 SV=6;>sp|P17858-2|K6PL_HUMAN Isoform 2 of 6-phosphofructokinase, liver type OS=Homo sapiens GN=PFKL
-0.269182	-0.28293	-0.300928	-0.266125	-0.213972	-0.254117	Proteasome	Acetylation;ATP-binding;Completeproteome;Cytoplasm;Directproteinsequencing;Host-virusinteraction;Nucleotide-binding;Nucleus;Phosphoprotein;Proteasome;Referenceproteome;Ublconjugation	ko03050	P17980;R4GNH3;E9PM69;E9PKD5;E9PMD8;E9PN50;E9PLG2	P17980;R4GNH3;E9PM69;E9PKD5;E9PMD8;E9PN50;E9PLG2	26S protease regulatory subunit 6A	PSMC3	>sp|P17980|PRS6A_HUMAN 26S protease regulatory subunit 6A OS=Homo sapiens GN=PSMC3 PE=1 SV=3;>tr|R4GNH3|R4GNH3_HUMAN 26S protease regulatory subunit 6A OS=Homo sapiens GN=PSMC3 PE=4 SV=1;>tr|E9PM69|E9PM69_HUMAN 26S protease regulatory subunit 6A OS=Homo sa
-0.102852	-0.0952963	-0.121408	-0.064314	-0.106296	-0.0822093		Acetylation;ATP-binding;Chaperone;Completeproteome;Cytoplasm;Cytoskeleton;Directproteinsequencing;Nucleotide-binding;Phosphoprotein;Polymorphism;Referenceproteome		P17987;E7ERF2;E7EQR6;F5H282;F5H136;F5H676;F5H726;F5GZ03;F5GZI8;F5H7Y1;F5GYL4	P17987;E7ERF2;E7EQR6;F5H282	T-complex protein 1 subunit alpha	TCP1	>sp|P17987|TCPA_HUMAN T-complex protein 1 subunit alpha OS=Homo sapiens GN=TCP1 PE=1 SV=1;>tr|E7ERF2|E7ERF2_HUMAN T-complex protein 1 subunit alpha OS=Homo sapiens GN=TCP1 PE=2 SV=1;>tr|E7EQR6|E7EQR6_HUMAN T-complex protein 1 subunit alpha OS=Homo sapiens
0.234133	-0.0241645	0.147958	0.167358	0.271067	0.191815	Adherens junction;Insulin signaling pathway	3D-structure;Acetylation;Completeproteome;Directproteinsequencing;Endoplasmicreticulum;Hydrolase;Membrane;Oxidation;Phosphoprotein;Polymorphism;Proteinphosphatase;Receptor;Referenceproteome;S-nitrosylation	ko04520;ko04910	P18031;B4DSN5	P18031;B4DSN5	Tyrosine-protein phosphatase non-receptor type 1	PTPN1	>sp|P18031|PTN1_HUMAN Tyrosine-protein phosphatase non-receptor type 1 OS=Homo sapiens GN=PTPN1 PE=1 SV=1;>tr|B4DSN5|B4DSN5_HUMAN Tyrosine-protein phosphatase non-receptor type OS=Homo sapiens GN=PTPN1 PE=2 SV=1
0.141825	-0.0699516	0.238665	0.166972	-0.102899	0.104873	Ribosome	3D-structure;Acetylation;Completeproteome;Directproteinsequencing;Phosphoprotein;Referenceproteome;Repeat;Ribonucleoprotein;Ribosomalprotein;RNA-binding	ko03010	P18124;A8MUD9;C9JIJ5;C9JZ88	P18124;A8MUD9	60S ribosomal protein L7	RPL7	>sp|P18124|RL7_HUMAN 60S ribosomal protein L7 OS=Homo sapiens GN=RPL7 PE=1 SV=1;>tr|A8MUD9|A8MUD9_HUMAN 60S ribosomal protein L7 OS=Homo sapiens GN=RPL7 PE=2 SV=1
0.0409626	0.0169242	0.0920721	-0.0785332	-0.0319019	-0.0306929	Adherens junction;Amoebiasis;Bacterial invasion of epithelial cells;Focal adhesion;Leukocyte transendothelial migration;Regulation of actin cytoskeleton;Shigellosis	3D-structure;Acetylation;Actin-binding;Alternativesplicing;Cardiomyopathy;Celladhesion;Celljunction;Cellmembrane;Completeproteome;Cytoplasm;Cytoskeleton;Directproteinsequencing;Diseasemutation;Lipoprotein;Membrane;Palmitate;Phosphoprotein;Polymorphism;Referenceproteome;Repeat	ko04510;ko04520;ko04670;ko04810;ko05100;ko05131;ko05146	P18206;P18206-2;Q5JQ13;B4DTM7;P18206-3	P18206;P18206-2;Q5JQ13	Vinculin	VCL	>sp|P18206|VINC_HUMAN Vinculin OS=Homo sapiens GN=VCL PE=1 SV=4;>sp|P18206-2|VINC_HUMAN Isoform 1 of Vinculin OS=Homo sapiens GN=VCL;>tr|Q5JQ13|Q5JQ13_HUMAN Vinculin (Fragment) OS=Homo sapiens GN=VCL PE=2 SV=1
-0.165224	-0.145573	-0.136775	0.0214797	-0.026543	0.0533895	Glycolysis / Gluconeogenesis;Methane metabolism	3D-structure;Acetylation;Completeproteome;Directproteinsequencing;Diseasemutation;Glycogenstoragedisease;Glycolysis;Hydrolase;Isomerase;Isopeptidebond;Phosphoprotein;Polymorphism;Referenceproteome;Ublconjugation	ko00010;ko00680	P18669;Q8N0Y7;P15259	P18669	Phosphoglycerate mutase 1	PGAM1	>sp|P18669|PGAM1_HUMAN Phosphoglycerate mutase 1 OS=Homo sapiens GN=PGAM1 PE=1 SV=2
0.0712136	0.110096	0.105142	0.0802483	0.140779	0.0859685		3D-structure;Alternativesplicing;Cellcycle;Celldivision;Completeproteome;Cytoplasm;Directproteinsequencing;DNA-binding;Guanine-nucleotidereleasingfactor;Methylation;Mitosis;Nucleus;Phosphoprotein;Referenceproteome;Repeat		P18754-2;P18754;C9JW69;C9JQZ4;C9J3R0;C9JMJ4;C9JRH2;H7C497	P18754-2;P18754;C9JW69;C9JQZ4;C9J3R0;C9JMJ4;C9JRH2;H7C497	Regulator of chromosome condensation	RCC1	>sp|P18754-2|RCC1_HUMAN Isoform 2 of Regulator of chromosome condensation OS=Homo sapiens GN=RCC1;>sp|P18754|RCC1_HUMAN Regulator of chromosome condensation OS=Homo sapiens GN=RCC1 PE=1 SV=1;>tr|C9JW69|C9JW69_HUMAN Regulator of chromosome condensation (Fra
0.0359054	0.122606	0.0241777	0.0833836	0.231555	0.209141	Alzheimer's disease;Huntington's disease;Oxidative phosphorylation;Parkinson's disease	Acetylation;Alternativesplicing;CF(0);Completeproteome;Directproteinsequencing;Hydrogeniontransport;Iontransport;Membrane;Mitochondrion;Mitochondrioninnermembrane;Referenceproteome;Transitpeptide;Transport	ko00190;ko05010;ko05012;ko05016	P18859-2;P18859;A8MUH2	P18859-2;P18859;A8MUH2	ATP synthase-coupling factor 6, mitochondrial	ATP5J	>sp|P18859-2|ATP5J_HUMAN Isoform 2 of ATP synthase-coupling factor 6, mitochondrial OS=Homo sapiens GN=ATP5J;>sp|P18859|ATP5J_HUMAN ATP synthase-coupling factor 6, mitochondrial OS=Homo sapiens GN=ATP5J PE=1 SV=1;>tr|A8MUH2|A8MUH2_HUMAN ATP synthase-coupli
0.213254	0.191563	0.197362	0.2529	0.228726	0.248656	Pathogenic Escherichia coli infection	3D-structure;Acetylation;Completeproteome;Cytoplasm;Directproteinsequencing;DNA-binding;Methylation;Nucleus;Phosphoprotein;Polymorphism;Referenceproteome;Repeat;RNA-binding	ko05130	P19338;H7BY16;C9JWL1;C9J1H7;C9JLB1;C9JYW2	P19338;H7BY16	Nucleolin	NCL	>sp|P19338|NUCL_HUMAN Nucleolin OS=Homo sapiens GN=NCL PE=1 SV=3;>tr|H7BY16|H7BY16_HUMAN Nucleolin (Fragment) OS=Homo sapiens GN=NCL PE=2 SV=1
-0.252759	0.00891703	-0.272193	0.108759	0.612022	0.393306	Hepatitis C;Measles;Protein processing in endoplasmic reticulum	3D-structure;Acetylation;Alternativesplicing;Antiviraldefense;ATP-binding;Completeproteome;Cytoplasm;Directproteinsequencing;Host-virusinteraction;Immunity;Innateimmunity;Isopeptidebond;Kinase;Nucleotide-binding;Nucleus;Phosphoprotein;Polymorphism;Referenceproteome;Repeat;RNA-binding;Serine/threonine-proteinkinase;Transcription;Transcriptionregulation;Transferase;Tyrosine-proteinkinase;Ublconjuga…	ko04141;ko05160;ko05162	P19525;P19525-2	P19525;P19525-2	Interferon-induced, double-stranded RNA-activated protein kinase	EIF2AK2	>sp|P19525|E2AK2_HUMAN Interferon-induced, double-stranded RNA-activated protein kinase OS=Homo sapiens GN=EIF2AK2 PE=1 SV=2;>sp|P19525-2|E2AK2_HUMAN Isoform 2 of Interferon-induced, double-stranded RNA-activated protein kinase OS=Homo sapiens GN=EIF2AK2
-0.070815	-0.112896	-0.0744867	0.0532504	-0.0504277	-0.0109046	Arginine and proline metabolism;beta-Alanine metabolism;Cysteine and methionine metabolism;Glutathione metabolism	3D-structure;Acetylation;Completeproteome;Polymorphism;Referenceproteome;Spermidinebiosynthesis;Transferase	ko00270;ko00330;ko00410;ko00480	P19623;K7ESL0;K7EKM4;K7EL89	P19623;K7ESL0	Spermidine synthase	SRM	>sp|P19623|SPEE_HUMAN Spermidine synthase OS=Homo sapiens GN=SRM PE=1 SV=1;>tr|K7ESL0|K7ESL0_HUMAN Spermidine synthase (Fragment) OS=Homo sapiens GN=SRM PE=3 SV=1
0.133958	0.174534	0.14965	-0.0139313	0.0297002	0.00345838	RNA transport	Acetylation;Completeproteome;Initiationfactor;Metal-binding;Phosphoprotein;Polymorphism;Proteinbiosynthesis;Referenceproteome;Zinc;Zinc-finger	ko03013	P20042	P20042	Eukaryotic translation initiation factor 2 subunit 2	EIF2S2	>sp|P20042|IF2B_HUMAN Eukaryotic translation initiation factor 2 subunit 2 OS=Homo sapiens GN=EIF2S2 PE=1 SV=2
-0.185819	-0.0564612	-0.450262	-0.117615	0.0893625	0.0347792		3D-structure;Alternativesplicing;Completeproteome;Nucleus;Phosphoprotein;Referenceproteome;Transcription;Transcriptionregulation		P20290;P20290-2;D6RDG3;H0Y9Y1	P20290;P20290-2	Transcription factor BTF3	BTF3	>sp|P20290|BTF3_HUMAN Transcription factor BTF3 OS=Homo sapiens GN=BTF3 PE=1 SV=1;>sp|P20290-2|BTF3_HUMAN Isoform 2 of Transcription factor BTF3 OS=Homo sapiens GN=BTF3
-0.125431	0.0607391	-0.117208	-0.113083	0.18409	0.0507454		3D-structure;Acetylation;Alternativesplicing;Cellmembrane;Completeproteome;Cytoplasm;Cytoplasmicvesicle;Cytoskeleton;Directproteinsequencing;ER-Golgitransport;Golgiapparatus;GTP-binding;Lipoprotein;Membrane;Methylation;Nucleotide-binding;Nucleus;Phosphoprotein;Polymorphism;Prenylation;Proteintransport;Referenceproteome;Transport		P20340-2;P20340;H0YGL6;P20340-4;H7BYW1;Q9NRW1;Q9H0N0;Q14964;B7Z337;J3KR73;P20340-3;F5GX61;C9JU14;C9J0I2;F5H3K7;C9JB90	P20340-2;P20340;H0YGL6;P20340-4;H7BYW1;Q9NRW1	Ras-related protein Rab-6A;Ras-related protein Rab-6B	RAB6A;RAB6B	>sp|P20340-2|RAB6A_HUMAN Isoform 2 of Ras-related protein Rab-6A OS=Homo sapiens GN=RAB6A;>sp|P20340|RAB6A_HUMAN Ras-related protein Rab-6A OS=Homo sapiens GN=RAB6A PE=1 SV=3;>tr|H0YGL6|H0YGL6_HUMAN Ras-related protein Rab-6A (Fragment) OS=Homo sapiens GN=
0.0965318	0.0839282	-0.00287385	0.139862	0.243425	-0.0606832	Proteasome	Acetylation;Completeproteome;Cytoplasm;Directproteinsequencing;Glycoprotein;Host-virusinteraction;Hydrolase;Nucleus;Phosphoprotein;Polymorphism;Protease;Proteasome;Referenceproteome;Threonineprotease	ko03050	P20618	P20618	Proteasome subunit beta type-1	PSMB1	>sp|P20618|PSB1_HUMAN Proteasome subunit beta type-1 OS=Homo sapiens GN=PSMB1 PE=1 SV=2
-0.369893	0.062398	-0.191014	NaN	0.119555	-0.0615712	Lysosome;Phagosome	Completeproteome;Glycoprotein;Lysosome;Membrane;Phosphoprotein;Receptor;Referenceproteome;Signal;Transmembrane;Transmembranehelix;Transport	ko04142;ko04145	P20645;H0YF90;H0YGT2	P20645;H0YF90;H0YGT2	Cation-dependent mannose-6-phosphate receptor	M6PR	>sp|P20645|MPRD_HUMAN Cation-dependent mannose-6-phosphate receptor OS=Homo sapiens GN=M6PR PE=1 SV=1;>tr|H0YF90|H0YF90_HUMAN Cation-dependent mannose-6-phosphate receptor (Fragment) OS=Homo sapiens GN=M6PR PE=2 SV=1;>tr|H0YGT2|H0YGT2_HUMAN Cation-dependen
0.115166	0.14978	-0.0322117	0.173255	0.0370308	0.0912598		3D-structure;Acetylation;Chromosomalrearrangement;Coiledcoil;Completeproteome;Directproteinsequencing;Disulfidebond;Intermediatefilament;Leukodystrophy;Lipoprotein;Membrane;Methylation;Nucleus;Phosphoprotein;Polymorphism;Prenylation;Referenceproteome		P20700;E9PBF6	P20700;E9PBF6	Lamin-B1	LMNB1	>sp|P20700|LMNB1_HUMAN Lamin-B1 OS=Homo sapiens GN=LMNB1 PE=1 SV=2;>tr|E9PBF6|E9PBF6_HUMAN Lamin-B1 OS=Homo sapiens GN=LMNB1 PE=2 SV=1
-0.102295	-0.0299563	-0.0493076	0.081067	-0.0104686	0.0385766	Collecting duct acid secretion;Epithelial cell signaling in Helicobacter pylori infection;Oxidative phosphorylation;Phagosome;Rheumatoid arthritis;Vibrio cholerae infection	Completeproteome;Hydrogeniontransport;Hydrolase;Iontransport;Membrane;Phosphoprotein;Referenceproteome;Transport	ko00190;ko04145;ko04966;ko05110;ko05120;ko05323	P21281;H0YC04	P21281;H0YC04	V-type proton ATPase subunit B, brain isoform	ATP6V1B2	>sp|P21281|VATB2_HUMAN V-type proton ATPase subunit B, brain isoform OS=Homo sapiens GN=ATP6V1B2 PE=1 SV=3;>tr|H0YC04|H0YC04_HUMAN V-type proton ATPase subunit B, brain isoform (Fragment) OS=Homo sapiens GN=ATP6V1B2 PE=4 SV=1
-0.358935	-0.432669	-0.0428431	-0.415846	-0.355682	-0.330157		Acetylation;Completeproteome;LIMdomain;Metal-binding;Nucleus;Phosphoprotein;Polymorphism;Referenceproteome;Repeat;Zinc		P21291;E9PP21;E9PND2;E9PS42	P21291;E9PP21;E9PND2;E9PS42	Cysteine and glycine-rich protein 1	CSRP1	>sp|P21291|CSRP1_HUMAN Cysteine and glycine-rich protein 1 OS=Homo sapiens GN=CSRP1 PE=1 SV=3;>tr|E9PP21|E9PP21_HUMAN Cysteine and glycine-rich protein 1 OS=Homo sapiens GN=CSRP1 PE=2 SV=1;>tr|E9PND2|E9PND2_HUMAN Cysteine and glycine-rich protein 1 (Fragme
-0.0247954	-0.0433039	-0.0125045	-0.124031	-0.112241	-0.0969155	Focal adhesion;MAPK signaling pathway	3D-structure;Acetylation;Actin-binding;Alternativesplicing;Ciliumbiogenesis/degradation;Completeproteome;Cytoplasm;Cytoskeleton;Directproteinsequencing;Diseasemutation;Phosphoprotein;Polymorphism;Referenceproteome;Repeat	ko04010;ko04510	P21333;P21333-2;Q5HY54;E9PHF0;F8WE98;H0Y5C6;H0Y5F3;H7C2E7	P21333;P21333-2;Q5HY54	Filamin-A	FLNA	>sp|P21333|FLNA_HUMAN Filamin-A OS=Homo sapiens GN=FLNA PE=1 SV=4;>sp|P21333-2|FLNA_HUMAN Isoform 2 of Filamin-A OS=Homo sapiens GN=FLNA;>tr|Q5HY54|Q5HY54_HUMAN Filamin-A OS=Homo sapiens GN=FLNA PE=2 SV=1
-0.183097	0.0854246	-0.11857	-0.146851	-0.182229	-0.132467	Carbon fixation pathways in prokaryotes;Citrate cycle (TCA cycle);Glyoxylate and dicarboxylate metabolism	3D-structure;4Fe-4S;Completeproteome;Cytoplasm;Directproteinsequencing;Iron;Iron-sulfur;Lyase;Metal-binding;Polymorphism;Referenceproteome;RNA-binding;Tricarboxylicacidcycle	ko00020;ko00630;ko00720	P21399;Q9HBB2;Q5VZA6	P21399;Q9HBB2;Q5VZA6	Cytoplasmic aconitate hydratase	ACO1;IRP1	>sp|P21399|ACOC_HUMAN Cytoplasmic aconitate hydratase OS=Homo sapiens GN=ACO1 PE=1 SV=3;>tr|Q9HBB2|Q9HBB2_HUMAN Cytoplasmic aconitate hydratase OS=Homo sapiens GN=IRP1 PE=2 SV=1;>tr|Q5VZA6|Q5VZA6_HUMAN Cytoplasmic aconitate hydratase OS=Homo sapiens GN=ACO
-0.506373	-0.239856	-0.510683	0.026021	-0.324311	-0.051459	Nicotinate and nicotinamide metabolism;Purine metabolism;Pyrimidine metabolism	3D-structure;Alternativesplicing;Cellmembrane;Completeproteome;Directproteinsequencing;Diseasemutation;Disulfidebond;Glycoprotein;GPI-anchor;Hydrolase;Lipoprotein;Membrane;Metal-binding;Nucleotide-binding;Polymorphism;Referenceproteome;Signal;Zinc	ko00230;ko00240;ko00760	P21589;P21589-2;Q96B60;H0Y3X5;H0Y7R7	P21589;P21589-2	5-nucleotidase	NT5E	>sp|P21589|5NTD_HUMAN 5-nucleotidase OS=Homo sapiens GN=NT5E PE=1 SV=1;>sp|P21589-2|5NTD_HUMAN Isoform 2 of 5-nucleotidase OS=Homo sapiens GN=NT5E
[truncated: 567 more rows]
