# Supplementary material for: Identification of BAG3 target proteins in anaplastic thyroid cancer cells by proteomic analysis
Source: Oncotarget. 2018 Jan 3;9(8):8016–26. doi: 10.18632/oncotarget.23858 (PMC5814278; doi:10.18632/oncotarget.23858)
Supplement: Supplementary file 3 [file oncotarget-09-8016-s003.xlsx]

## Sheet: signifivative variations
Difference	Protein IDs	Protein names	Gene names	Fasta headers	comment	References	Keywords	KEGG name	GOBP name
-0.759504	Q92530	Proteasome inhibitor PI31 subunit	PSMF1	>sp|Q92530|PSMF1_HUMAN Proteasome inhibitor PI31 subunit OS=Homo sapiens GN=PSMF1 PE=1 SV=2;>tr|Q5QPM7|Q5QPM7_HUMAN Proteasome inhibitor PI31 subunit OS=Homo sapiens GN=PSMF1 PE=2 SV=2;>tr|F5H4Z3|F5H4Z3_HUMAN Proteasome inhibitor PI31 subunit OS=Homo sapie	Proteasome inhibitor ,pro-apoptotic		3D-structure;Completeproteome;Phosphoprotein;Polymorphism;Proteasome;Referenceproteome	Proteasome	anaphase-promoting complex-dependent proteasomal ubiquitin-dependent protein catabolic process;antigen processing and presentation;antigen processing and presentation of exogenous antigen;antigen processing and presentation of exogenous peptide antigen;antigen processing and presentation of exogenous peptide antigen via MHC class I;antigen processing and presentation of exogenous peptide antigen …
-0.745987	P05120	Plasminogen activator inhibitor 2	SERPINB2;SERPINB10	>sp|P05120|PAI2_HUMAN Plasminogen activator inhibitor 2 OS=Homo sapiens GN=SERPINB2 PE=1 SV=2;>tr|H7BYS2|H7BYS2_HUMAN Serpin B10 (Fragment) OS=Homo sapiens GN=SERPINB10 PE=3 SV=1;>tr|H7C004|H7C004_HUMAN Serpin B10 (Fragment) OS=Homo sapiens GN=SERPINB10 PE	when up regulated improves tumor prognosis	1	3D-structure;Completeproteome;Cytoplasm;Directproteinsequencing;Disulfidebond;Glycoprotein;Plasminogenactivation;Polymorphism;Proteaseinhibitor;Referenceproteome;Secreted;Serineproteaseinhibitor;Signal	Amoebiasis	biological regulation;blood coagulation;coagulation;fibrinolysis;hemostasis;multicellular organismal process;negative regulation of apoptosis;negative regulation of biological process;negative regulation of blood coagulation;negative regulation of cell death;negative regulation of cellular process;negative regulation of coagulation;negative regulation of multicellular organismal process;negative …
-0.745567	P52926	High mobility group protein HMGI-C	HMGA2	>tr|F5H6H0|F5H6H0_HUMAN High mobility group protein HMGI-C OS=Homo sapiens GN=HMGA2 PE=2 SV=1;>tr|F5H2A4|F5H2A4_HUMAN High mobility group protein HMGI-C OS=Homo sapiens GN=HMGA2 PE=2 SV=1;>sp|P52926|HMGA2_HUMAN High mobility group protein HMGI-C OS=Homo sa	cancer promotor, anti apoptotic	2	Acetylation;Alternativesplicing;Cellcycle;Celldivision;Chromosomalrearrangement;Completeproteome;Directproteinsequencing;DNA-binding;DNAcondensation;Growthregulation;Mitosis;Nucleus;Phosphoprotein;Proto-oncogene;Referenceproteome;Repeat;Transcription;Transcriptionregulation		adipose tissue development;adrenal gland development;aging;anatomical structure development;anatomical structure morphogenesis;base-excision repair;biological regulation;cell aging;cell communication;cell cycle checkpoint;cell cycle phase;cell cycle process;cell differentiation;cell division;cell morphogenesis;cell morphogenesis involved in differentiation;cell proliferation;cell proliferation in…
-0.271856	P05141	ADP/ATP translocase 2	SLC25A5	>sp|P05141|ADT2_HUMAN ADP/ATP translocase 2 OS=Homo sapiens GN=SLC25A5 PE=1 SV=7	anti apoptotic, dowregulated by drugs improve tumor prognosis	3		Calcium signaling pathway;Huntington's disease;Parkinson's disease	biological regulation;cellular metabolic process;cellular process;chromosome segregation;energy derivation by oxidation of organic compounds;energy reserve metabolic process;generation of precursor metabolites and energy;interaction with host;interspecies interaction between organisms;metabolic process;multi-organism process;oxidation-reduction process;positive regulation of biological process;po…
-0.268361	Q8TC12	Retinol dehydrogenase 11	RDH11	>sp|Q8TC12|RDH11_HUMAN Retinol dehydrogenase 11 OS=Homo sapiens GN=RDH11 PE=1 SV=2;>sp|Q8TC12-3|RDH11_HUMAN Isoform 3 of Retinol dehydrogenase 11 OS=Homo sapiens GN=RDH11;>sp|Q8TC12-2|RDH11_HUMAN Isoform 2 of Retinol dehydrogenase 11 OS=Homo sapiens GN=RDH			Acetylation;Alternativesplicing;Completeproteome;Endoplasmicreticulum;Membrane;NADP;Oxidoreductase;Referenceproteome;Signal-anchor;Transmembrane;Transmembranehelix	Retinol metabolism	adaptation of rhodopsin mediated signaling;adaptation of signaling pathway;apocarotenoid metabolic process;biological regulation;cellular aldehyde metabolic process;cellular hormone metabolic process;cellular lipid metabolic process;cellular metabolic process;cellular process;cellular response to stimulus;detection of abiotic stimulus;detection of external stimulus;detection of light stimulus;det…
-0.24023	P38646	Stress-70 protein, mitochondrial	HSPA9	>sp|P38646|GRP75_HUMAN Stress-70 protein, mitochondrial OS=Homo sapiens GN=HSPA9 PE=1 SV=2	anti aopptotic, ca2+ signaling	4	3D-structure;Acetylation;ATP-binding;Chaperone;Completeproteome;Directproteinsequencing;Mitochondrion;Nucleotide-binding;Nucleus;Polymorphism;Referenceproteome;Transitpeptide	ko05152;RNA degradation	biological regulation;cellular macromolecule metabolic process;cellular metabolic process;cellular process;cellular protein metabolic process;establishment of localization;establishment of localization in cell;establishment of protein localization;establishment of protein localization in mitochondrion;establishment of protein localization to organelle;intracellular protein transport;intracellular…
-0.237878	Q9NYF8	Bcl-2-associated transcription factor 1	BCLAF1	>sp|Q9NYF8|BCLF1_HUMAN Bcl-2-associated transcription factor 1 OS=Homo sapiens GN=BCLAF1 PE=1 SV=2;>sp|Q9NYF8-2|BCLF1_HUMAN Isoform 2 of Bcl-2-associated transcription factor 1 OS=Homo sapiens GN=BCLAF1;>tr|E9PK91|E9PK91_HUMAN Bcl-2-associated transcriptio	pro apoptotic, bcl2 repressor	5	Acetylation;Alternativesplicing;Completeproteome;Cytoplasm;Directproteinsequencing;DNA-binding;Nucleus;Phosphoprotein;Polymorphism;Referenceproteome;Repressor;Transcription;Transcriptionregulation		biological regulation;biosynthetic process;cellular biosynthetic process;cellular macromolecule biosynthetic process;cellular macromolecule metabolic process;cellular metabolic process;cellular nitrogen compound metabolic process;cellular process;cellular response to stimulus;cellular response to stress;induction of apoptosis;induction of programmed cell death;macromolecule biosynthetic process;m…
-0.218148	P53999	Activated RNA polymerase II transcriptional coactivator p15	SUB1	>sp|P53999|TCP4_HUMAN Activated RNA polymerase II transcriptional coactivator p15 OS=Homo sapiens GN=SUB1 PE=1 SV=3	up regulated decrease cell growth	6	3D-structure;Acetylation;Activator;Completeproteome;Directproteinsequencing;DNA-binding;Nucleus;Phosphoprotein;Polymorphism;Referenceproteome;Transcription;Transcriptionregulation		biological regulation;biosynthetic process;cellular biosynthetic process;cellular macromolecule biosynthetic process;cellular macromolecule metabolic process;cellular metabolic process;cellular nitrogen compound metabolic process;cellular process;macromolecule biosynthetic process;macromolecule metabolic process;metabolic process;nitrogen compound metabolic process;nucleic acid metabolic process;…
-0.209331	P61619	Protein transport protein Sec61 subunit alpha isoform 1;Protein transport protein Sec61 subunit alpha isoform 2	SEC61A1;SEC61A2	>tr|B4DR61|B4DR61_HUMAN Protein transport protein Sec61 subunit alpha isoform 1 OS=Homo sapiens GN=SEC61A1 PE=2 SV=1;>sp|P61619|S61A1_HUMAN Protein transport protein Sec61 subunit alpha isoform 1 OS=Homo sapiens GN=SEC61A1 PE=1 SV=2;>sp|Q9H9S3|S61A2_HUMAN			Alternativesplicing;Completeproteome;Endoplasmicreticulum;Membrane;Proteintransport;Referenceproteome;Translocation;Transmembrane;Transmembranehelix;Transport	Phagosome;Protein export;Protein processing in endoplasmic reticulum;Vibrio cholerae infection	antigen processing and presentation;antigen processing and presentation of exogenous antigen;antigen processing and presentation of exogenous peptide antigen;antigen processing and presentation of exogenous peptide antigen via MHC class I;antigen processing and presentation of exogenous peptide antigen via MHC class I, TAP-dependent;antigen processing and presentation of peptide antigen;antigen p…
-0.207363	P26640	Valine--tRNA ligase	VARS	>tr|B0V043|B0V043_HUMAN Valine--tRNA ligase OS=Homo sapiens GN=VARS PE=2 SV=1;>sp|P26640|SYVC_HUMAN Valine--tRNA ligase OS=Homo sapiens GN=VARS PE=1 SV=4	nfk binding	7	Acetylation;Aminoacyl-tRNAsynthetase;ATP-binding;Completeproteome;Directproteinsequencing;Ligase;Nucleotide-binding;Polymorphism;Proteinbiosynthesis;Referenceproteome	Aminoacyl-tRNA biosynthesis;Valine, leucine and isoleucine biosynthesis	amine metabolic process;amino acid activation;biological regulation;biosynthetic process;carboxylic acid metabolic process;cellular amine metabolic process;cellular amino acid metabolic process;cellular biosynthetic process;cellular ketone metabolic process;cellular macromolecule biosynthetic process;cellular macromolecule metabolic process;cellular metabolic process;cellular nitrogen compound me…
-0.184402	Q86UE4	Protein LYRIC	MTDH	>sp|Q86UE4|LYRIC_HUMAN Protein LYRIC OS=Homo sapiens GN=MTDH PE=1 SV=2;>tr|E5RJU9|E5RJU9_HUMAN Protein LYRIC OS=Homo sapiens GN=MTDH PE=2 SV=1	nfkb binding,anti apoptotic	8	Celljunction;Completeproteome;Cytoplasm;Endoplasmicreticulum;Membrane;Nucleus;Phosphoprotein;Polymorphism;Referenceproteome;Tightjunction;Transmembrane;Transmembranehelix		biological regulation;cell junction assembly;cell junction organization;cell surface receptor linked signaling pathway;cell-cell junction assembly;cell-cell junction organization;cellular component assembly;cellular component assembly at cellular level;cellular component organization;cellular component organization at cellular level;cellular component organization or biogenesis;cellular component…
-0.175977	P14314	Glucosidase 2 subunit beta	PRKCSH	>tr|K7ELL7|K7ELL7_HUMAN Glucosidase 2 subunit beta OS=Homo sapiens GN=PRKCSH PE=4 SV=1;>sp|P14314|GLU2B_HUMAN Glucosidase 2 subunit beta OS=Homo sapiens GN=PRKCSH PE=1 SV=2;>sp|P14314-2|GLU2B_HUMAN Isoform 2 of Glucosidase 2 subunit beta OS=Homo sapiens GN			Alternativesplicing;Calcium;Completeproteome;Directproteinsequencing;Endoplasmicreticulum;Glycoprotein;Metal-binding;Phosphoprotein;Polymorphism;Referenceproteome;Repeat;Signal	Protein processing in endoplasmic reticulum	biological regulation;carbohydrate metabolic process;cellular carbohydrate metabolic process;cellular component assembly;cellular component organization;cellular component organization or biogenesis;cellular macromolecule metabolic process;cellular metabolic process;cellular process;cellular protein metabolic process;cellular response to stimulus;defense response;glycosylation;immune response;imm…
-0.1653	P18669	Phosphoglycerate mutase 1	PGAM1	>sp|P18669|PGAM1_HUMAN Phosphoglycerate mutase 1 OS=Homo sapiens GN=PGAM1 PE=1 SV=2	higly express in cancer	9	3D-structure;Acetylation;Completeproteome;Directproteinsequencing;Diseasemutation;Glycogenstoragedisease;Glycolysis;Hydrolase;Isomerase;Isopeptidebond;Phosphoprotein;Polymorphism;Referenceproteome;Ublconjugation	Glycolysis / Gluconeogenesis;Methane metabolism	alcohol biosynthetic process;alcohol catabolic process;alcohol metabolic process;biological regulation;biosynthetic process;carbohydrate biosynthetic process;carbohydrate catabolic process;carbohydrate metabolic process;catabolic process;cellular biosynthetic process;cellular carbohydrate biosynthetic process;cellular carbohydrate catabolic process;cellular carbohydrate metabolic process;cellular…
-0.162142	Q9NX58	Cell growth-regulating nucleolar protein	LYAR	>sp|Q9NX58|LYAR_HUMAN Cell growth-regulating nucleolar protein OS=Homo sapiens GN=LYAR PE=1 SV=2			Coiledcoil;Completeproteome;Metal-binding;Nucleus;Phosphoprotein;Polymorphism;Referenceproteome;Repeat;Zinc;Zinc-finger
-0.161242	Q99729	Heterogeneous nuclear ribonucleoprotein A/B	HNRNPAB	>sp|Q99729-2|ROAA_HUMAN Isoform 2 of Heterogeneous nuclear ribonucleoprotein A/B OS=Homo sapiens GN=HNRNPAB;>tr|D6RBZ0|D6RBZ0_HUMAN Heterogeneous nuclear ribonucleoprotein A/B OS=Homo sapiens GN=HNRNPAB PE=2 SV=1;>sp|Q99729-3|ROAA_HUMAN Isoform 3 of Hetero	play an important role in cellular proliferation, when silenced it decreas brca1 levels	10	3D-structure;Acetylation;Alternativesplicing;Completeproteome;Cytoplasm;Directproteinsequencing;Methylation;Nucleus;Phosphoprotein;Referenceproteome;Repeat;RNA-binding		anatomical structure morphogenesis;biological regulation;cell morphogenesis;cell morphogenesis involved in differentiation;cellular component morphogenesis;cellular component organization;cellular component organization or biogenesis;cellular developmental process;cellular process;developmental process;epithelial to mesenchymal transition;positive regulation of biological process;positive regulat…
-0.158049	P52209	6-phosphogluconate dehydrogenase, decarboxylating	PGD	>sp|P52209|6PGD_HUMAN 6-phosphogluconate dehydrogenase, decarboxylating OS=Homo sapiens GN=PGD PE=1 SV=3;>tr|B4DQJ8|B4DQJ8_HUMAN 6-phosphogluconate dehydrogenase, decarboxylating OS=Homo sapiens GN=PGD PE=2 SV=1;>tr|F5H7U0|F5H7U0_HUMAN 6-phosphogluconate d	when silenced increases cell death		3D-structure;Acetylation;Completeproteome;Cytoplasm;Gluconateutilization;NADP;Oxidoreductase;Pentoseshunt;Phosphoprotein;Polymorphism;Referenceproteome	Glutathione metabolism;Pentose phosphate pathway	alcohol biosynthetic process;alcohol catabolic process;alcohol metabolic process;aldonic acid metabolic process;biosynthetic process;carbohydrate biosynthetic process;carbohydrate catabolic process;carbohydrate metabolic process;carboxylic acid metabolic process;catabolic process;cellular biosynthetic process;cellular carbohydrate biosynthetic process;cellular carbohydrate catabolic process;cellu…
-0.155155	O95816	BAG family molecular chaperone regulator 2	BAG2	>sp|O95816|BAG2_HUMAN BAG family molecular chaperone regulator 2 OS=Homo sapiens GN=BAG2 PE=1 SV=1;>tr|B4DXE2|B4DXE2_HUMAN BAG family molecular chaperone regulator 2 OS=Homo sapiens GN=BAG2 PE=2 SV=1	BAG3 homolog	11	Chaperone;Coiledcoil;Completeproteome;Phosphoprotein;Referenceproteome	Protein processing in endoplasmic reticulum	cellular macromolecule metabolic process;cellular metabolic process;cellular process;cellular protein metabolic process;macromolecule metabolic process;metabolic process;primary metabolic process;protein folding;protein metabolic process
-0.154653	P00505	Aspartate aminotransferase, mitochondrial;Aspartate aminotransferase	GOT2	>sp|P00505|AATM_HUMAN Aspartate aminotransferase, mitochondrial OS=Homo sapiens GN=GOT2 PE=1 SV=3;>tr|E7ERW2|E7ERW2_HUMAN Aspartate aminotransferase OS=Homo sapiens GN=GOT2 PE=2 SV=1			Acetylation;Aminotransferase;Cellmembrane;Completeproteome;Directproteinsequencing;Lipidtransport;Membrane;Mitochondrion;Nitration;Polymorphism;Pyridoxalphosphate;Referenceproteome;Transferase;Transitpeptide;Transport	Alanine, aspartate and glutamate metabolism;Arginine and proline metabolism;Cysteine and methionine metabolism;Fat digestion and absorption;Phenylalanine metabolism;Phenylalanine, tyrosine and tryptophan biosynthesis;Tyrosine metabolism	2-oxoglutarate metabolic process;4-hydroxyproline catabolic process;4-hydroxyproline metabolic process;alcohol biosynthetic process;alcohol metabolic process;amine biosynthetic process;amine catabolic process;amine metabolic process;aspartate biosynthetic process;aspartate catabolic process;aspartate family amino acid biosynthetic process;aspartate family amino acid catabolic process;aspartate fa…
-0.154475	Q9NQC3	Reticulon-4	RTN4	>sp|Q9NQC3-2|RTN4_HUMAN Isoform 2 of Reticulon-4 OS=Homo sapiens GN=RTN4;>tr|F8W914|F8W914_HUMAN Reticulon-4 OS=Homo sapiens GN=RTN4 PE=2 SV=1;>sp|Q9NQC3|RTN4_HUMAN Reticulon-4 OS=Homo sapiens GN=RTN4 PE=1 SV=2;>tr|F8WAM4|F8WAM4_HUMAN Reticulon-4 OS=Homo s	reduces anti apoptotic acitivy of bcl-2, decreases cell growth	12	3D-structure;Acetylation;Alternativesplicing;Completeproteome;Directproteinsequencing;Endoplasmicreticulum;Membrane;Neurogenesis;Phosphoprotein;Polymorphism;Referenceproteome;Transmembrane;Transmembranehelix		anatomical structure formation involved in morphogenesis;anatomical structure morphogenesis;angiogenesis;apoptosis;axonal fasciculation;biological regulation;cardiac epithelial to mesenchymal transition;cell death;cell migration;cell morphogenesis;cell morphogenesis involved in differentiation;cell motility;cell recognition;cell surface receptor linked signaling pathway;cellular component morphog…
-0.146905	P25705	ATP synthase subunit alpha, mitochondrial	ATP5A1	>sp|P25705|ATPA_HUMAN ATP synthase subunit alpha, mitochondrial OS=Homo sapiens GN=ATP5A1 PE=1 SV=1;>sp|P25705-2|ATPA_HUMAN Isoform 2 of ATP synthase subunit alpha, mitochondrial OS=Homo sapiens GN=ATP5A1;>tr|K7ENP3|K7ENP3_HUMAN ATP synthase subunit alpha	up-regulated in apoptosis cells	13	Acetylation;Alternativesplicing;ATP-binding;ATPsynthesis;Cellmembrane;CF(1);Completeproteome;Directproteinsequencing;Hydrogeniontransport;Iontransport;Membrane;Mitochondrion;Mitochondrioninnermembrane;Nucleotide-binding;Phosphoprotein;Polymorphism;Pyrrolidonecarboxylicacid;Referenceproteome;Transitpeptide;Transport	Alzheimer's disease;Huntington's disease;Oxidative phosphorylation;Parkinson's disease	ATP biosynthetic process;ATP hydrolysis coupled proton transport;ATP metabolic process;ATP synthesis coupled proton transport;biological regulation;biosynthetic process;cation transport;cellular biosynthetic process;cellular metabolic process;cellular nitrogen compound biosynthetic process;cellular nitrogen compound metabolic process;cellular process;developmental process;electron transport chain…
-0.143862	Q07021	Complement component 1 Q subcomponent-binding protein, mitochondrial	C1QBP	>sp|Q07021|C1QBP_HUMAN Complement component 1 Q subcomponent-binding protein, mitochondrial OS=Homo sapiens GN=C1QBP PE=1 SV=1;>tr|I3L3B0|I3L3B0_HUMAN Complement component 1 Q subcomponent-binding protein, mitochondrial OS=Homo sapiens GN=C1QBP PE=2 SV=1;>	pro apototic	14	3D-structure;Acetylation;Adaptiveimmunity;Apoptosis;Cellmembrane;Complementpathway;Completeproteome;Cytoplasm;Directproteinsequencing;Host-virusinteraction;Immunity;Innateimmunity;Membrane;Mitochondrion;mRNAprocessing;mRNAsplicing;Nucleus;Phosphoprotein;Referenceproteome;Ribosomebiogenesis;Secreted;Transcription;Transcriptionregulation;Transitpeptide		activation of immune response;apoptosis;biological regulation;biosynthetic process;blood coagulation, intrinsic pathway;cell death;cellular biosynthetic process;cellular component assembly;cellular component assembly at cellular level;cellular component organization;cellular component organization at cellular level;cellular component organization or biogenesis;cellular component organization or b…
-0.128735	B4DT31	Far upstream element-binding protein 1	FUBP1	>tr|B4DT31|B4DT31_HUMAN Far upstream element-binding protein 1 OS=Homo sapiens GN=FUBP1 PE=2 SV=1;>tr|E9PEB5|E9PEB5_HUMAN Far upstream element-binding protein 1 OS=Homo sapiens GN=FUBP1 PE=2 SV=1;>sp|Q96AE4-2|FUBP1_HUMAN Isoform 2 of Far upstream element-b	anti apoptotic, cleaved by caspase 7 downregulates myc	15	3D-structure;Acetylation;Alternativesplicing;Completeproteome;Directproteinsequencing;DNA-binding;Nucleus;Phosphoprotein;Polymorphism;Referenceproteome;Repeat;Transcription;Transcriptionregulation;Ublconjugation		biological regulation;biosynthetic process;cellular biosynthetic process;cellular macromolecule biosynthetic process;cellular macromolecule metabolic process;cellular metabolic process;cellular nitrogen compound metabolic process;cellular process;macromolecule biosynthetic process;macromolecule metabolic process;metabolic process;nitrogen compound metabolic process;nucleic acid metabolic process;…
-0.127572	P38117	Electron transfer flavoprotein subunit beta	ETFB	>sp|P38117-2|ETFB_HUMAN Isoform 2 of Electron transfer flavoprotein subunit beta OS=Homo sapiens GN=ETFB;>sp|P38117|ETFB_HUMAN Electron transfer flavoprotein subunit beta OS=Homo sapiens GN=ETFB PE=1 SV=3;>tr|M0QY67|M0QY67_HUMAN Electron transfer flavoprot			3D-structure;Acetylation;Alternativesplicing;Completeproteome;Diseasemutation;Electrontransport;FAD;Flavoprotein;Glutaricaciduria;Mitochondrion;Polymorphism;Referenceproteome;Transport		cellular metabolic process;cellular process;electron transport chain;generation of precursor metabolites and energy;metabolic process;oxidation-reduction process;respiratory electron transport chain;small molecule metabolic process
-0.125958	P04843	Dolichyl-diphosphooligosaccharide--protein glycosyltransferase subunit 1	RPN1	>sp|P04843|RPN1_HUMAN Dolichyl-diphosphooligosaccharide--protein glycosyltransferase subunit 1 OS=Homo sapiens GN=RPN1 PE=1 SV=1;>tr|B7Z4L4|B7Z4L4_HUMAN Dolichyl-diphosphooligosaccharide--protein glycosyltransferase subunit 1 OS=Homo sapiens GN=RPN1 PE=2 S			Acetylation;Completeproteome;Endoplasmicreticulum;Glycoprotein;Glycosyltransferase;Membrane;Referenceproteome;Signal;Transferase;Transmembrane;Transmembranehelix	N-Glycan biosynthesis;Protein processing in endoplasmic reticulum;Various types of N-glycan biosynthesis	biosynthetic process;carbohydrate metabolic process;cellular biosynthetic process;cellular carbohydrate metabolic process;cellular macromolecule biosynthetic process;cellular macromolecule metabolic process;cellular metabolic process;cellular process;cellular protein metabolic process;cotranslational protein targeting to membrane;establishment of localization;establishment of localization in cell…
-0.101837	P09651	Heterogeneous nuclear ribonucleoprotein A1;Heterogeneous nuclear ribonucleoprotein A1-like 2	HNRNPA1;HNRNPA1L2	>sp|P09651|ROA1_HUMAN Heterogeneous nuclear ribonucleoprotein A1 OS=Homo sapiens GN=HNRNPA1 PE=1 SV=5;>tr|F8W6I7|F8W6I7_HUMAN Heterogeneous nuclear ribonucleoprotein A1 OS=Homo sapiens GN=HNRNPA1 PE=2 SV=1;>sp|P09651-2|ROA1_HUMAN Isoform A1-A of Heterogene	play an important role in cellular proliferation, when silenced it decreas brca1 levels	10	3D-structure;Acetylation;Alternativesplicing;Completeproteome;Cytoplasm;Directproteinsequencing;Host-virusinteraction;Isopeptidebond;Methylation;mRNAprocessing;mRNAsplicing;mRNAtransport;Nucleus;Phosphoprotein;Polymorphism;Referenceproteome;Repeat;Ribonucleoprotein;RNA-binding;Spliceosome;Transport;Ublconjugation	Spliceosome	cellular macromolecule metabolic process;cellular metabolic process;cellular nitrogen compound metabolic process;cellular process;establishment of localization;establishment of localization in cell;establishment of RNA localization;interaction with host;interspecies interaction between organisms;intracellular transport;macromolecule metabolic process;metabolic process;mRNA metabolic process;mRNA …
-0.0968955	P26641	Elongation factor 1-gamma	EEF1G	>tr|B4DTG2|B4DTG2_HUMAN Elongation factor 1-gamma OS=Homo sapiens GN=EEF1G PE=2 SV=1;>sp|P26641|EF1G_HUMAN Elongation factor 1-gamma OS=Homo sapiens GN=EEF1G PE=1 SV=3			3D-structure;Acetylation;Completeproteome;Directproteinsequencing;Elongationfactor;Proteinbiosynthesis;Referenceproteome		multi-organism process;response to biotic stimulus;response to other organism;response to stimulus;response to virus
-0.0964952	P61923	Coatomer subunit zeta-1	COPZ1	>tr|F8VVA7|F8VVA7_HUMAN Coatomer subunit zeta-1 OS=Homo sapiens GN=COPZ1 PE=2 SV=1;>tr|F8VWL5|F8VWL5_HUMAN Coatomer subunit zeta-1 OS=Homo sapiens GN=COPZ1 PE=2 SV=1;>sp|P61923|COPZ1_HUMAN Coatomer subunit zeta-1 OS=Homo sapiens GN=COPZ1 PE=1 SV=1;>tr|F8W6			3D-structure;Acetylation;Completeproteome;Cytoplasm;Cytoplasmicvesicle;Directproteinsequencing;ER-Golgitransport;Golgiapparatus;Membrane;Proteintransport;Referenceproteome;Transport		cellular component organization;cellular component organization at cellular level;cellular component organization or biogenesis;cellular component organization or biogenesis at cellular level;cellular process;COPI coating of Golgi vesicle;establishment of localization;establishment of localization in cell;establishment of protein localization;Golgi transport vesicle coating;Golgi vesicle transpor…
-0.0717056	P07910	Heterogeneous nuclear ribonucleoproteins C1/C2;Heterogeneous nuclear ribonucleoprotein C-like 1	HNRNPC;HNRNPCL1	>sp|P07910-2|HNRPC_HUMAN Isoform C1 of Heterogeneous nuclear ribonucleoproteins C1/C2 OS=Homo sapiens GN=HNRNPC;>tr|G3V4C1|G3V4C1_HUMAN Heterogeneous nuclear ribonucleoproteins C1/C2 OS=Homo sapiens GN=HNRNPC PE=2 SV=1;>sp|P07910|HNRPC_HUMAN Heterogeneous			3D-structure;Acetylation;Alternativesplicing;Completeproteome;Directproteinsequencing;Isopeptidebond;mRNAprocessing;mRNAsplicing;Nucleus;Phosphoprotein;Polymorphism;Referenceproteome;Ribonucleoprotein;RNA-binding;Spliceosome;Ublconjugation;Viralnucleoprotein;Virion	Spliceosome	cellular macromolecule metabolic process;cellular metabolic process;cellular nitrogen compound metabolic process;cellular process;macromolecule metabolic process;metabolic process;mRNA metabolic process;mRNA processing;nitrogen compound metabolic process;nuclear mRNA splicing, via spliceosome;nucleic acid metabolic process;nucleobase-containing compound metabolic process;primary metabolic process…
-0.070299	P50991	T-complex protein 1 subunit delta	CCT4	>sp|P50991|TCPD_HUMAN T-complex protein 1 subunit delta OS=Homo sapiens GN=CCT4 PE=1 SV=4;>sp|P50991-2|TCPD_HUMAN Isoform 2 of T-complex protein 1 subunit delta OS=Homo sapiens GN=CCT4;>tr|B7Z9L0|B7Z9L0_HUMAN T-complex protein 1 subunit delta OS=Homo sapie			Acetylation;Alternativesplicing;ATP-binding;Chaperone;Completeproteome;Cytoplasm;Cytoskeleton;Directproteinsequencing;Nucleotide-binding;Polymorphism;Referenceproteome		cellular macromolecule metabolic process;cellular metabolic process;cellular process;cellular protein metabolic process;'de novo' posttranslational protein folding;'de novo' protein folding;macromolecule metabolic process;metabolic process;primary metabolic process;protein folding;protein metabolic process
	Q8NI27	THO complex subunit 2	THOC2	>sp|Q8NI27|THOC2_HUMAN THO complex subunit 2 OS=Homo sapiens GN=THOC2 PE=1 SV=2	tumor antigen
	Q96RS6	NudC domain-containing protein 1	NUDCD1	>sp|Q96RS6|NUDC1_HUMAN NudC domain-containing protein 1 OS=Homo sapiens GN=NUDCD1 PE=1 SV=2;>sp|Q96RS6-2|NUDC1_HUMAN Isoform 2 of NudC domain-containing protein 1 OS=Homo sapiens GN=NUDCD1;>sp|Q96RS6-3|NUDC1_HUMAN Isoform 3 of NudC domain-containing protei
	P25685	DnaJ homolog subfamily B member 1	DNAJB1	>sp|P25685|DNJB1_HUMAN DnaJ homolog subfamily B member 1 OS=Homo sapiens GN=DNAJB1 PE=1 SV=4;>tr|B4DX52|B4DX52_HUMAN DnaJ homolog subfamily B member 1 OS=Homo sapiens GN=DNAJB1 PE=2 SV=1;>tr|M0R080|M0R080_HUMAN DnaJ homolog subfamily B member 1 (Fragment)	nfkb binding
	Q14690	Protein RRP5 homolog	PDCD11	>sp|Q14690|RRP5_HUMAN Protein RRP5 homolog OS=Homo sapiens GN=PDCD11 PE=1 SV=3
	Q9NZQ7	Programmed cell death 1 ligand 1	CD274	>sp|Q9NZQ7|PD1L1_HUMAN Programmed cell death 1 ligand 1 OS=Homo sapiens GN=CD274 PE=1 SV=1;>sp|Q9NZQ7-3|PD1L1_HUMAN Isoform 3 of Programmed cell death 1 ligand 1 OS=Homo sapiens GN=CD274;>sp|Q9NZQ7-2|PD1L1_HUMAN Isoform 2 of Programmed cell death 1 ligand
	O95394	Phosphoacetylglucosamine mutase	PGM3	>sp|O95394-4|AGM1_HUMAN Isoform 3 of Phosphoacetylglucosamine mutase OS=Homo sapiens GN=PGM3;>sp|O95394-3|AGM1_HUMAN Isoform 2 of Phosphoacetylglucosamine mutase OS=Homo sapiens GN=PGM3;>sp|O95394|AGM1_HUMAN Phosphoacetylglucosamine mutase OS=Homo sapiens	induce apoptosis when downregulated
	O43324	Eukaryotic translation elongation factor 1 epsilon-1	EEF1E1	>sp|O43324|MCA3_HUMAN Eukaryotic translation elongation factor 1 epsilon-1 OS=Homo sapiens GN=EEF1E1 PE=1 SV=1;>tr|C9J1V9|C9J1V9_HUMAN HCG2043275 OS=Homo sapiens GN=hCG_2043275 PE=4 SV=2;>tr|D6RBD7|D6RBD7_HUMAN Eukaryotic translation elongation factor 1 ep	pro aptotic
	Q8TB61	Adenosine 3-phospho 5-phosphosulfate transporter 1	SLC35B2	>sp|Q8TB61|S35B2_HUMAN Adenosine 3-phospho 5-phosphosulfate transporter 1 OS=Homo sapiens GN=SLC35B2 PE=1 SV=1;>sp|Q8TB61-2|S35B2_HUMAN Isoform 2 of Adenosine 3-phospho 5-phosphosulfate transporter 1 OS=Homo sapiens GN=SLC35B2;>sp|Q8TB61-3|S35B2_HUMAN
0.0841946	P21333	Filamin-A	FLNA	>sp|P21333|FLNA_HUMAN Filamin-A OS=Homo sapiens GN=FLNA PE=1 SV=4;>sp|P21333-2|FLNA_HUMAN Isoform 2 of Filamin-A OS=Homo sapiens GN=FLNA;>tr|Q5HY54|Q5HY54_HUMAN Filamin-A OS=Homo sapiens GN=FLNA PE=2 SV=1	promotes migration		3D-structure;Acetylation;Actin-binding;Alternativesplicing;Ciliumbiogenesis/degradation;Completeproteome;Cytoplasm;Cytoskeleton;Directproteinsequencing;Diseasemutation;Phosphoprotein;Polymorphism;Referenceproteome;Repeat	Focal adhesion;MAPK signaling pathway	actin crosslink formation;actin cytoskeleton organization;actin cytoskeleton reorganization;actin filament organization;actin filament-based process;anatomical structure formation involved in morphogenesis;anatomical structure morphogenesis;biological regulation;cAMP-mediated signaling;cell activation;cell cycle process;cell junction assembly;cell junction organization;cell morphogenesis;cell mor…
0.0931716	P37802	Transgelin-2	TAGLN2	>sp|P37802|TAGL2_HUMAN Transgelin-2 OS=Homo sapiens GN=TAGLN2 PE=1 SV=3	promotes migration		3D-structure;Acetylation;Completeproteome;Directproteinsequencing;Phosphoprotein;Polymorphism;Referenceproteome		anatomical structure development;developmental process;muscle organ development;muscle structure development;organ development
0.10815	P61970	Nuclear transport factor 2	NUTF2	>sp|P61970|NTF2_HUMAN Nuclear transport factor 2 OS=Homo sapiens GN=NUTF2 PE=1 SV=1;>tr|H3BRV9|H3BRV9_HUMAN Nuclear transport factor 2 (Fragment) OS=Homo sapiens GN=NUTF2 PE=2 SV=1			3D-structure;Acetylation;Completeproteome;Cytoplasm;Directproteinsequencing;Proteintransport;Referenceproteome;Transport		establishment of localization;establishment of localization in cell;establishment of protein localization;intracellular protein transport;intracellular transport;nuclear export;nuclear transport;nucleocytoplasmic transport;protein export from nucleus;protein targeting;protein transport;transport
0.128972	P08758	Annexin A5;Annexin	ANXA5	>sp|P08758|ANXA5_HUMAN Annexin A5 OS=Homo sapiens GN=ANXA5 PE=1 SV=2;>tr|D6RBL5|D6RBL5_HUMAN Annexin OS=Homo sapiens GN=ANXA5 PE=2 SV=1;>tr|D6RBE9|D6RBE9_HUMAN Annexin OS=Homo sapiens GN=ANXA5 PE=2 SV=1;>tr|E9PHT9|E9PHT9_HUMAN Annexin OS=Homo sapiens GN=AN	Expression of annexin a5 is associated with higher tumor stage and poor prognosis in colorectal adenocarcinomas.	16	3D-structure;Acetylation;Annexin;Bloodcoagulation;Calcium;Calcium/phospholipid-binding;Completeproteome;Directproteinsequencing;Hemostasis;Referenceproteome;Repeat		biological regulation;blood coagulation;cellular process;cellular response to stimulus;coagulation;hemostasis;multicellular organismal process;negative regulation of apoptosis;negative regulation of biological process;negative regulation of cell death;negative regulation of cellular process;negative regulation of coagulation;negative regulation of multicellular organismal process;negative regulat…
0.130707	P09496	Clathrin light chain A	CLTA	>sp|P09496|CLCA_HUMAN Clathrin light chain A OS=Homo sapiens GN=CLTA PE=1 SV=1;>sp|P09496-3|CLCA_HUMAN Isoform 3 of Clathrin light chain A OS=Homo sapiens GN=CLTA;>sp|P09496-4|CLCA_HUMAN Isoform 4 of Clathrin light chain A OS=Homo sapiens GN=CLTA;>sp|P0949	decrease cell growh	17	Alternativesplicing;Calcium;Coatedpit;Completeproteome;Cytoplasmicvesicle;Membrane;Phosphoprotein;Referenceproteome	Bacterial invasion of epithelial cells;Endocrine and other factor-regulated calcium reabsorption;Endocytosis;Huntington's disease;Lysosome	antigen processing and presentation;antigen processing and presentation of exogenous antigen;antigen processing and presentation of exogenous peptide antigen;antigen processing and presentation of exogenous peptide antigen via MHC class II;antigen processing and presentation of peptide antigen;antigen processing and presentation of peptide antigen via MHC class II;antigen processing and presentat…
0.146305	P20042	Eukaryotic translation initiation factor 2 subunit 2	EIF2S2	>sp|P20042|IF2B_HUMAN Eukaryotic translation initiation factor 2 subunit 2 OS=Homo sapiens GN=EIF2S2 PE=1 SV=2			Acetylation;Completeproteome;Initiationfactor;Metal-binding;Phosphoprotein;Polymorphism;Proteinbiosynthesis;Referenceproteome;Zinc;Zinc-finger	RNA transport
0.153345	Q04760	Lactoylglutathione lyase	GLO1	>sp|Q04760|LGUL_HUMAN Lactoylglutathione lyase OS=Homo sapiens GN=GLO1 PE=1 SV=4;>sp|Q04760-2|LGUL_HUMAN Isoform 2 of Lactoylglutathione lyase OS=Homo sapiens GN=GLO1	detoxification	18	3D-structure;Acetylation;Alternativesplicing;Completeproteome;Directproteinsequencing;Disulfidebond;Glutathionylation;Lyase;Metal-binding;Phosphoprotein;Polymorphism;Referenceproteome;Zinc	MAPK signaling pathway - yeast;Pyruvate metabolism	amine metabolic process;biological regulation;carbohydrate metabolic process;carboxylic acid metabolic process;cellular aldehyde metabolic process;cellular amine metabolic process;cellular amino acid metabolic process;cellular ketone metabolic process;cellular metabolic process;cellular modified amino acid metabolic process;cellular nitrogen compound metabolic process;cellular process;glutathione…
0.17621	Q14847	LIM and SH3 domain protein 1	LASP1	>sp|Q14847-2|LASP1_HUMAN Isoform 2 of LIM and SH3 domain protein 1 OS=Homo sapiens GN=LASP1;>sp|Q14847|LASP1_HUMAN LIM and SH3 domain protein 1 OS=Homo sapiens GN=LASP1 PE=1 SV=2;>tr|C9J9W2|C9J9W2_HUMAN LIM and SH3 domain protein 1 (Fragment) OS=Homo sapie	when silenced decreases tumor	19	3D-structure;Acetylation;Actin-binding;Alternativesplicing;Completeproteome;Cytoplasm;Cytoskeleton;Directproteinsequencing;Iontransport;LIMdomain;Metal-binding;Phosphoprotein;Referenceproteome;Repeat;SH3domain;Transport;Zinc
0.18518	P68402	Platelet-activating factor acetylhydrolase IB subunit beta	PAFAH1B2	>sp|P68402|PA1B2_HUMAN Platelet-activating factor acetylhydrolase IB subunit beta OS=Homo sapiens GN=PAFAH1B2 PE=1 SV=1;>sp|P68402-4|PA1B2_HUMAN Isoform 4 of Platelet-activating factor acetylhydrolase IB subunit beta OS=Homo sapiens GN=PAFAH1B2;>tr|J3KNE3|	when silenced decreases tumor	20	3D-structure;Acetylation;Alternativesplicing;Completeproteome;Cytoplasm;Directproteinsequencing;Hydrolase;Lipiddegradation;Lipidmetabolism;Phosphoprotein;Referenceproteome	Ether lipid metabolism	anatomical structure development;biological regulation;brain development;catabolic process;developmental process;gamete generation;lipid catabolic process;lipid metabolic process;male gamete generation;metabolic process;multicellular organismal process;multicellular organismal reproductive process;organ development;positive regulation of autophagy;positive regulation of biological process;positiv…
0.208517	Q14019	Coactosin-like protein	COTL1	>sp|Q14019|COTL1_HUMAN Coactosin-like protein OS=Homo sapiens GN=COTL1 PE=1 SV=3;>tr|H3BT58|H3BT58_HUMAN Coactosin-like protein OS=Homo sapiens GN=COTL1 PE=2 SV=1			3D-structure;Acetylation;Actin-binding;Chaperone;Completeproteome;Cytoplasm;Cytoskeleton;Directproteinsequencing;Membrane;Nucleus;Referenceproteome		defense response;defense response to fungus;multi-organism process;response to biotic stimulus;response to fungus;response to other organism;response to stimulus;response to stress
0.234283	P15311	Ezrin	EZR	>sp|P15311|EZRI_HUMAN Ezrin OS=Homo sapiens GN=EZR PE=1 SV=4;>tr|E7EQR4|E7EQR4_HUMAN Ezrin OS=Homo sapiens GN=EZR PE=2 SV=2	Ezrin promotes invasion and metastasis	21	3D-structure;Acetylation;Cellmembrane;Cellprojection;Cellshape;Completeproteome;Cytoplasm;Cytoskeleton;Directproteinsequencing;Membrane;Phosphoprotein;Polymorphism;Referenceproteome	Gastric acid secretion;Leukocyte transendothelial migration;Pathogenic Escherichia coli infection;Regulation of actin cytoskeleton	actin cytoskeleton organization;actin filament bundle assembly;actin filament organization;actin filament-based process;axon guidance;biological adhesion;biological regulation;cell adhesion;cell differentiation;cell-cell adhesion;cellular component assembly;cellular component assembly at cellular level;cellular component organization;cellular component organization at cellular level;cellular comp…
0.234351	P41091	Eukaryotic translation initiation factor 2 subunit 3;Putative eukaryotic translation initiation factor 2 subunit 3-like protein	EIF2S3;EIF2S3L	>sp|P41091|IF2G_HUMAN Eukaryotic translation initiation factor 2 subunit 3 OS=Homo sapiens GN=EIF2S3 PE=1 SV=3;>sp|Q2VIR3|IF2GL_HUMAN Putative eukaryotic translation initiation factor 2 subunit 3-like protein OS=Homo sapiens GN=EIF2S3L PE=5 SV=2;>tr|F8W810			Acetylation;Alternativesplicing;Completeproteome;Directproteinsequencing;GTP-binding;Initiationfactor;Nucleotide-binding;Phosphoprotein;Polymorphism;Proteinbiosynthesis;Referenceproteome	RNA transport	catabolic process;cellular catabolic process;cellular metabolic process;cellular nitrogen compound catabolic process;cellular nitrogen compound metabolic process;cellular process;GTP catabolic process;GTP metabolic process;heterocycle catabolic process;heterocycle metabolic process;metabolic process;nitrogen compound metabolic process;nucleobase-containing compound catabolic process;nucleobase-co…
0.239189	O75369	Filamin-B	FLNB	>sp|O75369-8|FLNB_HUMAN Isoform 8 of Filamin-B OS=Homo sapiens GN=FLNB;>sp|O75369|FLNB_HUMAN Filamin-B OS=Homo sapiens GN=FLNB PE=1 SV=2;>sp|O75369-9|FLNB_HUMAN Isoform 9 of Filamin-B OS=Homo sapiens GN=FLNB;>sp|O75369-2|FLNB_HUMAN Isoform 2 of Filamin-B O	promotes migration		3D-structure;Acetylation;Actin-binding;Alternativesplicing;Completeproteome;Cytoplasm;Cytoskeleton;Developmentalprotein;Differentiation;Diseasemutation;Dwarfism;Isopeptidebond;Myogenesis;Phosphoprotein;Polymorphism;Referenceproteome;Repeat;Ublconjugation	Focal adhesion;MAPK signaling pathway	actin cytoskeleton organization;actin filament-based process;anatomical structure development;biological regulation;cell differentiation;cell surface receptor linked signaling pathway;cellular component organization;cellular component organization at cellular level;cellular component organization or biogenesis;cellular component organization or biogenesis at cellular level;cellular developmental …
0.240612	P00338	L-lactate dehydrogenase A chain	LDHA	>sp|P00338-3|LDHA_HUMAN Isoform 3 of L-lactate dehydrogenase A chain OS=Homo sapiens GN=LDHA;>sp|P00338|LDHA_HUMAN L-lactate dehydrogenase A chain OS=Homo sapiens GN=LDHA PE=1 SV=2;>sp|P00338-4|LDHA_HUMAN Isoform 4 of L-lactate dehydrogenase A chain OS=Hom	tumor biomarker when up-regulated	22	3D-structure;Acetylation;Alternativesplicing;Completeproteome;Cytoplasm;Directproteinsequencing;Diseasemutation;Glycogenstoragedisease;Glycolysis;NAD;Oxidoreductase;Phosphoprotein;Polymorphism;Referenceproteome;Ublconjugation	Cysteine and methionine metabolism;Glycolysis / Gluconeogenesis;Propanoate metabolism;Pyruvate metabolism	alcohol catabolic process;alcohol metabolic process;ATP biosynthetic process;ATP metabolic process;biosynthetic process;carbohydrate catabolic process;carbohydrate metabolic process;carboxylic acid biosynthetic process;carboxylic acid metabolic process;catabolic process;cell communication;cell motility;cellular biosynthetic process;cellular carbohydrate catabolic process;cellular carbohydrate met…
0.295625	Q09666	Neuroblast differentiation-associated protein AHNAK	AHNAK	>sp|Q09666|AHNK_HUMAN Neuroblast differentiation-associated protein AHNAK OS=Homo sapiens GN=AHNAK PE=1 SV=2			3D-structure;Alternativesplicing;Completeproteome;Nucleus;Phosphoprotein;Polymorphism;Referenceproteome;Repeat		anatomical structure development;developmental process;nervous system development;system development
0.303211	P05783	Keratin, type I cytoskeletal 18	KRT18	>sp|P05783|K1C18_HUMAN Keratin, type I cytoskeletal 18 OS=Homo sapiens GN=KRT18 PE=1 SV=2;>tr|F8VZY9|F8VZY9_HUMAN Keratin, type I cytoskeletal 18 OS=Homo sapiens GN=KRT18 PE=2 SV=1			Acetylation;Alternativesplicing;Cellcycle;Coiledcoil;Completeproteome;Cytoplasm;Directproteinsequencing;Diseasemutation;Glycoprotein;Host-virusinteraction;Intermediatefilament;Keratin;Nucleus;Phosphoprotein;Polymorphism;Referenceproteome		anatomical structure development;anatomical structure morphogenesis;apoptosis;biological regulation;cell cycle;cell death;cell surface receptor linked signaling pathway;cellular process;cellular response to chemical stimulus;cellular response to cytokine stimulus;cellular response to organic substance;cellular response to stimulus;cellular response to tumor necrosis factor;cytokine-mediated signa…
0.307439	Q13283	Ras GTPase-activating protein-binding protein 1	G3BP1	>sp|Q13283|G3BP1_HUMAN Ras GTPase-activating protein-binding protein 1 OS=Homo sapiens GN=G3BP1 PE=1 SV=1;>tr|F5H4D6|F5H4D6_HUMAN Ras GTPase-activating protein-binding protein 1 OS=Homo sapiens GN=G3BP1 PE=2 SV=1	up regulated in cancer	23	3D-structure;Acetylation;ATP-binding;Cellmembrane;Completeproteome;Cytoplasm;Directproteinsequencing;DNA-binding;Endonuclease;Helicase;Hydrolase;Membrane;Methylation;Nuclease;Nucleotide-binding;Nucleus;Phosphoprotein;Referenceproteome;RNA-binding;Transport		biological regulation;cellular metabolic process;cellular nitrogen compound metabolic process;cellular process;cellular response to stimulus;establishment of localization;intracellular signal transduction;metabolic process;negative regulation of biological process;negative regulation of canonical Wnt receptor signaling pathway;negative regulation of cell communication;negative regulation of cellu…
0.338649	Q9Y4L1	Hypoxia up-regulated protein 1	HYOU1	>sp|Q9Y4L1|HYOU1_HUMAN Hypoxia up-regulated protein 1 OS=Homo sapiens GN=HYOU1 PE=1 SV=1;>tr|E9PL22|E9PL22_HUMAN Hypoxia up-regulated protein 1 OS=Homo sapiens GN=HYOU1 PE=2 SV=1;>tr|E9PJ21|E9PJ21_HUMAN Hypoxia up-regulated protein 1 (Fragment) OS=Homo sap	promotes angiogenesis	24	ATP-binding;Chaperone;Completeproteome;Directproteinsequencing;Endoplasmicreticulum;Glycoprotein;Nucleotide-binding;Referenceproteome;Signal;Stressresponse	Protein processing in endoplasmic reticulum	activation of signaling protein activity involved in unfolded protein response;biological regulation;cellular macromolecule metabolic process;cellular metabolic process;cellular process;cellular protein metabolic process;macromolecule metabolic process;metabolic process;positive regulation of catalytic activity;positive regulation of hydrolase activity;positive regulation of kinase activity;posit…
0.357625	Q6NZI2	Polymerase I and transcript release factor	PTRF	>sp|Q6NZI2|PTRF_HUMAN Polymerase I and transcript release factor OS=Homo sapiens GN=PTRF PE=1 SV=1;>sp|Q6NZI2-2|PTRF_HUMAN Isoform 2 of Polymerase I and transcript release factor OS=Homo sapiens GN=PTRF	caveolae, is overexpresssed in prostate cancer and has been demonstrated to be involved in prostate cancer angiogenesis, growth and metastasis. Polymerase I and transcript release factor (PTRF) is the only cavin family member necessary for caveola formation.	25	Acetylation;Alternativesplicing;Cellmembrane;Coiledcoil;Completeproteome;Congenitalgeneralizedlipodystrophy;Cytoplasm;Diabetesmellitus;Directproteinsequencing;Endoplasmicreticulum;Membrane;Microsome;Mitochondrion;Nucleus;Phosphoprotein;Polymorphism;Referenceproteome;RNA-binding;rRNA-binding;Transcription;Transcriptionregulation;Transcriptiontermination		biological regulation;biosynthetic process;cellular biosynthetic process;cellular macromolecule metabolic process;cellular metabolic process;cellular nitrogen compound metabolic process;cellular process;macromolecule metabolic process;metabolic process;nitrogen compound metabolic process;nucleic acid metabolic process;nucleobase-containing compound metabolic process;primary metabolic process;regu…
0.369747	Q03135	Caveolin-1;Caveolin	CAV1	>sp|Q03135|CAV1_HUMAN Caveolin-1 OS=Homo sapiens GN=CAV1 PE=1 SV=4;>tr|E9PCT5|E9PCT5_HUMAN Caveolin OS=Homo sapiens GN=CAV1 PE=2 SV=1;>sp|Q03135-2|CAV1_HUMAN Isoform Beta of Caveolin-1 OS=Homo sapiens GN=CAV1;>tr|C9JKI3|C9JKI3_HUMAN Caveolin (Fragment) OS=		26	Acetylation;Alternativeinitiation;Cardiomyopathy;Cellmembrane;Completeproteome;Congenitalgeneralizedlipodystrophy;Directproteinsequencing;Diseasemutation;Golgiapparatus;Host-virusinteraction;Isopeptidebond;Limb-girdlemusculardystrophy;Lipoprotein;LongQTsyndrome;Membrane;Palmitate;Phosphoprotein;Polymorphism;Referenceproteome;Ublconjugation	Bacterial invasion of epithelial cells;Endocytosis;Focal adhesion;Viral myocarditis	actin cytoskeleton organization;actin filament organization;actin filament-based process;acylglycerol metabolic process;anatomical structure development;anatomical structure formation involved in morphogenesis;anatomical structure homeostasis;angiogenesis;biological regulation;blood coagulation;body fluid secretion;calcium ion homeostasis;calcium ion transport;carbohydrate homeostasis;cardiac cel…
0.403105	Q9NZL9	Methionine adenosyltransferase 2 subunit beta	MAT2B	>sp|Q9NZL9|MAT2B_HUMAN Methionine adenosyltransferase 2 subunit beta OS=Homo sapiens GN=MAT2B PE=1 SV=1;>sp|Q9NZL9-2|MAT2B_HUMAN Isoform 2 of Methionine adenosyltransferase 2 subunit beta OS=Homo sapiens GN=MAT2B;>sp|Q9NZL9-4|MAT2B_HUMAN Isoform 4 of Methi	MAT2B and GIT1 form a scaffold, which recruits and activates MEK and ERK to promote growth and tumorigenesisd, which recruits and activates MEK and ERK to promote growth and tumorigenesis.	27	3D-structure;Alternativesplicing;Completeproteome;Directproteinsequencing;One-carbonmetabolism;Polymorphism;Referenceproteome	Cysteine and methionine metabolism	amine biosynthetic process;amine metabolic process;biosynthetic process;carbohydrate biosynthetic process;carbohydrate metabolic process;carboxylic acid biosynthetic process;carboxylic acid metabolic process;cellular amine metabolic process;cellular amino acid biosynthetic process;cellular amino acid metabolic process;cellular biosynthetic process;cellular carbohydrate biosynthetic process;cellul…
0.419184	P40261	Nicotinamide N-methyltransferase	NNMT	>sp|P40261|NNMT_HUMAN Nicotinamide N-methyltransferase OS=Homo sapiens GN=NNMT PE=1 SV=1	higly expressed in thyroid cancer, maintaining cell proliferation by increasing the activity of Complex I (NADH:ubiquinone oxidoreductase	28	3D-structure;Acetylation;Completeproteome;Cytoplasm;Directproteinsequencing;Methyltransferase;Referenceproteome;S-adenosyl-L-methionine;Transferase	Nicotinate and nicotinamide metabolism	anatomical structure morphogenesis;cellular metabolic process;cellular process;developmental process;metabolic process;methylation;one-carbon metabolic process;organ morphogenesis;organ regeneration;regeneration;response to chemical stimulus;response to drug;response to endogenous stimulus;response to organic nitrogen;response to organic substance;response to stimulus;small molecule metabolic pro…
0.449019	O95810	Serum deprivation-response protein	SDPR	>sp|O95810|SDPR_HUMAN Serum deprivation-response protein OS=Homo sapiens GN=SDPR PE=1 SV=3			Acetylation;Coiledcoil;Completeproteome;Cytoplasm;Directproteinsequencing;Lipid-binding;Membrane;Phosphoprotein;Polymorphism;Referenceproteome
0.463877	Q6NUK1	Calcium-binding mitochondrial carrier protein SCaMC-1	SLC25A24	>sp|Q6NUK1|SCMC1_HUMAN Calcium-binding mitochondrial carrier protein SCaMC-1 OS=Homo sapiens GN=SLC25A24 PE=1 SV=2;>sp|Q6NUK1-2|SCMC1_HUMAN Isoform 2 of Calcium-binding mitochondrial carrier protein SCaMC-1 OS=Homo sapiens GN=SLC25A24	SCaMC-1 promotes cancer cell survival	29	Acetylation;Alternativesplicing;Calcium;Completeproteome;Membrane;Metal-binding;Mitochondrion;Mitochondrioninnermembrane;Referenceproteome;Repeat;Transmembrane;Transmembranehelix;Transport		cellular process;establishment of localization;transmembrane transport;transport
0.631998	Q16222	UDP-N-acetylhexosamine pyrophosphorylase;UDP-N-acetylgalactosamine pyrophosphorylase;UDP-N-acetylglucosamine pyrophosphorylase	UAP1	>sp|Q16222|UAP1_HUMAN UDP-N-acetylhexosamine pyrophosphorylase OS=Homo sapiens GN=UAP1 PE=1 SV=3;>sp|Q16222-3|UAP1_HUMAN Isoform 3 of UDP-N-acetylhexosamine pyrophosphorylase OS=Homo sapiens GN=UAP1;>sp|Q16222-2|UAP1_HUMAN Isoform AGX1 of UDP-N-acetylhexos		30	3D-structure;Alternativesplicing;Completeproteome;Cytoplasm;Directproteinsequencing;Nucleotidyltransferase;Polymorphism;Referenceproteome;Transferase	Amino sugar and nucleotide sugar metabolism	alcohol biosynthetic process;alcohol metabolic process;amino sugar biosynthetic process;amino sugar metabolic process;biosynthetic process;carbohydrate biosynthetic process;carbohydrate metabolic process;cellular biosynthetic process;cellular carbohydrate biosynthetic process;cellular carbohydrate metabolic process;cellular macromolecule metabolic process;cellular metabolic process;cellular nitro…
0.682186	Q99614	Tetratricopeptide repeat protein 1	TTC1	>sp|Q99614|TTC1_HUMAN Tetratricopeptide repeat protein 1 OS=Homo sapiens GN=TTC1 PE=1 SV=1			Completeproteome;Phosphoprotein;Referenceproteome;Repeat;TPRrepeat		cellular macromolecule metabolic process;cellular metabolic process;cellular process;cellular protein metabolic process;macromolecule metabolic process;metabolic process;primary metabolic process;protein folding;protein metabolic process
0.744062	Q9UK76	Hematological and neurological expressed 1 protein	HN1	>sp|Q9UK76-2|HN1_HUMAN Isoform 2 of Hematological and neurological expressed 1 protein OS=Homo sapiens GN=HN1;>sp|Q9UK76|HN1_HUMAN Hematological and neurological expressed 1 protein OS=Homo sapiens GN=HN1 PE=1 SV=3;>tr|J3KT51|J3KT51_HUMAN Hematological and			Acetylation;Alternativesplicing;Completeproteome;Directproteinsequencing;Nucleus;Phosphoprotein;Referenceproteome
	Q9NX55	Huntingtin-interacting protein K	HYPK	>sp|Q9NX55|HYPK_HUMAN Huntingtin-interacting protein K OS=Homo sapiens GN=HYPK PE=1 SV=2	antiapoptic	31
	Q9H2J4;H7BZP2	Phosducin-like protein 3	PDCL3	>sp|Q9H2J4|PDCL3_HUMAN Phosducin-like protein 3 OS=Homo sapiens GN=PDCL3 PE=1 SV=1;>tr|H7BZP2|H7BZP2_HUMAN Phosducin-like protein 3 (Fragment) OS=Homo sapiens GN=PDCL3 PE=4 SV=1	positive proliferation negative ubiquitination angiogenesisKDR/VEGFR2,	32
	Q96B26	Exosome complex component RRP43	EXOSC8	>sp|Q96B26|EXOS8_HUMAN Exosome complex component RRP43 OS=Homo sapiens GN=EXOSC8 PE=1 SV=1
	Q96CS3	FAS-associated factor 2	FAF2	>sp|Q96CS3|FAF2_HUMAN FAS-associated factor 2 OS=Homo sapiens GN=FAF2 PE=1 SV=2		33
	Q96CX2	BTB/POZ domain-containing protein KCTD12	KCTD12	>sp|Q96CX2|KCD12_HUMAN BTB/POZ domain-containing protein KCTD12 OS=Homo sapiens GN=KCTD12 PE=1 SV=1
	Q14315;Q14315-2	Filamin-C	FLNC	>sp|Q14315|FLNC_HUMAN Filamin-C OS=Homo sapiens GN=FLNC PE=1 SV=3;>sp|Q14315-2|FLNC_HUMAN Isoform 2 of Filamin-C OS=Homo sapiens GN=FLNC	cell migration
	Q14651;C9JAM8	Plastin-1	PLS1	>sp|Q14651|PLSI_HUMAN Plastin-1 OS=Homo sapiens GN=PLS1 PE=1 SV=2;>tr|C9JAM8|C9JAM8_HUMAN Plastin-1 (Fragment) OS=Homo sapiens GN=PLS1 PE=2 SV=1	cell migration
	Q08722;Q08722-4;Q08722-3;Q08722-2	Leukocyte surface antigen CD47	CD47	>sp|Q08722|CD47_HUMAN Leukocyte surface antigen CD47 OS=Homo sapiens GN=CD47 PE=1 SV=1;>sp|Q08722-4|CD47_HUMAN Isoform OA3-312 of Leukocyte surface antigen CD47 OS=Homo sapiens GN=CD47;>sp|Q08722-3|CD47_HUMAN Isoform OA3-305 of Leukocyte surface antigen CD	positive cell adesion and cell proliferation
	P61081	NEDD8-conjugating enzyme Ubc12	UBE2M	>sp|P61081|UBC12_HUMAN NEDD8-conjugating enzyme Ubc12 OS=Homo sapiens GN=UBE2M PE=1 SV=1	cell proliferation possibile regolato da nfkb
	P54725;P54725-2;K7ELW1;K7ENJ0	UV excision repair protein RAD23 homolog A	RAD23A	>sp|P54725|RD23A_HUMAN UV excision repair protein RAD23 homolog A OS=Homo sapiens GN=RAD23A PE=1 SV=1;>sp|P54725-2|RD23A_HUMAN Isoform 2 of UV excision repair protein RAD23 homolog A OS=Homo sapiens GN=RAD23A;>tr|K7ELW1|K7ELW1_HUMAN UV excision repair prot	dna repair
	P17813;P17813-2;F5GX88	Endoglin	ENG	>sp|P17813|EGLN_HUMAN Endoglin OS=Homo sapiens GN=ENG PE=1 SV=2;>sp|P17813-2|EGLN_HUMAN Isoform Short of Endoglin OS=Homo sapiens GN=ENG;>tr|F5GX88|F5GX88_HUMAN Uncharacterized protein OS=Homo sapiens GN=ENG PE=2 SV=1	silencing anticancer	34
	P20020;P20020-4;P20020-3;P20020-6;P20020-2;P20020-5;P23634;P23634-8;P23634-6;P23634-7;P23634-2;P23634-3;P23634-4;P23634-5	Plasma membrane calcium-transporting ATPase 1;Plasma membrane calcium-transporting ATPase 4	ATP2B1;ATP2B4	>sp|P20020|AT2B1_HUMAN Plasma membrane calcium-transporting ATPase 1 OS=Homo sapiens GN=ATP2B1 PE=1 SV=3;>sp|P20020-4|AT2B1_HUMAN Isoform C of Plasma membrane calcium-transporting ATPase 1 OS=Homo sapiens GN=ATP2B1;>sp|P20020-3|AT2B1_HUMAN Isoform B of Pla
	P08754	Guanine nucleotide-binding protein G(k) subunit alpha	GNAI3	>sp|P08754|GNAI3_HUMAN Guanine nucleotide-binding protein G(k) subunit alpha OS=Homo sapiens GN=GNAI3 PE=1 SV=3	decreases invasion	35
	O94826	Mitochondrial import receptor subunit TOM70	TOMM70A	>sp|O94826|TOM70_HUMAN Mitochondrial import receptor subunit TOM70 OS=Homo sapiens GN=TOMM70A PE=1 SV=1	hyper expressed in cancer tumor fuel	36
	O95336;M0R1L2;M0R261	6-phosphogluconolactonase	PGLS	>sp|O95336|6PGL_HUMAN 6-phosphogluconolactonase OS=Homo sapiens GN=PGLS PE=1 SV=2;>tr|M0R1L2|M0R1L2_HUMAN 6-phosphogluconolactonase (Fragment) OS=Homo sapiens GN=PGLS PE=4 SV=1;>tr|M0R261|M0R261_HUMAN 6-phosphogluconolactonase (Fragment) OS=Homo sapiens GN
	O14929;O14929-2	Histone acetyltransferase type B catalytic subunit	HAT1	>sp|O14929|HAT1_HUMAN Histone acetyltransferase type B catalytic subunit OS=Homo sapiens GN=HAT1 PE=1 SV=1;>sp|O14929-2|HAT1_HUMAN Isoform B of Histone acetyltransferase type B catalytic subunit OS=Homo sapiens GN=HAT1
	O15042;O15042-2;E7ET15;O15042-3;C9JB80;H0Y8D9;E7EW00	U2 snRNP-associated SURP motif-containing protein	U2SURP	>sp|O15042|SR140_HUMAN U2 snRNP-associated SURP motif-containing protein OS=Homo sapiens GN=U2SURP PE=1 SV=2;>sp|O15042-2|SR140_HUMAN Isoform 2 of U2 snRNP-associated SURP motif-containing protein OS=Homo sapiens GN=U2SURP;>tr|E7ET15|E7ET15_HUMAN U2 snRNP-
	Q9BQ61;K7EN60;K7ERU7;K7ELS0	Uncharacterized protein C19orf43	C19orf43	>sp|Q9BQ61|CS043_HUMAN Uncharacterized protein C19orf43 OS=Homo sapiens GN=C19orf43 PE=1 SV=1;>tr|K7EN60|K7EN60_HUMAN Uncharacterized protein C19orf43 OS=Homo sapiens GN=C19orf43 PE=4 SV=1;>tr|K7ERU7|K7ERU7_HUMAN Uncharacterized protein C19orf43 OS=Homo sa
	Q7L2E3-2;Q7L2E3;H7BXY3;Q7L2E3-3	Putative ATP-dependent RNA helicase DHX30	DHX30	>sp|Q7L2E3-2|DHX30_HUMAN Isoform 2 of Putative ATP-dependent RNA helicase DHX30 OS=Homo sapiens GN=DHX30;>sp|Q7L2E3|DHX30_HUMAN Putative ATP-dependent RNA helicase DHX30 OS=Homo sapiens GN=DHX30 PE=1 SV=1;>tr|H7BXY3|H7BXY3_HUMAN Putative ATP-dependent RNA
	P52943-2;P52943;H0YFA4	Cysteine-rich protein 2	CRIP2	>sp|P52943-2|CRIP2_HUMAN Isoform 2 of Cysteine-rich protein 2 OS=Homo sapiens GN=CRIP2;>sp|P52943|CRIP2_HUMAN Cysteine-rich protein 2 OS=Homo sapiens GN=CRIP2 PE=1 SV=1;>tr|H0YFA4|H0YFA4_HUMAN Cysteine-rich protein 2 (Fragment) OS=Homo sapiens GN=CRIP2 PE=	positive regulation proliferation	37
	F8W7N8;Q96HN2;Q96HN2-2;O43865;H0Y8B3;D7UEQ7;Q96HN2-3;Q96HN2-4;O43865-2	Adenosylhomocysteinase;Putative adenosylhomocysteinase 3;Putative adenosylhomocysteinase 2	AHCYL2;AHCYL1	>tr|F8W7N8|F8W7N8_HUMAN Adenosylhomocysteinase OS=Homo sapiens GN=AHCYL2 PE=2 SV=1;>sp|Q96HN2|SAHH3_HUMAN Putative adenosylhomocysteinase 3 OS=Homo sapiens GN=AHCYL2 PE=1 SV=1;>sp|Q96HN2-2|SAHH3_HUMAN Isoform 2 of Putative adenosylhomocysteinase 3 OS=Homo
	Q9Y3B8;Q9Y3B8-2;H0YG54;H0YGR4;H0YG83;F5GX07;F5GYG5;H0YH58	Oligoribonuclease, mitochondrial	REXO2	>sp|Q9Y3B8|ORN_HUMAN Oligoribonuclease, mitochondrial OS=Homo sapiens GN=REXO2 PE=1 SV=3;>sp|Q9Y3B8-2|ORN_HUMAN Isoform 2 of Oligoribonuclease, mitochondrial OS=Homo sapiens GN=REXO2;>tr|H0YG54|H0YG54_HUMAN Oligoribonuclease, mitochondrial (Fragment) OS=Ho
	O43795;E9PDF6;O43795-2	Unconventional myosin-Ib	MYO1B	>sp|O43795|MYO1B_HUMAN Unconventional myosin-Ib OS=Homo sapiens GN=MYO1B PE=1 SV=3;>tr|E9PDF6|E9PDF6_HUMAN Unconventional myosin-Ib OS=Homo sapiens GN=MYO1B PE=2 SV=1;>sp|O43795-2|MYO1B_HUMAN Isoform 2 of Unconventional myosin-Ib OS=Homo sapiens GN=MYO1B
	P09104;B7Z2X9;F5H0C8	Gamma-enolase;Enolase	ENO2	>sp|P09104|ENOG_HUMAN Gamma-enolase OS=Homo sapiens GN=ENO2 PE=1 SV=3;>tr|B7Z2X9|B7Z2X9_HUMAN Enolase OS=Homo sapiens GN=ENO2 PE=2 SV=1;>tr|F5H0C8|F5H0C8_HUMAN Enolase OS=Homo sapiens GN=ENO2 PE=2 SV=1
	O15260;Q5T8U5;O15260-2;B7Z6A4	Surfeit locus protein 4	SURF4	>sp|O15260|SURF4_HUMAN Surfeit locus protein 4 OS=Homo sapiens GN=SURF4 PE=1 SV=3;>tr|Q5T8U5|Q5T8U5_HUMAN Surfeit 4 OS=Homo sapiens GN=SURF4 PE=2 SV=1;>sp|O15260-2|SURF4_HUMAN Isoform 2 of Surfeit locus protein 4 OS=Homo sapiens GN=SURF4;>tr|B7Z6A4|B7Z6A4_
	B4E0Y9;Q9P289;Q8NBY1;Q9P289-2;O00506;Q9P289-3;A8K6Z3;B7Z9K1;H7C279;C9J232;C9JCC0;C9J6L2;C9JDH9	Serine/threonine-protein kinase MST4;Serine/threonine-protein kinase 25	MST4;STK25	>tr|B4E0Y9|B4E0Y9_HUMAN Serine/threonine-protein kinase MST4 OS=Homo sapiens GN=MST4 PE=2 SV=1;>sp|Q9P289|MST4_HUMAN Serine/threonine-protein kinase MST4 OS=Homo sapiens GN=MST4 PE=1 SV=2;>tr|Q8NBY1|Q8NBY1_HUMAN Serine/threonine-protein kinase MST4 OS=Homo	antiapoptotic	38
	Q9UNH7;B4DJS7;Q9UNH7-2	Sorting nexin-6	SNX6	>sp|Q9UNH7|SNX6_HUMAN Sorting nexin-6 OS=Homo sapiens GN=SNX6 PE=1 SV=1;>tr|B4DJS7|B4DJS7_HUMAN Sorting nexin 6, isoform CRA_e OS=Homo sapiens GN=SNX6 PE=2 SV=1;>sp|Q9UNH7-2|SNX6_HUMAN Isoform 2 of Sorting nexin-6 OS=Homo sapiens GN=SNX6	promote mesenchymal transition via E caderin degradation
red	upregulated	blu	downregulated

## Sheet: resistenza
Difference	Protein IDs	Protein names	Gene names	Fasta headers	comment	reference	Keywords	KEGG name	GOBP name
-0.745567	P52926	High mobility group protein HMGI-C	HMGA2	>tr|F5H6H0|F5H6H0_HUMAN High mobility group protein HMGI-C OS=Homo sapiens GN=HMGA2 PE=2 SV=1;>tr|F5H2A4|F5H2A4_HUMAN High mobility group protein HMGI-C OS=Homo sapiens GN=HMGA2 PE=2 SV=1;>sp|P52926|HMGA2_HUMAN High mobility group protein HMGI-C OS=Homo sa	cancer promotor anti apoptotico	Madhu S. Kumar, Elena Armenteros-Monterroso, Philip East, Probir Chakravorty, Nik Matthews, Monte M. Winslow & Julian Downward	Acetylation;Alternativesplicing;Cellcycle;Celldivision;Chromosomalrearrangement;Completeproteome;Directproteinsequencing;DNA-binding;DNAcondensation;Growthregulation;Mitosis;Nucleus;Phosphoprotein;Proto-oncogene;Referenceproteome;Repeat;Transcription;Transcriptionregulation		adipose tissue development;adrenal gland development;aging;anatomical structure development;anatomical structure morphogenesis;base-excision repair;biological regulation;cell aging;cell communication;cell cycle checkpoint;cell cycle phase;cell cycle process;cell differentiation;cell division;cell morphogenesis;cell morphogenesis involved in differentiation;cell proliferation;cell proliferation in…
-0.271856	P05141	ADP/ATP translocase 2	SLC25A5	>sp|P05141|ADT2_HUMAN ADP/ATP translocase 2 OS=Homo sapiens GN=SLC25A5 PE=1 SV=7	ccrescita cellulare anti apoptotico se eliminato da apoptosis target farlaceutico	Kashiwaya K1, Hosokawa M, Eguchi H, Ohigashi H, Ishikawa O, Shinomura Y, Nakamura Y, Nakagawa H.Cancer Sci. 2009 Mar;100(3):457-64. doi: 10.1111/j.1349-7006.2008.01058.x. Epub 2008 Dec 16. Identification of C2orf18, termed ANT2BP (ANT2-binding protein), as one of the key molecules involved in pancreatic carcinogenesis.	Acetylation;Chromosomepartition;Completeproteome;Directproteinsequencing;Host-virusinteraction;Membrane;Methylation;Mitochondrion;Mitochondrioninnermembrane;Phosphoprotein;Polymorphism;Referenceproteome;Repeat;Transmembrane;Transmembranehelix;Transport	Calcium signaling pathway;Huntington's disease;Parkinson's disease	biological regulation;cellular metabolic process;cellular process;chromosome segregation;energy derivation by oxidation of organic compounds;energy reserve metabolic process;generation of precursor metabolites and energy;interaction with host;interspecies interaction between organisms;metabolic process;multi-organism process;oxidation-reduction process;positive regulation of biological process;po…
-0.24023	P38646	Stress-70 protein, mitochondrial	HSPA9	>sp|P38646|GRP75_HUMAN Stress-70 protein, mitochondrial OS=Homo sapiens GN=HSPA9 PE=1 SV=2	anti aopptotico ca2+ signaling		3D-structure;Acetylation;ATP-binding;Chaperone;Completeproteome;Directproteinsequencing;Mitochondrion;Nucleotide-binding;Nucleus;Polymorphism;Referenceproteome;Transitpeptide	ko05152;RNA degradation	biological regulation;cellular macromolecule metabolic process;cellular metabolic process;cellular process;cellular protein metabolic process;establishment of localization;establishment of localization in cell;establishment of protein localization;establishment of protein localization in mitochondrion;establishment of protein localization to organelle;intracellular protein transport;intracellular…
-0.209331	P61619	Protein transport protein Sec61 subunit alpha isoform 1;Protein transport protein Sec61 subunit alpha isoform 2	SEC61A1;SEC61A2	>tr|B4DR61|B4DR61_HUMAN Protein transport protein Sec61 subunit alpha isoform 1 OS=Homo sapiens GN=SEC61A1 PE=2 SV=1;>sp|P61619|S61A1_HUMAN Protein transport protein Sec61 subunit alpha isoform 1 OS=Homo sapiens GN=SEC61A1 PE=1 SV=2;>sp|Q9H9S3|S61A2_HUMAN	UPR	kegg	Alternativesplicing;Completeproteome;Endoplasmicreticulum;Membrane;Proteintransport;Referenceproteome;Translocation;Transmembrane;Transmembranehelix;Transport	Phagosome;Protein export;Protein processing in endoplasmic reticulum;Vibrio cholerae infection	antigen processing and presentation;antigen processing and presentation of exogenous antigen;antigen processing and presentation of exogenous peptide antigen;antigen processing and presentation of exogenous peptide antigen via MHC class I;antigen processing and presentation of exogenous peptide antigen via MHC class I, TAP-dependent;antigen processing and presentation of peptide antigen;antigen p…
-0.207363	P26640	Valine--tRNA ligase	VARS	>tr|B0V043|B0V043_HUMAN Valine--tRNA ligase OS=Homo sapiens GN=VARS PE=2 SV=1;>sp|P26640|SYVC_HUMAN Valine--tRNA ligase OS=Homo sapiens GN=VARS PE=1 SV=4	nfk binding	Nucleic Acids Res. 2009 Nov;37(21):7268-80. doi: 10.1093/nar/gkp787. tRNA over-expression in breast cancer and functional consequences. Pavon-Eternod M1, Gomes S, Geslain R, Dai Q, Rosner MR, Pan T.	Acetylation;Aminoacyl-tRNAsynthetase;ATP-binding;Completeproteome;Directproteinsequencing;Ligase;Nucleotide-binding;Polymorphism;Proteinbiosynthesis;Referenceproteome	Aminoacyl-tRNA biosynthesis;Valine, leucine and isoleucine biosynthesis	amine metabolic process;amino acid activation;biological regulation;biosynthetic process;carboxylic acid metabolic process;cellular amine metabolic process;cellular amino acid metabolic process;cellular biosynthetic process;cellular ketone metabolic process;cellular macromolecule biosynthetic process;cellular macromolecule metabolic process;cellular metabolic process;cellular nitrogen compound me…
-0.184402	Q86UE4	Protein LYRIC	MTDH	>sp|Q86UE4|LYRIC_HUMAN Protein LYRIC OS=Homo sapiens GN=MTDH PE=1 SV=2;>tr|E5RJU9|E5RJU9_HUMAN Protein LYRIC OS=Homo sapiens GN=MTDH PE=2 SV=1	nfkb binding anti apoptotico Metastasis adhesion protein	"MTDH activation by 8q22 genomic gain promotes chemoresistance and metastasis of poor-prognosis breast cancer." Hu G., Chong R.A., Yang Q., Wei Y., Blanco M.A., Li F., Reiss M., Au J.L.-S., Haffty B.G., Kang Y. Cancer Cell 15:9-20(2009)	Celljunction;Completeproteome;Cytoplasm;Endoplasmicreticulum;Membrane;Nucleus;Phosphoprotein;Polymorphism;Referenceproteome;Tightjunction;Transmembrane;Transmembranehelix		biological regulation;cell junction assembly;cell junction organization;cell surface receptor linked signaling pathway;cell-cell junction assembly;cell-cell junction organization;cellular component assembly;cellular component assembly at cellular level;cellular component organization;cellular component organization at cellular level;cellular component organization or biogenesis;cellular component…
-0.158049	P52209	6-phosphogluconate dehydrogenase, decarboxylating	PGD	>sp|P52209|6PGD_HUMAN 6-phosphogluconate dehydrogenase, decarboxylating OS=Homo sapiens GN=PGD PE=1 SV=3;>tr|B4DQJ8|B4DQJ8_HUMAN 6-phosphogluconate dehydrogenase, decarboxylating OS=Homo sapiens GN=PGD PE=2 SV=1;>tr|F5H7U0|F5H7U0_HUMAN 6-phosphogluconate d	via glycolitica silenziando questa proteina cellule cancerose muoiono	FEBS Lett. 2012 Jul 30;586(16):2389-95. doi: 10.1016/j.febslet.2012.05.052. Epub 2012 Jun 4. Glycolytic cancer cells lacking 6-phosphogluconate dehydrogenase metabolize glucose to induce senescence. Sukhatme VP1, Chan B.	3D-structure;Acetylation;Completeproteome;Cytoplasm;Gluconateutilization;NADP;Oxidoreductase;Pentoseshunt;Phosphoprotein;Polymorphism;Referenceproteome	Glutathione metabolism;Pentose phosphate pathway	alcohol biosynthetic process;alcohol catabolic process;alcohol metabolic process;aldonic acid metabolic process;biosynthetic process;carbohydrate biosynthetic process;carbohydrate catabolic process;carbohydrate metabolic process;carboxylic acid metabolic process;catabolic process;cellular biosynthetic process;cellular carbohydrate biosynthetic process;cellular carbohydrate catabolic process;cellu…
-0.155155	O95816	BAG family molecular chaperone regulator 2	BAG2	>sp|O95816|BAG2_HUMAN BAG family molecular chaperone regulator 2 OS=Homo sapiens GN=BAG2 PE=1 SV=1;>tr|B4DXE2|B4DXE2_HUMAN BAG family molecular chaperone regulator 2 OS=Homo sapiens GN=BAG2 PE=2 SV=1	come bag3		Chaperone;Coiledcoil;Completeproteome;Phosphoprotein;Referenceproteome	Protein processing in endoplasmic reticulum	cellular macromolecule metabolic process;cellular metabolic process;cellular process;cellular protein metabolic process;macromolecule metabolic process;metabolic process;primary metabolic process;protein folding;protein metabolic process
-0.161242	Q99729	Heterogeneous nuclear ribonucleoprotein A/B	HNRNPAB	>sp|Q99729-2|ROAA_HUMAN Isoform 2 of Heterogeneous nuclear ribonucleoprotein A/B OS=Homo sapiens GN=HNRNPAB;>tr|D6RBZ0|D6RBZ0_HUMAN Heterogeneous nuclear ribonucleoprotein A/B OS=Homo sapiens GN=HNRNPAB PE=2 SV=1;>sp|Q99729-3|ROAA_HUMAN Isoform 3 of Hetero	hnRNPs A2 and B1 play an important role in cellular proliferation, in accord with their effects on expression of p21 and BRCA1. HNRAP silenziato fa diminuire brca1	Yaowu He1, Melissa A. Brown1, Joseph A. Rothnagel1, Nicholas A. Saunders2 and Ross Smith1,* Roles of heterogeneous nuclear ribonucleoproteins A and B in cell proliferation	3D-structure;Acetylation;Alternativesplicing;Completeproteome;Cytoplasm;Directproteinsequencing;Methylation;Nucleus;Phosphoprotein;Referenceproteome;Repeat;RNA-binding		anatomical structure morphogenesis;biological regulation;cell morphogenesis;cell morphogenesis involved in differentiation;cellular component morphogenesis;cellular component organization;cellular component organization or biogenesis;cellular developmental process;cellular process;developmental process;epithelial to mesenchymal transition;positive regulation of biological process;positive regulat…
-0.128735	B4DT31	Far upstream element-binding protein 1	FUBP1	>tr|B4DT31|B4DT31_HUMAN Far upstream element-binding protein 1 OS=Homo sapiens GN=FUBP1 PE=2 SV=1;>tr|E9PEB5|E9PEB5_HUMAN Far upstream element-binding protein 1 OS=Homo sapiens GN=FUBP1 PE=2 SV=1;>sp|Q96AE4-2|FUBP1_HUMAN Isoform 2 of Far upstream element-b	anti apoptotico substrato della caspase 7 viene clivato e spegne cmyc	Far upstream element-binding protein-1, a novel caspase substrate, acts as a cross-talker between apoptosis and the c-myc oncogene. Jang M1, Park BC, Kang S, Chi SW, Cho S, Chung SJ, Lee SC, Bae KH, Park SG.Hepatology. 2009 Oct;50(4):1121-9. doi: 10.1002/hep.23098. Overexpression of the far upstream element binding protein 1 in hepatocellular carcinoma is required for tumor growth. Rabenhorst U1,…	3D-structure;Acetylation;Alternativesplicing;Completeproteome;Directproteinsequencing;DNA-binding;Nucleus;Phosphoprotein;Polymorphism;Referenceproteome;Repeat;Transcription;Transcriptionregulation;Ublconjugation		biological regulation;biosynthetic process;cellular biosynthetic process;cellular macromolecule biosynthetic process;cellular macromolecule metabolic process;cellular metabolic process;cellular nitrogen compound metabolic process;cellular process;macromolecule biosynthetic process;macromolecule metabolic process;metabolic process;nitrogen compound metabolic process;nucleic acid metabolic process;…
	Q96RS6	NudC domain-containing protein 1	NUDCD1	>sp|Q96RS6|NUDC1_HUMAN NudC domain-containing protein 1 OS=Homo sapiens GN=NUDCD1 PE=1 SV=2;>sp|Q96RS6-2|NUDC1_HUMAN Isoform 2 of NudC domain-containing protein 1 OS=Homo sapiens GN=NUDCD1;>sp|Q96RS6-3|NUDC1_HUMAN Isoform 3 of NudC domain-containing protei	chaperon
	O95394	Phosphoacetylglucosamine mutase	PGM3	>sp|O95394-4|AGM1_HUMAN Isoform 3 of Phosphoacetylglucosamine mutase OS=Homo sapiens GN=PGM3;>sp|O95394-3|AGM1_HUMAN Isoform 2 of Phosphoacetylglucosamine mutase OS=Homo sapiens GN=PGM3;>sp|O95394|AGM1_HUMAN Phosphoacetylglucosamine mutase OS=Homo sapiens	apoptosis se downregulated	Proteome Sci. 2010 Dec 16;8:67. doi: 10.1186/1477-5956-8-67. Down-regulation of phosphoglucomutase 3 mediates sulforaphane-induced cell death in LNCaP prostate cancer cells. Lee CH1, Jeong SJ, Yun SM, Kim JH, Lee HJ, Ahn KS, Won SH, Kim HS, Lee HJ, Ahn KS, Zhu S, Chen CY, Kim SH.

## Sheet: guarigione
Difference	Protein IDs	Protein names	Gene names	Fasta headers	comment	reference	Keywords	KEGG name	GOBP name
-0.745987	P05120	Plasminogen activator inhibitor 2	SERPINB2;SERPINB10	>sp|P05120|PAI2_HUMAN Plasminogen activator inhibitor 2 OS=Homo sapiens GN=SERPINB2 PE=1 SV=2;>tr|H7BYS2|H7BYS2_HUMAN Serpin B10 (Fragment) OS=Homo sapiens GN=SERPINB10 PE=3 SV=1;>tr|H7C004|H7C004_HUMAN Serpin B10 (Fragment) OS=Homo sapiens GN=SERPINB10 PE	migliore tumor prognosis quando iper espresso	David R. Croucher, Darren N. Saunders, Sergei Lobov & Marie Ranson Revisiting the biological roles of PAI2 (SERPINB2) in cancer Nature Reviews Donna Mahony1, Bill Kalionis2 andToni M. Antalis1Plasminogen activator inhibitor type-2 (PAI-2) gene transcription requires a novel NF-κB-like transcriptional regulatory motif Cancer 8, 535-545 Oncol Rep. 2012 Jan;27(1):238-45. doi: 10.3892/or.2011.1497. E…	3D-structure;Completeproteome;Cytoplasm;Directproteinsequencing;Disulfidebond;Glycoprotein;Plasminogenactivation;Polymorphism;Proteaseinhibitor;Referenceproteome;Secreted;Serineproteaseinhibitor;Signal	Amoebiasis	biological regulation;blood coagulation;coagulation;fibrinolysis;hemostasis;multicellular organismal process;negative regulation of apoptosis;negative regulation of biological process;negative regulation of blood coagulation;negative regulation of cell death;negative regulation of cellular process;negative regulation of coagulation;negative regulation of multicellular organismal process;negative …
-0.268361	Q8TC12	Retinol dehydrogenase 11	RDH11	>sp|Q8TC12|RDH11_HUMAN Retinol dehydrogenase 11 OS=Homo sapiens GN=RDH11 PE=1 SV=2;>sp|Q8TC12-3|RDH11_HUMAN Isoform 3 of Retinol dehydrogenase 11 OS=Homo sapiens GN=RDH11;>sp|Q8TC12-2|RDH11_HUMAN Isoform 2 of Retinol dehydrogenase 11 OS=Homo sapiens GN=RDH	pro apoptotico RA Regulates the Expression of Bcl-2 Proteins via mithocondria apoptosis	Noa Noy Between Death and Survival: Retinoic Acid in Regulation of Apoptosis Vol. 30: 201-217 (Volume publication date August 2010)	Acetylation;Alternativesplicing;Completeproteome;Endoplasmicreticulum;Membrane;NADP;Oxidoreductase;Referenceproteome;Signal-anchor;Transmembrane;Transmembranehelix	Retinol metabolism	adaptation of rhodopsin mediated signaling;adaptation of signaling pathway;apocarotenoid metabolic process;biological regulation;cellular aldehyde metabolic process;cellular hormone metabolic process;cellular lipid metabolic process;cellular metabolic process;cellular process;cellular response to stimulus;detection of abiotic stimulus;detection of external stimulus;detection of light stimulus;det…
-0.237878	Q9NYF8	Bcl-2-associated transcription factor 1	BCLAF1	>sp|Q9NYF8|BCLF1_HUMAN Bcl-2-associated transcription factor 1 OS=Homo sapiens GN=BCLAF1 PE=1 SV=2;>sp|Q9NYF8-2|BCLF1_HUMAN Isoform 2 of Bcl-2-associated transcription factor 1 OS=Homo sapiens GN=BCLAF1;>tr|E9PK91|E9PK91_HUMAN Bcl-2-associated transcriptio	pro apoptotico repressore bcl2	Kasof GM, Goyal L, White E (Jun 1999). "Btf, a Novel Death-Promoting Transcriptional Repressor That Interacts with Bcl-2-Related Proteins". Mol Cell Biol 19 (6): 4390404	Acetylation;Alternativesplicing;Completeproteome;Cytoplasm;Directproteinsequencing;DNA-binding;Nucleus;Phosphoprotein;Polymorphism;Referenceproteome;Repressor;Transcription;Transcriptionregulation		biological regulation;biosynthetic process;cellular biosynthetic process;cellular macromolecule biosynthetic process;cellular macromolecule metabolic process;cellular metabolic process;cellular nitrogen compound metabolic process;cellular process;cellular response to stimulus;cellular response to stress;induction of apoptosis;induction of programmed cell death;macromolecule biosynthetic process;m…
-0.218148	P53999	Activated RNA polymerase II transcriptional coactivator p15	SUB1	>sp|P53999|TCP4_HUMAN Activated RNA polymerase II transcriptional coactivator p15 OS=Homo sapiens GN=SUB1 PE=1 SV=3	diminuisce crescita	Schommer C1, Debernardi JM2, Bresso EG2, Rodriguez RE2, Palatnik JF1. Repression of cell proliferation by miR319-regulated TCP4.Mol Plant. 2014 Oct;7(10):1533-44. doi: 10.1093/mp/ssu084	3D-structure;Acetylation;Activator;Completeproteome;Directproteinsequencing;DNA-binding;Nucleus;Phosphoprotein;Polymorphism;Referenceproteome;Transcription;Transcriptionregulation		biological regulation;biosynthetic process;cellular biosynthetic process;cellular macromolecule biosynthetic process;cellular macromolecule metabolic process;cellular metabolic process;cellular nitrogen compound metabolic process;cellular process;macromolecule biosynthetic process;macromolecule metabolic process;metabolic process;nitrogen compound metabolic process;nucleic acid metabolic process;…
-0.146905	P25705	ATP synthase subunit alpha, mitochondrial	ATP5A1	>sp|P25705|ATPA_HUMAN ATP synthase subunit alpha, mitochondrial OS=Homo sapiens GN=ATP5A1 PE=1 SV=1;>sp|P25705-2|ATPA_HUMAN Isoform 2 of ATP synthase subunit alpha, mitochondrial OS=Homo sapiens GN=ATP5A1;>tr|K7ENP3|K7ENP3_HUMAN ATP synthase subunit alpha	iperespresso durante apoptosis	Differential gene expression during apoptosis induced by a serum factor: role of mitochondrial F0-F1 ATP synthase complex.Singh S1, Khar A.Apoptosis. 2005 Dec;10(6):1469-82.	Acetylation;Alternativesplicing;ATP-binding;ATPsynthesis;Cellmembrane;CF(1);Completeproteome;Directproteinsequencing;Hydrogeniontransport;Iontransport;Membrane;Mitochondrion;Mitochondrioninnermembrane;Nucleotide-binding;Phosphoprotein;Polymorphism;Pyrrolidonecarboxylicacid;Referenceproteome;Transitpeptide;Transport	Alzheimer's disease;Huntington's disease;Oxidative phosphorylation;Parkinson's disease	ATP biosynthetic process;ATP hydrolysis coupled proton transport;ATP metabolic process;ATP synthesis coupled proton transport;biological regulation;biosynthetic process;cation transport;cellular biosynthetic process;cellular metabolic process;cellular nitrogen compound biosynthetic process;cellular nitrogen compound metabolic process;cellular process;developmental process;electron transport chain…
-0.143862	Q07021	Complement component 1 Q subcomponent-binding protein, mitochondrial	C1QBP	>sp|Q07021|C1QBP_HUMAN Complement component 1 Q subcomponent-binding protein, mitochondrial OS=Homo sapiens GN=C1QBP PE=1 SV=1;>tr|I3L3B0|I3L3B0_HUMAN Complement component 1 Q subcomponent-binding protein, mitochondrial OS=Homo sapiens GN=C1QBP PE=2 SV=1;>	pro apototico	Cancer Cell. 2008 Jun;13(6):542-53. doi: 10.1016/j.ccr.2008.04.002. Mitochondrial p32 is a critical mediator of ARF-induced apoptosis. Itahana K1, Zhang Y.	3D-structure;Acetylation;Adaptiveimmunity;Apoptosis;Cellmembrane;Complementpathway;Completeproteome;Cytoplasm;Directproteinsequencing;Host-virusinteraction;Immunity;Innateimmunity;Membrane;Mitochondrion;mRNAprocessing;mRNAsplicing;Nucleus;Phosphoprotein;Referenceproteome;Ribosomebiogenesis;Secreted;Transcription;Transcriptionregulation;Transitpeptide		activation of immune response;apoptosis;biological regulation;biosynthetic process;blood coagulation, intrinsic pathway;cell death;cellular biosynthetic process;cellular component assembly;cellular component assembly at cellular level;cellular component organization;cellular component organization at cellular level;cellular component organization or biogenesis;cellular component organization or b…
	O43324	Eukaryotic translation elongation factor 1 epsilon-1	EEF1E1	>sp|O43324|MCA3_HUMAN Eukaryotic translation elongation factor 1 epsilon-1 OS=Homo sapiens GN=EEF1E1 PE=1 SV=1;>tr|C9J1V9|C9J1V9_HUMAN HCG2043275 OS=Homo sapiens GN=hCG_2043275 PE=4 SV=2;>tr|D6RBD7|D6RBD7_HUMAN Eukaryotic translation elongation factor 1 ep	pro aptotico	uniprot
-0.154475	Q9NQC3	Reticulon-4	RTN4	>sp|Q9NQC3-2|RTN4_HUMAN Isoform 2 of Reticulon-4 OS=Homo sapiens GN=RTN4;>tr|F8W914|F8W914_HUMAN Reticulon-4 OS=Homo sapiens GN=RTN4 PE=2 SV=1;>sp|Q9NQC3|RTN4_HUMAN Reticulon-4 OS=Homo sapiens GN=RTN4 PE=1 SV=2;>tr|F8WAM4|F8WAM4_HUMAN Reticulon-4 OS=Homo s	riduce antiapoptotic activiti of bcl2 blocca crescita	"A novel protein, RTN-XS, interacts with both Bcl-XL and Bcl-2 on endoplasmic reticulum and reduces their anti-apoptotic activity." Tagami S., Eguchi Y., Kinoshita M., Takeda M., Tsujimoto Y. Oncogene 19:5736-5746(2000)	3D-structure;Acetylation;Alternativesplicing;Completeproteome;Directproteinsequencing;Endoplasmicreticulum;Membrane;Neurogenesis;Phosphoprotein;Polymorphism;Referenceproteome;Transmembrane;Transmembranehelix		anatomical structure formation involved in morphogenesis;anatomical structure morphogenesis;angiogenesis;apoptosis;axonal fasciculation;biological regulation;cardiac epithelial to mesenchymal transition;cell death;cell migration;cell morphogenesis;cell morphogenesis involved in differentiation;cell motility;cell recognition;cell surface receptor linked signaling pathway;cellular component morphog…
-0.759504	Q92530	Proteasome inhibitor PI31 subunit	PSMF1	>sp|Q92530|PSMF1_HUMAN Proteasome inhibitor PI31 subunit OS=Homo sapiens GN=PSMF1 PE=1 SV=2;>tr|Q5QPM7|Q5QPM7_HUMAN Proteasome inhibitor PI31 subunit OS=Homo sapiens GN=PSMF1 PE=2 SV=2;>tr|F5H4Z3|F5H4Z3_HUMAN Proteasome inhibitor PI31 subunit OS=Homo sapie	Inibitore del proteasome, in particolare dell immunoproteasome pro-apoptotico anti tumoreThese findings strongly suggest that the immunoproteasome plays an important functional role in cancer cell survival and thus serves as a viable target for chemotherapeutics.	A selective inhibitor of the immunoproteasome subunit LMP2 induces apoptosis in PC-3 cells and suppresses tumour growth in nude mice. Wehenkel M, Ban JO, Ho YK, Carmony KC, Hong JT, Kim KB Br J Cancer. 2012 Jun 26; 107(1):53-62. Adams J, Palombella VJ, Sausville EA, Johnson J, Destree A, Lazarus DD et al. (Jun 1999). "Proteasome inhibitors: a novel class of potent and effective antitumor agents".…	3D-structure;Completeproteome;Phosphoprotein;Polymorphism;Proteasome;Referenceproteome	Proteasome	anaphase-promoting complex-dependent proteasomal ubiquitin-dependent protein catabolic process;antigen processing and presentation;antigen processing and presentation of exogenous antigen;antigen processing and presentation of exogenous peptide antigen;antigen processing and presentation of exogenous peptide antigen via MHC class I;antigen processing and presentation of exogenous peptide antigen …
0.0841946	P21333	Filamin-A	FLNA	>sp|P21333|FLNA_HUMAN Filamin-A OS=Homo sapiens GN=FLNA PE=1 SV=4;>sp|P21333-2|FLNA_HUMAN Isoform 2 of Filamin-A OS=Homo sapiens GN=FLNA;>tr|Q5HY54|Q5HY54_HUMAN Filamin-A OS=Homo sapiens GN=FLNA PE=2 SV=1	promote migrazione		3D-structure;Acetylation;Actin-binding;Alternativesplicing;Ciliumbiogenesis/degradation;Completeproteome;Cytoplasm;Cytoskeleton;Directproteinsequencing;Diseasemutation;Phosphoprotein;Polymorphism;Referenceproteome;Repeat	Focal adhesion;MAPK signaling pathway	actin crosslink formation;actin cytoskeleton organization;actin cytoskeleton reorganization;actin filament organization;actin filament-based process;anatomical structure formation involved in morphogenesis;anatomical structure morphogenesis;biological regulation;cAMP-mediated signaling;cell activation;cell cycle process;cell junction assembly;cell junction organization;cell morphogenesis;cell mor…
0.0931716	P37802	Transgelin-2	TAGLN2	>sp|P37802|TAGL2_HUMAN Transgelin-2 OS=Homo sapiens GN=TAGLN2 PE=1 SV=3	promote migratione		3D-structure;Acetylation;Completeproteome;Directproteinsequencing;Phosphoprotein;Polymorphism;Referenceproteome		anatomical structure development;developmental process;muscle organ development;muscle structure development;organ development
0.128972	P08758	Annexin A5;Annexin	ANXA5	>sp|P08758|ANXA5_HUMAN Annexin A5 OS=Homo sapiens GN=ANXA5 PE=1 SV=2;>tr|D6RBL5|D6RBL5_HUMAN Annexin OS=Homo sapiens GN=ANXA5 PE=2 SV=1;>tr|D6RBE9|D6RBE9_HUMAN Annexin OS=Homo sapiens GN=ANXA5 PE=2 SV=1;>tr|E9PHT9|E9PHT9_HUMAN Annexin OS=Homo sapiens GN=AN	Expression of annexin a5 is associated with higher tumor stage and poor prognosis in colorectal adenocarcinomas.	J Clin Gastroenterol. 2009 Oct;43(9):831-7. doi: 10.1097/MCG.0b013e31819cc731.	3D-structure;Acetylation;Annexin;Bloodcoagulation;Calcium;Calcium/phospholipid-binding;Completeproteome;Directproteinsequencing;Hemostasis;Referenceproteome;Repeat		biological regulation;blood coagulation;cellular process;cellular response to stimulus;coagulation;hemostasis;multicellular organismal process;negative regulation of apoptosis;negative regulation of biological process;negative regulation of cell death;negative regulation of cellular process;negative regulation of coagulation;negative regulation of multicellular organismal process;negative regulat…
0.130707	P09496	Clathrin light chain A	CLTA	>sp|P09496|CLCA_HUMAN Clathrin light chain A OS=Homo sapiens GN=CLTA PE=1 SV=1;>sp|P09496-3|CLCA_HUMAN Isoform 3 of Clathrin light chain A OS=Homo sapiens GN=CLTA;>sp|P09496-4|CLCA_HUMAN Isoform 4 of Clathrin light chain A OS=Homo sapiens GN=CLTA;>sp|P0949	inhibiton diminuisce cell growh	Inhibition of clathrin by pitstop 2 activates the spindle assembly checkpoint and induces cell death in dividing HeLa cancer cells Charlotte M Smith1, Volker Haucke23, Adam McCluskey4, Phillip J Robinson1 and Megan Chircop15*	Alternativesplicing;Calcium;Coatedpit;Completeproteome;Cytoplasmicvesicle;Membrane;Phosphoprotein;Referenceproteome	Bacterial invasion of epithelial cells;Endocrine and other factor-regulated calcium reabsorption;Endocytosis;Huntington's disease;Lysosome	antigen processing and presentation;antigen processing and presentation of exogenous antigen;antigen processing and presentation of exogenous peptide antigen;antigen processing and presentation of exogenous peptide antigen via MHC class II;antigen processing and presentation of peptide antigen;antigen processing and presentation of peptide antigen via MHC class II;antigen processing and presentat…
0.153345	Q04760	Lactoylglutathione lyase	GLO1	>sp|Q04760|LGUL_HUMAN Lactoylglutathione lyase OS=Homo sapiens GN=GLO1 PE=1 SV=4;>sp|Q04760-2|LGUL_HUMAN Isoform 2 of Lactoylglutathione lyase OS=Homo sapiens GN=GLO1	detossificante	Biochem Soc Trans. 2003 Dec;31(Pt 6):1378-82. Glyoxalase I inhibitors in cancer chemotherapy. Creighton DJ1, Zheng ZB, Holewinski R, Hamilton DS, Eiseman JL.	3D-structure;Acetylation;Alternativesplicing;Completeproteome;Directproteinsequencing;Disulfidebond;Glutathionylation;Lyase;Metal-binding;Phosphoprotein;Polymorphism;Referenceproteome;Zinc	MAPK signaling pathway - yeast;Pyruvate metabolism	amine metabolic process;biological regulation;carbohydrate metabolic process;carboxylic acid metabolic process;cellular aldehyde metabolic process;cellular amine metabolic process;cellular amino acid metabolic process;cellular ketone metabolic process;cellular metabolic process;cellular modified amino acid metabolic process;cellular nitrogen compound metabolic process;cellular process;glutathione…
0.17621	Q14847	LIM and SH3 domain protein 1	LASP1	>sp|Q14847-2|LASP1_HUMAN Isoform 2 of LIM and SH3 domain protein 1 OS=Homo sapiens GN=LASP1;>sp|Q14847|LASP1_HUMAN LIM and SH3 domain protein 1 OS=Homo sapiens GN=LASP1 PE=1 SV=2;>tr|C9J9W2|C9J9W2_HUMAN LIM and SH3 domain protein 1 (Fragment) OS=Homo sapie	silenziato diminuisce tumore	Cancer Sci. 2014 Jul;105(7):802-11. doi: 10.1111/cas.12441. Epub 2014 Jun 18. Tumor-suppressive microRNA-218 inhibits cancer cell migration and invasion via targeting of LASP1 in prostate cancer. Nishikawa R1, Goto Y, Sakamoto S, Chiyomaru T, Enokida H, Kojima S, Kinoshita T, Yamamoto N, Nakagawa M, Naya Y, Ichikawa T, Seki N.	3D-structure;Acetylation;Actin-binding;Alternativesplicing;Completeproteome;Cytoplasm;Cytoskeleton;Directproteinsequencing;Iontransport;LIMdomain;Metal-binding;Phosphoprotein;Referenceproteome;Repeat;SH3domain;Transport;Zinc
0.18518	P68402	Platelet-activating factor acetylhydrolase IB subunit beta	PAFAH1B2	>sp|P68402|PA1B2_HUMAN Platelet-activating factor acetylhydrolase IB subunit beta OS=Homo sapiens GN=PAFAH1B2 PE=1 SV=1;>sp|P68402-4|PA1B2_HUMAN Isoform 4 of Platelet-activating factor acetylhydrolase IB subunit beta OS=Homo sapiens GN=PAFAH1B2;>tr|J3KNE3|	silenziato diminuisce tumore	ACS Chem Biol. 2015 Apr 17;10(4):925-32. doi: 10.1021/cb500893q. Epub 2015 Jan 20. Selective inhibitor of platelet-activating factor acetylhydrolases 1b2 and 1b3 that impairs cancer cell survival. Chang JW, Zuhl AM, Speers AE, Niessen S, Brown SJ, Mulvihill MM1, Fan YC2, Spicer TP, Southern M, Scampavia L, Fernandez-Vega V, Dix MM, Cameron MD, Hodder PS, Rosen H, Nomura DK1, Kwon O2, Hsu KL, Crav…	3D-structure;Acetylation;Alternativesplicing;Completeproteome;Cytoplasm;Directproteinsequencing;Hydrolase;Lipiddegradation;Lipidmetabolism;Phosphoprotein;Referenceproteome	Ether lipid metabolism	anatomical structure development;biological regulation;brain development;catabolic process;developmental process;gamete generation;lipid catabolic process;lipid metabolic process;male gamete generation;metabolic process;multicellular organismal process;multicellular organismal reproductive process;organ development;positive regulation of autophagy;positive regulation of biological process;positiv…
0.234283	P15311	Ezrin	EZR	>sp|P15311|EZRI_HUMAN Ezrin OS=Homo sapiens GN=EZR PE=1 SV=4;>tr|E7EQR4|E7EQR4_HUMAN Ezrin OS=Homo sapiens GN=EZR PE=2 SV=2	Ezrin promotes invasion and metastasis	Ezrin promotes invasion and metastasis of pancreatic cancer cells Yunxiao Meng, Zhaohui Lu, Shuangni Yu, Qiang Zhang, Yihui Ma and Jie Chen*	3D-structure;Acetylation;Cellmembrane;Cellprojection;Cellshape;Completeproteome;Cytoplasm;Cytoskeleton;Directproteinsequencing;Membrane;Phosphoprotein;Polymorphism;Referenceproteome	Gastric acid secretion;Leukocyte transendothelial migration;Pathogenic Escherichia coli infection;Regulation of actin cytoskeleton	actin cytoskeleton organization;actin filament bundle assembly;actin filament organization;actin filament-based process;axon guidance;biological adhesion;biological regulation;cell adhesion;cell differentiation;cell-cell adhesion;cellular component assembly;cellular component assembly at cellular level;cellular component organization;cellular component organization at cellular level;cellular comp…
0.239189	O75369	Filamin-B	FLNB	>sp|O75369-8|FLNB_HUMAN Isoform 8 of Filamin-B OS=Homo sapiens GN=FLNB;>sp|O75369|FLNB_HUMAN Filamin-B OS=Homo sapiens GN=FLNB PE=1 SV=2;>sp|O75369-9|FLNB_HUMAN Isoform 9 of Filamin-B OS=Homo sapiens GN=FLNB;>sp|O75369-2|FLNB_HUMAN Isoform 2 of Filamin-B O	promote migrazione		3D-structure;Acetylation;Actin-binding;Alternativesplicing;Completeproteome;Cytoplasm;Cytoskeleton;Developmentalprotein;Differentiation;Diseasemutation;Dwarfism;Isopeptidebond;Myogenesis;Phosphoprotein;Polymorphism;Referenceproteome;Repeat;Ublconjugation	Focal adhesion;MAPK signaling pathway	actin cytoskeleton organization;actin filament-based process;anatomical structure development;biological regulation;cell differentiation;cell surface receptor linked signaling pathway;cellular component organization;cellular component organization at cellular level;cellular component organization or biogenesis;cellular component organization or biogenesis at cellular level;cellular developmental …
0.240612	P00338	L-lactate dehydrogenase A chain	LDHA	>sp|P00338-3|LDHA_HUMAN Isoform 3 of L-lactate dehydrogenase A chain OS=Homo sapiens GN=LDHA;>sp|P00338|LDHA_HUMAN L-lactate dehydrogenase A chain OS=Homo sapiens GN=LDHA PE=1 SV=2;>sp|P00338-4|LDHA_HUMAN Isoform 4 of L-lactate dehydrogenase A chain OS=Hom	biomarker tumore se elevato qualcuno lo silenzia	IUBMB Life. 2013 Nov;65(11):904-10. doi: 10.1002/iub.1216. Epub 2013 Nov 7. Lactate dehydrogenase A in cancer: a promising target for diagnosis and therapy. Miao P1, Sheng S, Sun X, Liu J, Huang G.	3D-structure;Acetylation;Alternativesplicing;Completeproteome;Cytoplasm;Directproteinsequencing;Diseasemutation;Glycogenstoragedisease;Glycolysis;NAD;Oxidoreductase;Phosphoprotein;Polymorphism;Referenceproteome;Ublconjugation	Cysteine and methionine metabolism;Glycolysis / Gluconeogenesis;Propanoate metabolism;Pyruvate metabolism	alcohol catabolic process;alcohol metabolic process;ATP biosynthetic process;ATP metabolic process;biosynthetic process;carbohydrate catabolic process;carbohydrate metabolic process;carboxylic acid biosynthetic process;carboxylic acid metabolic process;catabolic process;cell communication;cell motility;cellular biosynthetic process;cellular carbohydrate catabolic process;cellular carbohydrate met…
0.307439	Q13283	Ras GTPase-activating protein-binding protein 1	G3BP1	>sp|Q13283|G3BP1_HUMAN Ras GTPase-activating protein-binding protein 1 OS=Homo sapiens GN=G3BP1 PE=1 SV=1;>tr|F5H4D6|F5H4D6_HUMAN Ras GTPase-activating protein-binding protein 1 OS=Homo sapiens GN=G3BP1 PE=2 SV=1	up regulated in cancer fa la stessa cosa di bag 3	BARNES, C.J., LI, F., MANDAL, M., YANG, Z., SAHIN, A.A. and KUMAR, R. (2002). Heregulin induces expression, atpase activity and nuclear localization of g3bp, a ras signaling component, in human breast tumors. Cancer Res 62: 1251-5 PRIGENT, M., BARLAT, I., LANGEN, H. and DARGEMONT, C. (2000). Ikba and ikba/nfkb complexes are retained in the cytoplasm through interaction with a novel partner, rasga…	3D-structure;Acetylation;ATP-binding;Cellmembrane;Completeproteome;Cytoplasm;Directproteinsequencing;DNA-binding;Endonuclease;Helicase;Hydrolase;Membrane;Methylation;Nuclease;Nucleotide-binding;Nucleus;Phosphoprotein;Referenceproteome;RNA-binding;Transport		biological regulation;cellular metabolic process;cellular nitrogen compound metabolic process;cellular process;cellular response to stimulus;establishment of localization;intracellular signal transduction;metabolic process;negative regulation of biological process;negative regulation of canonical Wnt receptor signaling pathway;negative regulation of cell communication;negative regulation of cellu…
0.338649	Q9Y4L1	Hypoxia up-regulated protein 1	HYOU1	>sp|Q9Y4L1|HYOU1_HUMAN Hypoxia up-regulated protein 1 OS=Homo sapiens GN=HYOU1 PE=1 SV=1;>tr|E9PL22|E9PL22_HUMAN Hypoxia up-regulated protein 1 OS=Homo sapiens GN=HYOU1 PE=2 SV=1;>tr|E9PJ21|E9PJ21_HUMAN Hypoxia up-regulated protein 1 (Fragment) OS=Homo sap	promuove angiogenesi	Med Sci Monit. 2007 Nov;13(11):BR231-239. HYOU1/Orp150 expression in breast cancer. Stojadinovic A1, Hooke JA, Shriver CD, Nissan A, Kovatich AJ, Kao TC, Ponniah S, Peoples GE, Moroni M.	ATP-binding;Chaperone;Completeproteome;Directproteinsequencing;Endoplasmicreticulum;Glycoprotein;Nucleotide-binding;Referenceproteome;Signal;Stressresponse	Protein processing in endoplasmic reticulum	activation of signaling protein activity involved in unfolded protein response;biological regulation;cellular macromolecule metabolic process;cellular metabolic process;cellular process;cellular protein metabolic process;macromolecule metabolic process;metabolic process;positive regulation of catalytic activity;positive regulation of hydrolase activity;positive regulation of kinase activity;posit…
0.357625	Q6NZI2	Polymerase I and transcript release factor	PTRF	>sp|Q6NZI2|PTRF_HUMAN Polymerase I and transcript release factor OS=Homo sapiens GN=PTRF PE=1 SV=1;>sp|Q6NZI2-2|PTRF_HUMAN Isoform 2 of Polymerase I and transcript release factor OS=Homo sapiens GN=PTRF	caveolae, is overexpresssed in prostate cancer and has been demonstrated to be involved in prostate cancer angiogenesis, growth and metastasis. Polymerase I and transcript release factor (PTRF) is the only cavin family member necessary for caveola formation.	Nat Rev Urol. 2013 Sep;10(9):529-36. doi: 10.1038/nrurol.2013.168. Epub 2013 Aug 13. Caveola-forming proteins caveolin-1 and PTRF in prostate cancer. Nassar ZD1, Hill MM, Parton RG, Parat MO.	Acetylation;Alternativesplicing;Cellmembrane;Coiledcoil;Completeproteome;Congenitalgeneralizedlipodystrophy;Cytoplasm;Diabetesmellitus;Directproteinsequencing;Endoplasmicreticulum;Membrane;Microsome;Mitochondrion;Nucleus;Phosphoprotein;Polymorphism;Referenceproteome;RNA-binding;rRNA-binding;Transcription;Transcriptionregulation;Transcriptiontermination		biological regulation;biosynthetic process;cellular biosynthetic process;cellular macromolecule metabolic process;cellular metabolic process;cellular nitrogen compound metabolic process;cellular process;macromolecule metabolic process;metabolic process;nitrogen compound metabolic process;nucleic acid metabolic process;nucleobase-containing compound metabolic process;primary metabolic process;regu…
0.369747	Q03135	Caveolin-1;Caveolin	CAV1	>sp|Q03135|CAV1_HUMAN Caveolin-1 OS=Homo sapiens GN=CAV1 PE=1 SV=4;>tr|E9PCT5|E9PCT5_HUMAN Caveolin OS=Homo sapiens GN=CAV1 PE=2 SV=1;>sp|Q03135-2|CAV1_HUMAN Isoform Beta of Caveolin-1 OS=Homo sapiens GN=CAV1;>tr|C9JKI3|C9JKI3_HUMAN Caveolin (Fragment) OS=	da vedere in alcuni tumori aumenta in altro diminuisce	Otolaryngol Head Neck Surg. 2014 Feb;150(2):201-9. doi: 10.1177/0194599813512781. Epub 2013 Nov 19. Caveolin-1 expression in papillary thyroid carcinoma: correlation with clinicopathological parameters and BRAF mutation status. Paskaš S1, Janković J, Marečko I, Išić Denčić T, Tatić S, Cvejić D, Savin S.	Acetylation;Alternativeinitiation;Cardiomyopathy;Cellmembrane;Completeproteome;Congenitalgeneralizedlipodystrophy;Directproteinsequencing;Diseasemutation;Golgiapparatus;Host-virusinteraction;Isopeptidebond;Limb-girdlemusculardystrophy;Lipoprotein;LongQTsyndrome;Membrane;Palmitate;Phosphoprotein;Polymorphism;Referenceproteome;Ublconjugation	Bacterial invasion of epithelial cells;Endocytosis;Focal adhesion;Viral myocarditis	actin cytoskeleton organization;actin filament organization;actin filament-based process;acylglycerol metabolic process;anatomical structure development;anatomical structure formation involved in morphogenesis;anatomical structure homeostasis;angiogenesis;biological regulation;blood coagulation;body fluid secretion;calcium ion homeostasis;calcium ion transport;carbohydrate homeostasis;cardiac cel…
0.403105	Q9NZL9	Methionine adenosyltransferase 2 subunit beta	MAT2B	>sp|Q9NZL9|MAT2B_HUMAN Methionine adenosyltransferase 2 subunit beta OS=Homo sapiens GN=MAT2B PE=1 SV=1;>sp|Q9NZL9-2|MAT2B_HUMAN Isoform 2 of Methionine adenosyltransferase 2 subunit beta OS=Homo sapiens GN=MAT2B;>sp|Q9NZL9-4|MAT2B_HUMAN Isoform 4 of Methi	MAT2B and GIT1 form a scaffold, which recruits and activates MEK and ERK to promote growth and tumorigenesisd, which recruits and activates MEK and ERK to promote growth and tumorigenesis.	Hepatology. 2013 Jun;57(6):2299-313. doi: 10.1002/hep.26258. Epub 2013 May 14. MAT2B-GIT1 interplay activates MEK1/ERK 1 and 2 to induce growth in human liver and colon cancer. Peng H1, Dara L, Li TW, Zheng Y, Yang H, Tomasi ML, Tomasi I, Giordano P, Mato JM, Lu SC.	3D-structure;Alternativesplicing;Completeproteome;Directproteinsequencing;One-carbonmetabolism;Polymorphism;Referenceproteome	Cysteine and methionine metabolism	amine biosynthetic process;amine metabolic process;biosynthetic process;carbohydrate biosynthetic process;carbohydrate metabolic process;carboxylic acid biosynthetic process;carboxylic acid metabolic process;cellular amine metabolic process;cellular amino acid biosynthetic process;cellular amino acid metabolic process;cellular biosynthetic process;cellular carbohydrate biosynthetic process;cellul…
0.419184	P40261	Nicotinamide N-methyltransferase	NNMT	>sp|P40261|NNMT_HUMAN Nicotinamide N-methyltransferase OS=Homo sapiens GN=NNMT PE=1 SV=1	higly expressed in thyroid cancer, maintaining cell proliferation by increasing the activity of Complex I (NADH:ubiquinone oxidoreductase	. Xu J, Moatamed F, Caldwell JS, Walker JR, Kraiem Z, et al. (2003) Enhanced expression of nicotinamide N-methyltransferase in human papillary thyroid carcinoma cells. J Clin Endocrinol Metab 88: 4990–4996. doi: 10.1210/jc.2002-021843 View Article PubMed/NCBI Google Scholar	3D-structure;Acetylation;Completeproteome;Cytoplasm;Directproteinsequencing;Methyltransferase;Referenceproteome;S-adenosyl-L-methionine;Transferase	Nicotinate and nicotinamide metabolism	anatomical structure morphogenesis;cellular metabolic process;cellular process;developmental process;metabolic process;methylation;one-carbon metabolic process;organ morphogenesis;organ regeneration;regeneration;response to chemical stimulus;response to drug;response to endogenous stimulus;response to organic nitrogen;response to organic substance;response to stimulus;small molecule metabolic pro…
0.463877	Q6NUK1	Calcium-binding mitochondrial carrier protein SCaMC-1	SLC25A24	>sp|Q6NUK1|SCMC1_HUMAN Calcium-binding mitochondrial carrier protein SCaMC-1 OS=Homo sapiens GN=SLC25A24 PE=1 SV=2;>sp|Q6NUK1-2|SCMC1_HUMAN Isoform 2 of Calcium-binding mitochondrial carrier protein SCaMC-1 OS=Homo sapiens GN=SLC25A24	SCaMC-1 promotes cancer cell survival	Cell Death Differ. 2012 Apr;19(4):650-60. doi: 10.1038/cdd.2011.139. Epub 2011 Oct 21. SCaMC-1 promotes cancer cell survival by desensitizing mitochondrial permeability transition via ATP/ADP-mediated matrix Ca(2+) buffering. Traba J1, Del Arco A, Duchen MR, Szabadkai G, Satrústegui J.	Acetylation;Alternativesplicing;Calcium;Completeproteome;Membrane;Metal-binding;Mitochondrion;Mitochondrioninnermembrane;Referenceproteome;Repeat;Transmembrane;Transmembranehelix;Transport		cellular process;establishment of localization;transmembrane transport;transport
	Q9UN86;Q9UN86-2	Ras GTPase-activating protein-binding protein 2	G3BP2	>sp|Q9UN86|G3BP2_HUMAN Ras GTPase-activating protein-binding protein 2 OS=Homo sapiens GN=G3BP2 PE=1 SV=2;>sp|Q9UN86-2|G3BP2_HUMAN Isoform B of Ras GTPase-activating protein-binding protein 2 OS=Homo sapiens GN=G3BP2	NFkb sequestring come 1
	Q9NX55	Huntingtin-interacting protein K	HYPK	>sp|Q9NX55|HYPK_HUMAN Huntingtin-interacting protein K OS=Homo sapiens GN=HYPK PE=1 SV=2	antiapoptic	PLoS One. 2012; 7(12): e51415. Published online 2012 Dec 10. doi: 10.1371/journal.pone.0051415 PMCID: PMC3525516 Identification of HYPK-Interacting Proteins Reveals Involvement of HYPK in Regulating Cell Growth, Cell Cycle, Unfolded Protein Response and Cell Death Kamalika Roy Choudhury, Swasti Raychaudhuri,¤ and Nitai P. Bhattacharyya*
	Q9H2J4;H7BZP2	Phosducin-like protein 3	PDCL3	>sp|Q9H2J4|PDCL3_HUMAN Phosducin-like protein 3 OS=Homo sapiens GN=PDCL3 PE=1 SV=1;>tr|H7BZP2|H7BZP2_HUMAN Phosducin-like protein 3 (Fragment) OS=Homo sapiens GN=PDCL3 PE=4 SV=1	positive proliferation negative ubiquitination angiogenesisKDR/VEGFR2,	Identification of PDCL3 as a novel chaperone protein involved in the generation of functional VEGF receptor 2." Srinivasan S., Meyer R.D., Lugo R., Rahimi N. J. Biol. Chem. 288:23171-23181(2013) [PubMed] [Europe PMC] [Abstract]
	Q14315;Q14315-2	Filamin-C	FLNC	>sp|Q14315|FLNC_HUMAN Filamin-C OS=Homo sapiens GN=FLNC PE=1 SV=3;>sp|Q14315-2|FLNC_HUMAN Isoform 2 of Filamin-C OS=Homo sapiens GN=FLNC	cell migration
	Q14651;C9JAM8	Plastin-1	PLS1	>sp|Q14651|PLSI_HUMAN Plastin-1 OS=Homo sapiens GN=PLS1 PE=1 SV=2;>tr|C9JAM8|C9JAM8_HUMAN Plastin-1 (Fragment) OS=Homo sapiens GN=PLS1 PE=2 SV=1	cell migration
	Q08722;Q08722-4;Q08722-3;Q08722-2	Leukocyte surface antigen CD47	CD47	>sp|Q08722|CD47_HUMAN Leukocyte surface antigen CD47 OS=Homo sapiens GN=CD47 PE=1 SV=1;>sp|Q08722-4|CD47_HUMAN Isoform OA3-312 of Leukocyte surface antigen CD47 OS=Homo sapiens GN=CD47;>sp|Q08722-3|CD47_HUMAN Isoform OA3-305 of Leukocyte surface antigen CD	positive cell adesion and cell proliferation
	P61081	NEDD8-conjugating enzyme Ubc12	UBE2M	>sp|P61081|UBC12_HUMAN NEDD8-conjugating enzyme Ubc12 OS=Homo sapiens GN=UBE2M PE=1 SV=1	cell proliferation possibile regolato da nfkb	J Virol. 2002 Oct;76(20):10427-36. Epstein-barr virus-induced changes in B-lymphocyte gene expression. Carter KL1, Cahir-McFarland E, Kieff E.
	P54725;P54725-2;K7ELW1;K7ENJ0	UV excision repair protein RAD23 homolog A	RAD23A	>sp|P54725|RD23A_HUMAN UV excision repair protein RAD23 homolog A OS=Homo sapiens GN=RAD23A PE=1 SV=1;>sp|P54725-2|RD23A_HUMAN Isoform 2 of UV excision repair protein RAD23 homolog A OS=Homo sapiens GN=RAD23A;>tr|K7ELW1|K7ELW1_HUMAN UV excision repair prot	dna repair
	P17813;P17813-2;F5GX88	Endoglin	ENG	>sp|P17813|EGLN_HUMAN Endoglin OS=Homo sapiens GN=ENG PE=1 SV=2;>sp|P17813-2|EGLN_HUMAN Isoform Short of Endoglin OS=Homo sapiens GN=ENG;>tr|F5GX88|F5GX88_HUMAN Uncharacterized protein OS=Homo sapiens GN=ENG PE=2 SV=1	silencing anticancer	Curr Oncol Rep. 2014 Feb;16(2):365. doi: 10.1007/s11912-013-0365-x. Endoglin for targeted cancer treatment. Rosen LS1, Gordon MS, Robert F, Matei DE.
	P08754	Guanine nucleotide-binding protein G(k) subunit alpha	GNAI3	>sp|P08754|GNAI3_HUMAN Guanine nucleotide-binding protein G(k) subunit alpha OS=Homo sapiens GN=GNAI3 PE=1 SV=3	diminuisce invasione	Cancer Lett. 2015 Jan 28;356(2 Pt B):978-84. doi: 10.1016/j.canlet.2014.11.013. Epub 2014 Nov 13. GNAI3 inhibits tumor cell migration and invasion and is post-transcriptionally regulated by miR-222 in hepatocellular carcinoma. Zhang Y1, Yao J2, Huan L1, Lian J1, Bao C1, Li Y1, Ge C1, Li J1, Yao M1, Liang L3, He X4.
	O94826	Mitochondrial import receptor subunit TOM70	TOMM70A	>sp|O94826|TOM70_HUMAN Mitochondrial import receptor subunit TOM70 OS=Homo sapiens GN=TOMM70A PE=1 SV=1	hyper expressed in cancer tumor fuel	Cell Cycle. 2012 Dec 1;11(23):4390-401. doi: 10.4161/cc.22777. Epub 2012 Nov 21. Mitochondria "fuel" breast cancer metabolism: fifteen markers of mitochondrial biogenesis label epithelial cancer cells, but are excluded from adjacent stromal cells. Sotgia F1, Whitaker-Menezes D, Martinez-Outschoorn UE, Salem AF, Tsirigos A, Lamb R, Sneddon S, Hulit J, Howell A, Lisanti MP.
	P52943-2;P52943;H0YFA4	Cysteine-rich protein 2	CRIP2	>sp|P52943-2|CRIP2_HUMAN Isoform 2 of Cysteine-rich protein 2 OS=Homo sapiens GN=CRIP2;>sp|P52943|CRIP2_HUMAN Cysteine-rich protein 2 OS=Homo sapiens GN=CRIP2 PE=1 SV=1;>tr|H0YFA4|H0YFA4_HUMAN Cysteine-rich protein 2 (Fragment) OS=Homo sapiens GN=CRIP2 PE=	positive regulation proliferation
	B4E0Y9;Q9P289;Q8NBY1;Q9P289-2;O00506;Q9P289-3;A8K6Z3;B7Z9K1;H7C279;C9J232;C9JCC0;C9J6L2;C9JDH9	Serine/threonine-protein kinase MST4;Serine/threonine-protein kinase 25	MST4;STK25	>tr|B4E0Y9|B4E0Y9_HUMAN Serine/threonine-protein kinase MST4 OS=Homo sapiens GN=MST4 PE=2 SV=1;>sp|Q9P289|MST4_HUMAN Serine/threonine-protein kinase MST4 OS=Homo sapiens GN=MST4 PE=1 SV=2;>tr|Q8NBY1|Q8NBY1_HUMAN Serine/threonine-protein kinase MST4 OS=Homo	antiapoptotic Mammalian Ste20-like kinase 4 promotes pituitary cell proliferation and survival under hypoxia.	Lin JL, Chen HC, Fang HI, Robinson D, Kung HJ, Shih HM (2001). "MST4, a new Ste20-related kinase that mediates cell growth and transformation via modulating ERK pathway". Oncogene 20 (45): 6559–69
	Q9UNH7;B4DJS7;Q9UNH7-2	Sorting nexin-6	SNX6	>sp|Q9UNH7|SNX6_HUMAN Sorting nexin-6 OS=Homo sapiens GN=SNX6 PE=1 SV=1;>tr|B4DJS7|B4DJS7_HUMAN Sorting nexin 6, isoform CRA_e OS=Homo sapiens GN=SNX6 PE=2 SV=1;>sp|Q9UNH7-2|SNX6_HUMAN Isoform 2 of Sorting nexin-6 OS=Homo sapiens GN=SNX6	promote mesenchymal transition via E caderin degradation
	Q96CS3	FAS-associated factor 2	FAF2	>sp|Q96CS3|FAF2_HUMAN FAS-associated factor 2 OS=Homo sapiens GN=FAF2 PE=1 SV=2	UPR	J Neurochem. 2014 Apr;129(1):99-106. doi: 10.1111/jnc.12606. Epub 2013 Nov 22. Pathogenic mutation of UBQLN2 impairs its interaction with UBXD8 and disrupts endoplasmic reticulum-associated protein degradation. Xia Y1, Yan LH, Huang B, Liu M, Liu X, Huang C.

## Sheet: nfkb target
*beta-amyloid	Alzheimer’s precursor	Song & Lahiri, 1998	NM_000484	A4
ABCA1	ATP-binding cassette transporter	Gerbod-Giannone et al, 2006	NM_005502	ABCA1		CAV1
P-gp	P-glycoprotein-Drug resistance	Wang et al, 2007	NM_000927	ABCB1
Mdr1	Multiple drug resistance mediator (P-glycoprotein)	Zhou & Kuo, 1997; Wang et al, 2007	NM_018849	ABCB4		CD274
*ABC Transporters	ATP-binding membrane transporters	Mutch et al, 2003	NM_019625	ABCB9		CD47
ABCC6	ATP-binding, multidrug resistance-associated protein 6 transporter	Jiang et al, 2005	NM_001171	ABCC6
*ABCG5 (bovine)	ATP-binding cassette sterol transporters	Viturro et al, 2006	NM_022436	ABCG5
ABCG8 (bovine)	ATP-binding cassette sterol transporters	Viturro et al, 2006	NM_022437	ABCG8		ENG
*ADAM19	Dendritic cell marker	Ehrnsperger et al, 2005	NM_023038	ADAM19
ADH	Liver alcohol dehydrogenase	Potter et al, 2002	NM_000667	ADH1A		ENO2
A1 adenosine receptor	Pleiotropic physiological effects	Nie et al, 1998; Jhaveri et al, 2007	NM_000674	ADORA1
A2A	Adenosine receptor	Morello et al, 2006	NM_000675	ADORA2A		GNAI3
*alpha2B-adrenergic receptor	adrenergic receptor	Cayla et al, 2004	NM_000682	ADRA2B		MYO1B
alpha-fetoprotein	Liver cancer marker	Cavin et al, 2004	NM_001134	AFP
RAGE- receptor for advanced glycation end products	Receptor for Advanced Glycation End products	Li & Schmidt, 1997	NM_001136	AGER
Angiotensinogen (Angiotensin II)	Angiotensin precursor, regulates blood pressure	Brasier et al, 1990; Ron et al, 1990	NM_000029	AGT		SERPINB2;SERPINB10
*ELYS	Embryonic large molecule derived from yolk sac	Okita et al, 2003	NM_015446	AHCTF1
				AHCYL2;AHCYL1		UBE2M
				AHNAK
AID	Activation-induced cytidine deaminase	Gourzi et al, 2007; Endo et al, 2007	NM_020661	AICDA
*Dihydrodiol dehydrogenase	Oxidoreductase, oxidation of trans-hydodiols	Ciaccio et al, 1996	NM_00135	AKR1C1
12-Lipoxygenase	Arachidonic acid metabolic enzyme	Arakawa et al, 1995	NM_000697	ALOX12
*5-Lipoxygenase (guinea pig)	Arachidonic acid metabolic enzyme, leukotriene synthesis	Chopra et al, 1992	XM_001127464	ALOX5
AMACR	alpha-methylacyl-CoA racemase	Chen et al, 2007	NM_014324	AMACR
AMH	Anti-Mullerian hormone	Lukas-Croisier et al, 2003	NM_000479	AMH
Angiopoietin	Tie-2 receptor ligand	Scott et al, 2005	NM_001146	ANGPT1
				ANXA5
APOBEC2	Apolipoportein B mRNA-editing enzyme catalytic subunit 2	Matsumoto et al, 2006	NM_006789	APOBEC2
Apolipoprotein C III	Apoprotein of HDL	Gruber et al, 1994	NM_000040	APOC3
Apolipoprotein D	Plasma lipocalin	Do Carmo et al, 2007	NM_001647	APOD
Apolipoprotein E	Protein assoc. with Alzheimers	Lahiri, 2004; Du et al, 2005	NM_000041	APOE
AQP4	Aquaporin 4	Ito et al, 2006	NM_001650	AQP4
Androgen receptor	Hormone receptor	Zhang et al, 2004	NM_000044	AR
ARF-related protein-1	GTPase	Mueller et al, 2007	NM_003224	ARFRP1
ART2.1	Ecto-ADP-ribosyltransferase	Hong et al, 2007	NM_004314	ART1
AbetaH-J-J	Tripartite gene: aspartyl-beta-hydroxylase, junctin), junctate	Feriotto et al, 2005	NM_004318	ASPH
Argininosuccinate synthetase	Arginine synthesis	Fan et al, 2005; Brasse-Lagnel et al, 2007	NM_000050	ASS1
H+-K+ATPase alpha2	Role in potassium homeostasis	Zhang & Kone, 2002;Saha et al 2008	NM_000702	ATP1A2
				ATP2B1;ATP2B4
				ATP5A1
b2 Microglobulin	Chaperone for MHC class I-like molecules	Israël et al, 1989a; Israël et al, 1989b; Gobin et al, 2002	NM_004048	B2M
BACE-1	beta site APP cleaving enzyme	Sambamurti et al, 2004; Rossner et al, 2006: Bourne et al, 2007; Bruggia-Prevot et al, 2008	NM_012104	BACE1
				BAG2
Bax	Pro-apoptotic Bcl-2 homologue	Grimm et al, 2004	NM_004324	BAX
Bcl-2	Pro-survival factor	Catz & Johnson, 2001	NM_000633	BCL2
Bfl1/A1	Pro-survival Bcl-2 homologue	Grumont et al, 1999; Zong et al, 1999	NM_004049	BCL2A1
Bcl-xL	Pro-survival Bcl-2 homologue	Chen et al, 1999; Lee et al, 1999	NM_138578	BCL2L1
Bim	Pro-apoptotic Bcl-2 homolog	Wang et al, 2008	NM_138621	BCL2L11
Bcl-3	Coactivator for NF-kB p50 and p52	Brocke-Heidrich et al, 2006	NM_005178	BCL3
				BCLAF1
Kinin B1 Receptor	Cardiovascular homeostasis; inflammation	Merino et al, 2005	NM_000710	BDKRB1
Bradykinin B1-Receptor	Pleiotropic physiological effects	Ni et al, 1998	NM_000710	BDKRB1
BDNF	Brain-derived neurotrophic factor	Saha et al, 2007	NM_001709	BDNF
*Biglycan	Connective tissue proteoglycan	Ungefroren & Krull, 1996	NM_001711	BGN
BLIMP-1	B lymphocyte-induced maturation protein-1	Calame, 2008	NM_00198	BLIMP1 /PRDM1
BLNK	B-cell linker	Gupta et al, 2008	NM_013314	BLNK
BRL-1	B-cell homing receptor	Wolf et al, 1998	NM_001716	BLR1
BMI-1	Polycomb chromatin modifier	Dutton et al, 2006	NM_005180	BMI1
BMP-2	Bone Morphogenic Protein-2	Feng et al, 2003; Fukui et al, 2006	NM_001200	BMP2
BMP-4	Bone Morphogenic Protein-4	Zhu et al, 2007	NM_001202	BMP4
BNIP3	Hypoxia-inducible death factor	Baetz et al, 2005; Shaw et al, 2006	NM_004052	BNIP3
BRCA2	Breast Cancer Susceptibility protein-2	Wu et al, 2000	NM_000059	BRCA2
Btk	Bruton’s Tyrosine kinase	Yu et al, 2008	NM_000061	BTK
				C19orf43
				C1QBP
Complement component 3	Component of complement pathway	Moon et al, 1999	NM_000064	C3
Complement factor C4	Activates extrinsic pathway of complement activation	Yu et al, 1989	NM_007293	C4A
C4b binding protein	Complement binding protein	Moffat & Tack, 1992	NM_000715	C4BPA
CD69	Lectin mainly on activated T cells	Lopez-Cabrera et al, 1995	NM_001781	C69
CGRP	Calcitonin gene-related peptide	Bowen et al, 2005	NM_000728	CALCB
Caspase-11	Caspase	Schauvliege et al, 2002	NM_001225	CASP4
*Caveolin-1	Lipid raft protein	Deregowski et al, 2002	NM_001753	CAV1
				CAV1
TCA3, T-cell activation gene 3	T-cell activation gene 3, beta chemokine	Oh & Metcalfe, 1994	NM_002981	CCL1
CCL15/Leukotactin/ SCYA15	Chemokine for cell attraction	Shin et al, 2005	NM_032965	CCL15
CCL17	Chemokine	Takegawa et al, 2008	NM_002987	CCL17
CCL19	Recruitment of naive T cells to dendritic cells	Pietila et al, 2007	NM_006274	CCL19
MCP-1/JE	Macrophage chemotactic protein, beta Chemokine	Ueda et al, 1994; Ueda et al, 1997	NM_002982	CCL2
CCL20	Ligand of CC chemokine receptor 6	Lee et al, 2008; Battaglia et al, 2007	NM_004591	CCL20
MIP-3alpha/CCL20	Macrophage inflammatory protein-3a	Kwon et al, 2002; Tomimori et al, 2007	NM_004591	CCL20
CCL22	Epithelial cell chemokine at mucosa	Nakayama et al, 2004	NM_002990	CCL22
CCL23/SYA23	Monocyte chemokine	Shin et al, 2007	NM_005064	CCL23
CCL28	Chemokine for T-cell attraction	Ogawa et al, 2004	NM_148672	CCL28
MIP-1a,b	Macrophage inflammatory protein-1, b Chemokine	Grove & Plumb, 1993; Widmer et al, 1993	NM_002983	CCL3
			NM_002984	CCL4
aka (LAG-1)	Lymphocyte activation gene-1	Xu et al, 2002; Modi et al, 2001	NM_002984	CCL4
CCL5	T-cell secreted factor	Wickremasinghe et al, 2004	NM_002985	CCL5
RANTES	Regulated upon Activation Normal T lymphocyte Expressed and Secreted,b Chemokine	Moriuchi et al, 1997	NM_002985	CCL5
Cyclin D1	Cell-cycle regulation	Guttridge et al, 1999; Hinz et al, 1999; Toualbi-Abed et al, 2008	NM_053056	CCND1
Cyclin D2	Cell-cycle regulation	Huang et al, 2004; Iwanaga et al, 2008	NM_001759	CCND2
*Cyclin D3	Cell-cycle regulation	Wang et al, 1996	NM_001760	CCND3
CCR5	Chemokine receptor	Liu et al, 1998	NM_000579	CCR5
CCR7	Chemokine receptor	Hopken et al, 2002	NM_001838	CCR7
				CCT4
DC-SIGN	Dendritic cell surface C-type lectin	Liu et al, 2003	NM_021155	CD209
B7-H1	Programmed cell death ligand 1	Lee et al, 2005	NM_014143	CD274
				CD274
CD38	NAD to cADP ribose converting molecule	Kang et al, 2006; Tirumurugaan et al, 2008	NM_001775	CD38
CD3gamma	T-cell marker	Willard-Gallo et al, 2005	NM_000073	CD3G
T-cell receptor/CD3gamma	T-cell receptor subunit	Badran et al, 2002	NM_000073	CD3G
CD40	TNF-receptor family member	Hinz et al, 2001	NM_001250	CD40
CD154	CD40 ligand	Srahna et al, 2001; Schubert et al, 2002; Pham et al, 2005	NM_000074	CD40LG
CD44	Cell-surface receptor for hyaluronic acid	Hinz et al, 2002	NP_000601	CD44
				CD47
CD48	Antigen of stimulated lymphocytes	Klaman & Thorley-Lawson, 1995	NM_001778	CD48
ICAM-1	Intercellular adhesion molecule-1	van de Stolpe et al., 1994; Bunting et al, 2007	NM_000201	CD54
B7.1 (CD80)	Co-stimulation of T cells via CD28 binding	Fong et al, 1996; Zhao et al, 1996	NM_005191	CD80
CD83	T-cell development molecule	McKinsey et al, 2000; Berchtold et al, 2002	NM_004233	CD83
CD86	Dendritic cell development molecule	Zou & Hu, 2005	NM_175862	CD86
cdk6	Cell-dependent kinase 6	Iwanaga et al, 2008		CDK6
*p21-CIP1	Cyclin-dependent kinase inhibitor	Hinata et al, 2003	NM_000389	CDKN1A
CDX1	Homeobox protein	Wong et al, 2005	NM_001804	CDX1
C/EBPdelta	Transcription factor	Liu et al, 2007	NM_005195	CEBPD
Complement B	Activator of alternative complement pathway	Huang et al, 2002	NM_001710	CFB
Complement factor B	Complement factor	Nonaka & Huang, 1990	NM_001710	CFB
c-FLIP	Pro-survival factor	Kreuz et al, 2001	NM_003879	CFLAR
Pregnancy-specific glycoprotein rnCGM3	Placental expression	Wang et al, 2001	NM_019126	CGM3
Chitinase 3-like protein	Chitinase	Recklies et al, 2005	NM_001276	CHI3L1
CIDEA	Cell death-inducing DFFA-like effector A	Pettersson et al, 2008	NP_001270.1; NP_938031.1	CIDEA
*Claudin-2	Gap junction protein	Yamamoto et al, 2004	NM_020384	CLDN2
				CLTA
a2(I) collagen	Type I collagen	Novitskiy et al, 2004; Nieto, 2007	NM_000089	COL1A2
				COPZ1
				COTL1
CD21	B-cell surface molecule	Debnath et al, 2007	NM_001006658	CR2
Complement Receptor 2	Complement receptor for B-cell response to Ag	Tolnay et al, 2002	NM_001006658	CR2
LZIP	Leukocyte cell mobility	Jang et al, 2007	NM_006368	CREB3
				CRIP2
M-CSF (CSF-1)	Macrophage Colony Stimulating Factor	Brach et al, 1991; Hohensinner et al, 2007	NM_000757	CSF1
GM-CSF	Granulocyte Macrophage Colony Stimulating Factor	Schreck & Baeuerle, 1990; Bunting et al, 2007	NM_000758	CSF2
G-CSF	Granulocyte Colony Stimulating Factor	Nishizawa & Nagata, 1990	NM_000759	CSF3
Cathepsin B	Lysosomal cysteine protease	Bien et al, 2004	NM_001908	CTSB
*Cathepsin L	Lysosomal cysteine protease	Seth et al, 2003	NM_001912	CTSL1
CINC-1	Cytokine-induced neutrophil chemoattractant	Blackwell et al, 1994 Ohtsuka et al, 1996	NM_001511	CXCL1
Gro alpha	Melanoma growth stimulating activity	Anisowicz et al, 1991	NM_001511	CXCL1
Gro-1	Growth regulated oncogene; chemokine	Wood, 1995	NM_001511	CXCL1
Gro-1	Growth regulated oncogene; chemokine	Wood, 1995	NM_001511	CXCL1
Eotaxin	beta Chemokine, eosinphil-specific	Hein et al, 1997	NM_001565.	CXCL10
*mob-1	A C-X-C chemokine	Varley et al, 2003	NM_001565	CXCL10
*CXCL 11	Chemokine ligand for CXCR3	Tensen et al, 1999	NM_005409	CXCL11
Fractalkine	TNF-induced chemokine	Ahn et al, 2004;Bhavsar et al, 2008	NP_002987	CXCL3
MIP-2	Macrophage inflammatory protein-2, b Chemokine	Widmer et al, 1993; Lee et al, 2005	NM_002090	CXCL3
IP-10	alpha Chemokine	Ohmori & Hamilton, 1993; Yang et al, 2007	NM_002994	CXCL5
			NM_002994	CXCL5
Neutrophil activating peptide-78	Activates neutrophils	Keates et al., 2001	NM_002994	CXCL5
*LIX (mouse); ENA-78 (CXCL5) and GCP-2 (CXCL6) (human)	LPS-induced CXC chemokines	Smith et al, 2002	NM_002993	CXCL6
MIG	Monokine induced by IFN-gamma	Bunting et al, 2007	NM_002416	CXCL9
Aromatase (promoter II)	Estrogen synthesis	Brasse-Lagnel et al, 2004	NM_000103	CYP19A1
25-hydroxyvtamin D3 1alpha hydroxylase	Enzyme for liver vitamin D3 production	Ebert et al, 2004	NM_000785	CYP27B1
CYP2C11	Cytochrome p450	Morgan et al, 2002	X79081	CYP2C11
*CYP2E1	Cytochrome p450	Abdel-Razak et al, 2004	NM_000773	CYP2E1
CYP7b	Cytochrome p450	Dulos et al, 2005	NM_004820	CYP7B1
*p62	Non-proteasomal multi-ubiquitin chain binding protein	Vadlamudi & Shin, 1998	NM_016221	DCTN4
beta-defensin-2	Anti-microbial peptide	Diamond et al, 2000; Tsutsumi-Ishii & Nagaoka, 2002; Kao et al, 2008	AF040153	DEFB2
				DHX30
Iodothyronine deiodinase (type 2)	Converts T4 to T3	Fekete et al, 2003; Zeold et al, 2006	NM_000793	DIO2
Dmp1	Myb-like transcription factor	Taneja et al, 2007	NM_001079911	DMP1
				DNAJB1
DNASIL2	DNAse-like endonuclease	Shiokawa et al, 2004	NM_001374	DNASE1L2
*DYPD	Dihydropyrimidine dehydrogenase	Ukon et al, 2005	NM_000110	DPYD
*MKP-1	MAP kinase phosphatase	Zhou et al, 2003	NM_004417	DUSP1
E2F3a	Cell cycle regulator	Cheng et al, 2003	NM_001949	E2F3
EBI3/IL-27B	EBV-induced gene 3 (IL-27beta chain)	Poleganov et al, 2008	NM_005755	EBI3
Endothelin 1	Vasoconstrictor peptide/mitogen	Quehenberger et al, 2000	NM_001955	EDN1
				EEF1E1
				EEF1G
Epidermal Growth Factor Receptor	Receptor for EGF	Nishi et al, 2003; Thornburg & Raab-Traub, 2007	NM_005228	EGFR
*Egr-1	Mitogen-induced early response gene; zinc finger	Zhou et al, 2003	NM_001964	EGR1
				EIF2S2
				EIF2S3;EIF2S3L
Elf3	Ets family transcription factor	Hou et al, 2004	NM_004433	ELF3
Endoglin	Endothelial cell membrane glycoprotein	Botella et al, 2002	NM_000118	ENG
				ENG
*ENO2	Enolase 2 gamma	Carter et al, 2002	NM_001975	ENO2
				ENO2
Ephrin-A1	Cell-cycle regulation	Deregowski et al, 2002	NM_005232	EPHA1
EPO	Erythropoietin	Figueroa et al, 2002	NM_000799	EPO
ErbB2	EGF-like receptor	Kitamura et al, 2005	NM_001005862	ERBB2
Syncytin-1	Env glycoprotein of endogenous human retrovirus	Mameli et al, 2007	NM_014590	ERVWE1
				ETFB
				EXOSC8
				EZR
*F11-receptor	Ig-like receptor for platelet adhesion	Sobocki et al, 2005	NM_016946	F11R
Tissue factor-1	Activates extrinsic pathway of complement activation	Mackman et al, 1991	NM_001993	F3
Factor VIII	Hemostasis	Figueiredo & Brownlee, 1995	NM_000132	F8
IBABP	Ileal bile acid binding protein	Fang et al, 2007	NM_001445	FABP6
				FAF2
NLF1	IL-1beta induced	Warton et al, 2004	NM_207322	FAM148A
CD95 (Fas)	Pro-apoptotic receptor	Chan et al, 1999; Zhou et al, 2005; Singh et al, 2006	NM_000043	FAS
Fas-Ligand	Inducer of apoptosis	Matsui et al, 1998; Singh et al, 2006	NM_000639	FASLG
Fc epsilon receptor II (CD23)	Receptor for IgE	Richards & Katz, 1997; Lu et al, 2006; Debnath et al, 2007	NM_002002	FCER2
*CD23	Cell-surface molecule	Tinnell et al, 1998	NM_002002	FCER2/CD23
FcRn	Neonatal receptor for IgG	Liu et al, 2007	NM_004107	FCGRT
FGF8	Fibroblast Growth Factor 8	Armstrong et al, 2006	NM_006119	FGF8
				FLNA
				FLNB
				FLNC
Fibronectin	Extracellular attachment	Lee et al, 2002; Norton et al, 2004	NM_002026	FN1
*c-fos (fish gene)	Proto-oncogene	Li et al, 2004	NM_005252	FOS
FLRG	Follistatin-related gene	Bartholin et al, 2007	NM_005860	FSTL3
Ferritin H chain	Iron storage protein	Kwak et al, 1995	NM_002032	FTH1
Ferritin Heavy Chain	Anti-oxidant	Kwak et al, 1995	NM_002032	FTH1
				FUBP1
				G3BP1
				G3BP2
Glucose-6-phosphatase	Hexose phosphatase	Xu et al, 2007	NM_000151	G6PC
*Glucose l-6-phosphate dehydrogenase	Hexose monophosphate	Garcia-Nogales et al, 1999	NM_000402	G6PD
*GAD67	Glutamic acid decarboxylase	Szabo et al, 1996	NM_000817	GAD1
Gadd45beta	DNA repair/cell cycle	De Smaele et al, 2001; Qiu et al, 2004	NM_015675	GADD45B
Gata-3	T-cell differentiation Factor	Corn et al, 2005	NM_001002295	GATA3
GBP-1	GTPase guanylate binding protein	Naschberger et al, 2004	NM_002053	GBP1
Glutamate-cysteine ligase	GSH biosynthesis	Peng et al, 2010		GCLC
Glutamate-cysteine ligase	Glutathione S-transferase synthesis enzyme	Yang et al, 2001; Nagashima et al, 2007	NM_001498	GCLC
GCLC	Glutamate-cysteine ligase catalytic subunit	Yang et al, 2005	NM_001498	GCLC
*gamma glutamylcysteine synthetase	Glutatamylcysteine synthesis	Cheng et al, 2005	NM_001498	GCLC
Glutamate-cysteine ligase modifier	GCLC modifier protein	Peng et al, 2010		GCLM
*Glutamate-cysteine ligase modifier	Glutathione S-transferase synthesis enzyme	Yang et al, 2001	NM_002061	GCLM
*N-acetylglucosaminyltransferase I (rat gene)	N-acetylglucosaminyltransferase	Fukuda et al, 2003	NM_001097634	GCNT1
*Connexin32	Gap junction protein	Yamamoto et al, 2004	NM_000166	GJB1
				GLO1
Galpha i2	G protein	Arinze & Kawai, 2005	NM_002070	GNAI2
				GNAI3
RACK1	Receptor for Activated C kinase	Choi et al, 2003	NM_006098	GNB2L1
GnRH II	Gonadotropin-releasing hormone II	Hoo et al, 2007	NM_001501	GNRH2
				GOT2
*NMDA receptor subunit NR-1 (GRIN1 gene)	Subunit of neural receptor for N-methyl-D-aspartate	Begni et al, 2003	NM_021569	GRIN1
*NMDA receptor subunit 2A (rat)	Neural receptor for N-methyl-D-aspartate	Richter et al, 2002	NM_000833	GRIN2A
mGlu2	Metabotropic glutamate receptor 2	Chiechio et al, 2006	NM_000839	GRM2
Gro beta	Chemokine	Anisowicz et al, 1991	AAP13104	GRO-beta
Gro gamma	Chemokine	Anisowicz et al, 1991	AAP13105.	GRO-gamma
GSTP1-1	Glutathione S-transferase	Xia et al, 1996	NM_000852	GSTP1
*Soluble Guanylyl cyclase alpha (1)	Receptor for NO	Vazquez-Padron et al, 2004	NM_000855	GUCY1A2
Granzyme B	NK cell cytotoxicity	Huang et al, 2006	NM_004131	GZMB
Hepcidin	Acute phase protein	Liao et al, 2006	NM_021175	HAMP
Hyaluronan synthase	Synthesizes hyaluronic acid	Ohkawa et al, 1999; Kim, 2006; Saavalainen et al, 2007	NM_001523	HAS1
				HAT1
epsilon-Globin	Globin protein	Hou et al, 2002, 2004	NM_005330	HBE1
zeta-Globin	Globin protein	Wang & Liebhaber, 1999	NM_005332	HBZ
*HGF/SF	Hepatocyte growth factor/scatter factor	Harrison & Farzaneh, 2000	NM_000601	HGF
HIF-1alpha	Hypoxia-inducible factor	Bonello et al, 2007; Belaiba et al, 2007; van Uden et al, 2008; Gorlach & Bonello, 2008	NM_001530	HIF1A
MHC Class I HLA-B7	Major histocompatibility antigen	Johnson & Pober, 1994	NM_005514	HLA-B
HLA-G	Human leukocyte antigen-G	Langat et al., 2007	NM_002127	HLA-G
				HMGA2
HMG14	High mobility group 14	Walker & Enrietto, 1996	NM_004965	HMGN1
HO-1	Hemeoxygenase	Lavrovsky et al, 1994; Rushworth & O’Connell, 2004; Wu et al, 2004; Lin et al, 2007	NM_002133	HMOX1
				HN1
				HNRNPA1;HNRNPA1L2
				HNRNPAB
				HNRNPC;HNRNPCL1
HOXA9	Homeobox protein	Trivedi et al, 2007	NM_152739	HOXA9
*Heparanase	Cleaves heparin	Cao et al, 2005	NM_006665	HPSE
11bHSD2	11beta-hydroxysteroid dehydrogenase type 2	Kostadinova et al, 2005	NM_000196	HSD11B2
*17bHSD	17beta-hydroxysteroid dehydrogenase	Villar et al, 2007	NM_014234	HSD17B8
HSP90-alpha	Heat shock protein	Ammirante et al, 2007	NM_001017963	HSP90AA1
				HSPA9
Gene	Function	Reference	Acc #	Human Gene Name
Gene	Function	Reference	Access #	Human Gene Name
Gene	Function	Reference	Acc #	Human Gene Name
Gene	Function	Reference	Acc #	Human Gene Name
Gene	Function	Reference	Acc #	Human Gene Name
Gene	Function	Reference	Acc #	Human Gene Name
Gene	Function	Reference	Acc #	Human Gene Name
Gene	Function	Reference	Acc #	Human Gene Name
Gene	Function	Reference	Acc #	Human Gene Name
Gene	Function	Reference	Acc #	Human Gene Name
Gene	Function	Reference	Acc #	Human Gene Name
Gene	Function	Reference	Acc #	Human Gene Name
Gene	Function	Reference	Acc #	Human Gene Name
				HYOU1
				HYPK
*ICOS	Inducible co-stimulator	Haaning Anderson et al, 2003	NM_012092	ICOS
*ICOS	T-cell activation factor	Shilling et al., 2005	NM_012092	ICOS
*Indoleamine 2,3-dioxygenase	Enzyme for Trp synthesis	Ogasawara et al, 2009	NM_002164	IDO1
*ETR101	TPA-inducible, Jun-like transcription factor	Zhou et al, 2003	NM_004907	IER2
IEX-1L	Immediate early gene	Wu et al, 1998	NM_052815	IER3
p22/PRG1	Rat homologue of IEX	Schafer et al, 1998	NM_052815	IER3
DIF2	Monocyte differentiation gene	Witcher et al, 2007	NM_003897	IER3
*GS3686	Homology to microtubule aggregating protein	Carter et al, 2002	NM_006820	IFI44L
beta-Interferon	Interferon	Hiscott et al, 1989;	NM_002176	IFNB1
IFN-g	Interferon	Sica et al, 1992; Sica et al, 1997	NM_000619	IFNG
*IGFBP-1	Insulin-like growth factor binding protein-1	Lang et al, 1999	NM_001013029	IGFBP1
IGFBP-2	Insulin-like growth factor binding protein-2	Cazals et al, 1999	NM_000597	IGFBP2
IMP2	Insulin-like growth factor-II mRNA binding protein	Cleynen et al, 2007	NM_000597	IGFBP2
Immunoglobulin e heavy chain	IgE heavy chain	Iciek et al, 1997	J00222	IGHE
Immunoglobulin gamma1	IgG heavy chain	Dryer & Covey, 2005	J00228	IGHG1
Immunoglobulin Cgamma1	IgG heavy chain	Lin & Stavnezer, 1996	J00230	IGHG2
Immunoglobulin gamma4	IgG heavy chain	Agresti & Vercelli, 2002	K01316	IGHG4
Immunoglobulin k light chain	Antibody light chain	Sen & Baltimore, 1986	J00241	IGKC
IiGp1	Cytokine	Bunting et al, 2007	NM_021792	Iigp1
IL-10	Interleukin-10	Xu & Shu, 2002; Cao et al, 2006	NM_000572	IL10
IL-11	Interleukin-11	Bitko et al, 1997	NM_000641	IL11
IL-12A (p35)	Interleukin-12	Homma et al, 2007	NM_000882	IL12A
IL-12B (p40)	Interleukin-12	Murphy et al, 1995	NM_002187	IL12B
IL-13	Interleukin-13	Hinz et al, 2002	NM_002188	IL13
*IL-15	Interleukin-15	Azimi et al, 1998	NM_172174	IL15
IL-17	Interleukin-17	Shen et al, 2006	NM_002190	IL17
IL-1a	Interleukin-1a	Mori & Prager, 1996	NM_000575	IL1A
IL-1b	Interleukin-1b	Hiscott et al, 1993	NM_000576	IL1B
IL-1 receptor antagonist	Inhibitor of IL-1 activity	Smith et al, 1994	NM_173842	IL1RN
IL-2	Interleukin-2	Serfling et al, 1989; Hoyos et al, 1989; Lai et al, 1995	NM_000586	IL2
IL-23A (p19)	Interleukin-23 (p19 gene)	Carmody et al, 2006; Liu et al, 2007	NM_016584	IL23A
IL-27 (p28)	Interleukin-27 (p28 subunit)	Liu et al, 2007	NM_145659	IL27
IL-2 receptor a-chain	IL-2 receptor subunit	Ballard et al., 1988	NM_000417	IL2RA
IL-6	Interleukin-6, inflammatory cytokine	Libermann & Baltimore, 1990; Shimizu et al, 1990;Son et al, 2008	NM_000600	IL6
IL-8	Interleukin-8, alpha-chemokine	Kunsch & Rosen, 1993; Kang et al., 2007	NM_000584	IL8
CXCR	Chemokine receptor	Maxwell et al, 2007	NM_000634	IL8RA
CXCR2	Chemokine receptor	Maxwell et al, 2007	NM_001557	IL8RB
IL-9	Interleukin-9	Zhu et al, 1996; Chen et al, 2008	NM_000590	IL9
Activin A	TGF-beta-like factor	Alexander et al, 2007	NM_002192	INHBA
IRF-1	Interferon regulatory factor-1	Harada et al, 1994; Robinson et al, 2006	NM_002198	IRF1
IRF-2	Interferon regulatory factor-2	Harada et al, 1994	NM_002199	IRF2
IRF-4	Interferon regulatory factor-4	Grumont & Gerondakis, 2000; Saito et al, 2007	NM_002460	IRF4
IRF-7	Interferon regulatory factor -7	Lu et al, 2002	NM_001572	IRF7
jmjD3	Histone lysine demethylase	G Natoli, pers comm	XM_043272	JMJD3
junB	Proto-oncogene	Brown et al, 1995	NM_002229	JUNB
KC	alpha Chemokine	Ohmori et al, 1995	S79767	KC
TASK-2	Tandem P domain potassium channel	Brazier et al, 2005	NM_003740	KCNK5
SK2 channels	Small-conductance Ca2+-activated channels	Kye et al, 2007	NM_021614	KCNN2
				KCTD12
Gal1 Receptor	Galanin receptor, neuroendocrine peptide	Lorimer et al, 1997	NM_002256	KISS1
Stem Cell Factor	Mast Cell Growth Factor	Da Silva et al, 2003; 2004	NM_000899	KITLG
*TIEG	TGF-b early response gene; zinc finger protein	Zhou et al, 2003	NM_001032282	KLF10
Prostate-specific antigen	Serum protein in prostate cancer	Chen & Sawyers, 2002	NM_001030047	KLK3
Ly49	Receptor on NK cells	Pascal et al, 2007	NM_006611	KLRA1
K15 Keratin	Intermediate filament protein	Radoja et al, 2004	NM_002275	KRT15
				KRT18
K3 Keratin	Intermediate filament protein	Wu et al, 1994	NM_057088	KRT3
Hair K5 keratin	Hair keratin protein	Gilon et al, 2007	NM_000424	KRT5
K6b Keratin	Intermediate filament protein	Komine et al, 2000	NM_005555	KRT6B
Laminin B2 Chain	Basement membrane protein	Richardson et al, 1995	NM_002292	LAMB2
				LASP1
Lipopolysaccharide binding protein	Binds to LPS receptor (CD14) with LPS	Schumann, 1995	NM_004139	LBP
Lipocalin-2	Iron-siderophore-binding protein	Fujino et al, 2005	NM_005564	LCN2
Neutrophil gelatinase-associated lipocalin	Anti-microbial protein in lung	Cowland et al, 2003	NM_005564	LCN2
				LDHA
Lef1	Transcription factor in Wnt/b-catenin pathway	Yun et al, 2007	NM_016269	LEF1
Galectin 3	b-galactosidase-binding lectin	Hsu et al, 1996	NR_003225	LGALS3
EL	Endothelial lipase	Kempe et al, 2005	NM_006033	LIPG
Lymphotoxin a	TNF-like cytokine	Worm et al, 1998	NM_000595	LTA
TNFbeta	Tumor necrosis factor beta	Paul et al, 1990; Messer et al, 1990	NM_000595	LTA
Lymphotoxin b	Anchors TNF to cell surface	Kuprash et al, 1996	NM_002341	LTB
*Lactoferrin	Milk protein	Zheng et al, 2005	NM_002343	LTF
				LYAR
Lysozyme	Hydrolyzes bacterial cell walls	Phi van, 1996	NM_000239	LYZ
MadCAM-1	Mucosal addressin cell adhesion molecule	Takeuchi & Baichwal, 1995	NM_130760	MADCAM1
*MAP4K1	Activator of stress-induced protein kinase pathway	Carter et al, 2002	NM_001042600	MAP4K1
				MAT2B
Myelin basic protein	Neural sheath	Paez et al, 2006	NM_001025081	MBP
Midkine (neurite growth promoting factor-2)	Heparin Binding Growth Factor	You et al, 2008	NM_001012334	MDK
Collagenase 1	Matrix metalloproteinase	Vincenti et al, 1998	NM_002421	MMP1
MMP-3, matrix metalloproteinaase-3	Secreted collagenase involved in metastasis	Borghaei et al, 2004	NM_002422	MMP3
Gelatinase B	Matrix metalloproteinase	He, 1996	NM_004994	MMP9
MMP-9, matrix metalloproteinaase-9	Secreted collagenase involved in metastasis	Bond et al, 1998; Farina et al, 1999; Yan et al, 2004	NM_004994	MMP9
				MST4;STK25
*GIF	Cys-rich metal binding protein	Hinata et al, 2003	NM_005954	MT3
				MTDH
Mthfr	Methylenetetrahydrofolate reductase	Pickell et al, 2005	NM_005957	MTHFR
Mucin (MUC-2)	Airway defense glycoprotein	Jono et al, 2002; Lee et al, 2000	NM_002457	MUC2
*Mx1	Viral resistance gene	Gerardin et al, 2004	NM_002462	MX1
c-myb	Proto-oncogene	Toth et al, 1995	NM_005375	MYB
c-myc	Proto-oncogene	Duyao et al, 1990	NM_002467	MYC
MLCK	(Long) Myosin light chain kinase	Graham et al, 2006	NM_053025	MYLK
				MYO1B
Calsarcin-1	Muscle cell calcineurin-interacting protein	Wang et al, 2007	NM_021245	MYOZ1
NCAM	Neural cell adhesion molecule	Simpson & Morris, 2000	NM_000615	NCAM
nfkb1	NF-kB p105 precursor	Ten et al, 1992	NM_003998	NFKB1
nfkb2	NF-kB p100 precursor	Lombardi et al, 1995	NM_001077493	NFKB2
IkB-a	Inhibitor of Rel/NF-kB	Haskill et al, 1991;	NM_020529	NFKBIA
IkB-e	Inhibitor of Rel/NF-kB	Tian et al, 2005	NM_004556	NFKBIE
Mail	IkB-like protein	Shiina et al, 2001; Ito et al, 2004	NM_001005474	NFKBIZ
NGF	Nerve Growth Factor	Heese et al, 2006	NM_002506	NGFB
NK4	Hepatocyte growth factor	Zhou et al, 2003	NM_001012635	NK4
NLRP2	NF-kB pathway inhibitor	Fontalba et al, 2007	NM_017852	NLRP2
				NNMT
Nod2	Intracellular pathogen recognition	Gutierrez et al, 2002	NM_022162	NOD2
n-NOS	Neuronal nitric oxide synthase	Nakata et al, 2006; Li et al, 2007a, 2007b	NM_000620	NOS1
Inducible NO-Synthase	NO synthesis	Geller et al, 1993	NM_000625	NOS2A
iNOS	Inducible nitric oxide synthase	Morris et al, 2003; Guo et al, 2006; Hughes et al, 2008	NM_000625	NOS2A
gp91 phox	Subunit of NADPH oxidase	Anrather et al, 2006	NM_007052	NOX1
Neuropeptide Y-Y1 receptor	Pleiotropic physiological effects	Musso et al, 1997	NM_000909	NPY1R
NAD(P)H quinone oxidoreductase (DT-diaphorase)	Bioreductive enzyme	Yao & O’Dwyer, 1995	NM_000903	NQO1
*Glucocorticoid receptor	Promoter 1B of the GR	Schaff & Cidlowski, 2002	NM_000176	NR3C1
NURR1	Nuclear orphan receptor	McEvoy et al, 2002	NM_006186	NR4A2
Nrg1	Neuregulin	Frensing et al, 2007	NM_004495	NRG1
SNARK	SNF1/AMPK-related kinase	Legembre et al, 2004	NM_030952	NUAK2
				NUDCD1
				NUTF2
Lox-1	Receptor for Oxidized low density lipoprotein	Nagase et al, 1998	NM_002543	OLR1
SWS1	Rainbow trout opsin	Dann et al, 2004	NM_001708	OPN1SW
DOR	Delta opiod receptor	Chen et al, 2005, 2006	NM_000911	OPRD1
Mu-opioid receptor	Opioid Receptor	Kraus et al, 2003	EU360599	OPRM1
alpha-1 acid glycoprotein	Serum protein	Mejdoubi et al, 1999	NM_000607	ORM1
Osterix	Bone transcription factor	Lu et al, 2006	AF477981	Osterix
Oxytocin receptor	Oxytocin receptor	Terizidou et al, 2006	NM_000916	OXTR
				PAFAH1B2
Type II-secreted phospholipase A2	Proinflammatory phospholipase	Couturier et al, 1999	NM_000437	PAFAH2
*Pax8	Paired box gene	Okladnova et al, 1997	NM_003466	PAX8
				PDCD11
				PDCL3
*PDE7A1	Phosphodiesterase 7A1	Torras-Llort, & Azorin, 2003	NM_002603	PDE7A
PDGF B chain	Platelet-derived Growth Factor	Khachigian et al, 1995; Au et al, 2005	NM_002608	PDGFB
Prodynorphin	Neuropeptide	Bakalkin et al, 1994	NM_024411	PDYN
Proenkephalin	Hormone	Rattner et al, 1991	NM_006211	PENK
				PGAM1
				PGD
*PGK1	Phosphoglycerate kinase 1	Carter et al, 2002	NM_000291	PGK1
				PGLS
PGRP-S	Peptidoglycan recognition protein-S	Lang et al, 2007	NM_005091	PGLYRP1
				PGM3
Progesterone receptor	Transcription factor	Condon et al, 2005	NM_000926	PGR
BCAP	B-cell Adaptor for Phosphoinositide 3-kinase	Gupta et al, 2008	NM_152309	PI3KAP1
PlGF	Placenta Growth Factor	Cramer et al, 2005	NM_002643	PIGF
Polymeric Ig receptor	Binds Ig	Schjerven et al, 2001	AJ276452	pIgR
PIK3CA	Phosphatidylinositol 3-kinase catalytic subunit	Yang et al, 2008	NM_006218	PIK3CA
PIM-1	Ser/Thr kinase	Zhu et al, 2002	NM_002648	PIM1
Phospholipase A2	Fatty acid metabolism	Morri et al, 1994	AF058921	PLA2
Urokinase-type plasminogen activator	Activates fibrinogen for fibrin clot lysis	Novak et al, 1991	NM_002658	PLAU
PLCdelta 1	Phospholipase C isoform	Kim et al, 2003	NM_006225	PLCD1
Plk3	Polo-like (Ser/Thr) kinase 3	Li et al, 2005	NM_004073	PLK3
				PLS1
POMC	Proopiomelanocortin	Karalis et al, 2004; Asaba et al, 2007	NM_000939	POMC
*PP5	Protein phosphatase 5	Matsuda et al, 2003	NM_006247	PPP5C
Perforin	Pore-forming effector molecule	Zhou et al, 2002	NM_005041	PRF1
PKAalpha	Protein kinase A isoform	Kaltschmidt et al, 2006	NM_002730	PRKACA
PKCdelta	Protein kinase D isoform	Suh et al, 2003	NM_006254	PRKCD
				PRKCSH
Prolactin	Pituitary hormone	Friedrichsen et al, 2005	NM_000948	PRL
Proteasome Subunit LMP2	Subunit of 26S proteasome,cysteine protease	Wright et al, 1995; Marques et al, 2004	NM_002800	PSMB9
PA28 alpha	Proteasome activator	Ossendorp et al, 2005	NM_006263	PSME1
PA28 beta	Proteasome activator	Ossendorp et al, 2005	NM_002818	PSME2
				PSMF1
PAF receptor 1	Platelet activator receptor	Mutoh et al, 1994	NM_000952	PTAFR
PTEN	Tumor suppressor	Xia et al, 2007	NM_000314	PTEN
Lipocalin-type prostaglandin D synthase (L-PGDS)	Prostaglandin D2 synthase in brain	Fujimori et al, 2003	NM_000954	PTGDS
*PGES, prostaglandin E synthase	Prostaglandin synthase	Zhou et al, 2003	NM_004878	PTGES
*PTGIS, prostaglandin synthase	Prostaglandin synthase	Yokoyama et al, 1996	NM_000961	PTGIS
COX-2	Cyclooxygenase, prostaglandin endoperoxide synthase	Yamamoto et al, 1995;Ackerman et al, 2008; Kaltschmidt et al, 2002	NM_000963	PTGS2
PTHrP	Parathryroid hormone related protein	Nadella et al, 2007	NM_002820	PTHLH
PTP1B	Protein tyrosine phosphatase 1B	Zabolotny et al, 2008	NM_002827	PTPN1
*Fas-associated phosphatase-1	Protein phosphatase	Irie et al, 2001	NM_006264	PTPN13
				PTRF
*PCBD	6-pyruvoyl-tetrahydropterin synthase	Carter et al, 2002	NM_000317	PTS
Pentraxin PTX3	Pentraxin	Basile et al, 1997	NM_002852	PTX3
ASC	Apoptosis-associated speck-like protein containing a CARD	Sun et al, 2007	NM_013258	PYCARD
				RAD23A
RAG-1	Immunoglobulin recombinase genes	Verkoczy et al, 2005	NM_000448	RAG1
RAG-2	Immunoglobulin recombinase genes	Verkoczy et al, 2005	NM_000536	RAG2
RbAp48	Retinoblastoma-associated protein 48	Pacifico et al, 2007	NM_005610	RBBP4
*cis-retinoid/androgen dehydrogenase type 1 (CRAD1)	Short chain dehydrogenase	Chai et al, 2001	NM_080436	Rdh1
				RDH11
*cis-retinoid/androgen dehydrogenase type 2 (CRAD2)	Short chain dehydrogenase	Tomita et al, 2000	NM_017473	Rdh7
c-rel	Proto-oncogene	Hannink & Temin, 1990; Capobianco & Gilmore, 1991	NM_002908	REL
relb	Transcription factor	Bren et al, 2001	NM_006509	RELB
*REV3	DNA polymerase zeta	Yu et al, 2004	NM_002912	REV3L
				REXO2
*RICK	Adaptor	Matsuda et al, 2003	NM_003821	RIPK2
				RPN1
				RTN4
*p11	Annexin II ligand	Huang et al, 2003	NM_002966	S100A10
Mts1	Multiple tumor suppressor	Tulchinsky et al, 1997	NM_002961	S100A4
S100A6 (calcyclin)	Calcium binding protein	Joo et al, 2003	NM_014624	S100A6
Serum amyloid A proteins (SAA1, SAA2, SAA3)	Serum components	Edbrooke et al, 1991; Li & Liao, 1991; Thorn & Whitehead, 2002; Son et al, 2004	NM_000331	SAA1
Serum amyloid A proteins (SAA1, SAA2, SAA3)	Serum components		NM_030754	SAA2
Serum amyloid A proteins (SAA1, SAA2, SAA3)	Serum components		S73444	SAA3
SSAT	Spermidine/spermine N1-acetyltransferase	Babbar et al, 2006	NM_002970	SAT1
Amiloride-sensitive sodium channel	Sodium channel	Baines et al, 2002; Haddad, 2005	NM_001038	SCNN1A
Syndecan-4	Heparin sulfate proteoglycan	Zhang et al, 1999	NM_002999	SDC4
				SDPR
				SEC61A1;SEC61A2
ELAM-1 (CD62E, E-selectin)	E-selectin, endothelial cell leukocyte adhesion molecule	Whelan et al, 1991; Schindler & Baichwal, 1994	NM_000450	SELE
P-selectin	Platelet adhesion receptor	Pan & McEver, 1995	NM_003005	SELP
SEPS1	Involved in cytokine production	Gao et al, 2006	NM_018445	SELS
SENP2	SUMO-specific protease	S Miyamoto, pers commun	NC_0000013.10	SENP2
a1-antitrypsin	Protease inhibitor	Ray et al, 1995	NM_000295	SERPINA1
Serpin 2A	Serine protease	Hampson et al, 2001	XM_372532	SERPINA2
alpha 1ACT	Anti-chymotrypsin	Kiss et al, 2005	NM_001085	SERPINA3
MNE1	Monocyte/neutrophil elastase inhibitor	Zeng et al, 2000	NM_030666	SERPINB1
				SERPINB2;SERPINB10
PAI-1	Plasminogen activator inhibitor	Hou et al, 2004	NM_000602	SERPINE1, PAI-1
SerpinE2	Serine protease inhibitor	Suzuki et al, 2006	NM_006216	SERPINE2
SH3BGRL	SH3-binding glutamic acid-rich protein	Majid et al, 2005	NM_003022	SH3BGRL
Elafin	Proteinase inhibitor	Bingle et al, 2001	NM_002638	SKALP, PI3
Skp2	S-phase kinase-associated protein 2	Schneider et al, 2006	NM_005983	SKP2
DMT1	Divalent metal ion transporter	Paradkar et al, 2005	NM_000617	SLC11A2
MCT1	Monocarboxylate transporter isoform 1	Borthakur et al, 2007	NM_003051	SLC16A1
				SLC25A24
				SLC25A5
				SLC35B2
CD98	Membrane receptor, survival blood cells	Yan et al, 2006	NM_001012661	SLC3A2
TAUT	Taurine Uptake Transporter	Mochizuki et al, 2005	NM_003043	SLC6A6
Slfn-2	Schlafen-2 DNA/RNA helicase	Sohn et al, 2007	NM_011408	Slfn2
Snail	Transcription factor	Barbera et al, 2004; Julien et al, 2007	NM_005985	SNAI1
				SNX6
Cu/Zn SOD	Superoxide dismutase	Rojo et al, 2004	NM_000454	SOD1
SOD1	Manganese uperoxide dismutase	Das et al, 1995	NM_000454	SOD1
SOD2	Manganese superoxide dismutase	Xu et al, 1999a; 1991b; 2007a; 2007b	NM_000636	SOD2
Sox9	Transcription factor	Murakami et al, 2000	NM_000346	SOX9
*Spergen-1	Sperm-specific mitochondrial protein	Matsuoka et al, 2004	NM_174927	SPATA19
PU.1	Transcription factor	Bonadies et al, 2009	NM_001080547.1	SPI1
OPN	Osteopontin	Samant et al, 2007	NM_001040058	SPP1
SIAT1	Sialyltransferase	Lo & Lau, 1999	NM_173216	ST6GAL1
GD3-synthase	Sialyltransferase	Zeng et al, 1998: Kang et al, 2007	NM_003034	ST8SIA1
Stat5a	Transcription factor	Hinz et al, 2002	NM_003152	STAT5A
				SUB1
*SUV3	ATP-dependent RNA and DNA helicase	Minczuk et al, 2005	NM_003171	SUPV3L1
				SURF4
NK-1R	Neurokinin-1 Receptor	Simeonidis et al, 2003; Ramkissoon et al, 2007	NM_015727	TACR1
				TAGLN2
Peptide Transporter TAP1	Peptide transporter for ER	Wright et al, 1995; Marques et al, 2004	NM_000593	TAP1
Tapasin	MHC class I presentation and assembly	Herrmann et al, 2003	NM_003190	TAPBP
T-cell receptor b chain	T-cell receptor subunit	Jamieson et al, 1989; McMillan & SIkes, 2008	NG_001333	TCRB
TERT	Telomerase catalytic subunit	Yin et al, 2000: Hrdlickova et al, 2006	NM_198253	TERT
*Transferrin (mosquito)	Probable iron transport protein	Harizanova et al, 2005	NM_001063	TF
Tfec	Transcription factor	Rehli et al, 2005	NM_001018058	TFEC
TFF3 (Treefoil factor)	Peptide in response to gut irritation	Baus-Loncar et al, 2004	NM_003226	TFF3
*Tissue factor pathway inhibitor-2 (TFPI-2)	Serine protease inhibitor	Konduri et al, 2003a, 2003b; Hube et al, 2003	NM_006528	TFPI2
Transglutaminase	Forms isopeptide bonds	Mirza et al, 1997	NM_000359	TGM1
TTG	Tissue transglutaminase	Chen et al, 2008	NM_004613	TGM2
*Thrombospondin-1 (TSP-1)	Matrix glycoprotein t	Yang et al, 2003	NM_003246	THBS1
*Thrombospondin-2 (THBS2)	Matrix glycoprotein t	Adolph et al, 1997	NM_003247	THBS2
				THOC2
TRIF	TIR-containing adaptor protein inducing interferon beta	Hardy et al, 2004	NM_014261	TICAM1
*TRAF-2 binding protein (Carp)	TRAF2 binding protein	Chang et al, 2005	NM_052864	TIFA
TLR-2	Toll-like receptor	Wang et al, 2001; Johnson & Tapping, 2007	NM_003264	TLR2
TLR9	Toll-like receptor	Takeshita et al, 2004	NM_017442	TLR9
Tenascin-C	ECM protein controls cell attachment and migration, cell growth	Mettouchi et al, 1997	NM_002160	TNC
TNFalpha	Tumor necrosis factor alpha	Shakhov et al, 1990; Collart et al, 1990	NM_000594	TNF
*B94	Early response gene	Zhou et al, 2003	NM_006291	TNFAIP2
A20	TNF-inducible zinc finger	Krikos et al, 1992	NM_006290	TNFAIP3
*TNF-Receptor, p75/80 (CD120B)	High-affinity TNF receptor	Santee & Owen-Schaub, 1996	NM_001066	TNFRSF1B
CD134	TNF-like receptor	Tone et al, 2007	NM_003327	TNFRSF4
CD137	TNF-like receptor	Kim et al, 2003	NM_001561	TNFRSF9
TRAIL (aka Apo2 ligand)	Cytokine	Baetu et al, 2001; Matsuda et al, 2005	NM_003810	TNFSF10
BAFF	B-cell Activating Factor	Moon & Park , 2007	NM_006573	TNFSF13B
BLyS	B-lymphocyte stimulator	Fu et al, 2006	NM_006573	TNFSF13B
VEGI	Vascular endothelial growth inhibitor	Xiao et al, 2005	NM_005118	TNFSF15
Naf1	Associates with HIV Nef	Tian et al, 2005	NM_006058	TNIP1
ABIN-3	NF-kB inhibitor	Verstrepen et al, 2007	NM_024873	TNIP3
				TOMM70A
p53	TF, Tumor suppressor	Wu & Lozano, 1994; Schumm et al, 2006	NM_000546	TP53
TRAF-1	TNF-receptor associated factor	Schwenzer et al, 1999	NM_005658	TRAF1
TRAF-2	TNF-receptor associated factor	Wang et al, 1998	NM_021138	TRAF2
TREM-1	Neutrophil/monocyte Ig receptor	Zeng et al, 2007	NM_018643	TREM1
TRPC1	Thrombin activation of protease-activated receptor-1	Paria et al, 2006	NM_003304	TRPC1
				TTC1
Twist	Transcription repressor	Horikawa et al, 2007; Pham et al, 2007	NM_000474	TWIST1
				U2SURP
				UAP1
*UBE2M	Ubiquitin conjugating enzyme E2M	Carter et al, 2002	NM_003969	UBE2M
				UBE2M
*UCP-2	Uncoupling protein-2	Lee et al, 1999	NM_003355	UCP2
*Ceramide glycosyltransferase	Glycosphingolipid	Ichikawa et al, 1998	NM_020120	UGCGL1
Uroplakin Ib	Surface structural protein on urothelial cells	Varga et al, 2004	NM_006952	UPK1B
Uridine phosphorylase	5-fluorouracil and capecitabine metabolism	Wan et al, 2006	NM_003364	UPP1
				VARS
VCAM-1	Vascular cell adhesion molecule	Iademarco et al, 1992	NM_001078	VCAM1
VEGF C	Vascular Endothelial Growth Factor	Chilov et al, 1997	NM_005429	VEGFC
Vimentin	Intermediate filament protein	Lilienbaum et al, 1990; Zheng et al, 2005	NM_003380	VIM
*HCCS1	Hepatocarcinoma suppressor 1	Zhu et al, 2006	NM_018289	VPS53
*WNT10B	Secreted glycoprotein	Katoh & Katoh, 2007	NM_003394	WNT10B
WT1	Zinc finger transcription factor	Dehbi et al, 1998; Chen & Williams, 2000	NM_000378	WT1
*Xanthine Dehydrogenase	Oxidative metabolism of purines	Xu et al, 1996	NM_000379	XDH
XIAP	X-linked inhibitor of apoptosis	Turner et al, 2007	NM_001167	XIAP
YY1	Transcription factor	Wang et al, 2007	NM_003403	YY1
*DC-SCRIPT	Dendritic cell zinc finger protein	Triantis et al, 2006	NM_152625	ZNF366
Lenardo et al, 1989
Teferedegne et al, 2006; Xing & Remick, 2007; Ishikado et al, 2009
Immunoreceptors
Invariant Chain II	Antigen presentation	Pessara & Koch, 1990
MHC class I (H-2Kb)	Major histocompatibility antigen	Israël et al, 1989a; Israël et al, 1989b
Proteins involved in antigen presentation
Cell adhesion molecules
Acute phase proteins
C-reactive protein	Host defense protein	Zhang et al, 1995; Agrawal et al, 2003a
Agrawal et al, 2003b	NM_000567	CRP
Stress response genes
Cell-surface receptors
Regulators of apoptosis
Nr13	Pro-survival Bcl-2 homologue	Lee et al, 1999
IAPs	Inhibitors of Apoptosis	You et al, 1997; Stehlik et al, 1998a, 1998b
Growth factors, ligands, and their modulators
Early response genes
Transcription factors and their modulators
Sun et al, 1993
de Martin et al, 1993
Enzymes
Miscellaneous
*Clone 330	Possible secreted protein	Matsuda et al, 2003
*Clone 156	Unknown NF-kB inducer	Matsuda et al, 2003
*Clone 68	Unknown NF-kB inducer	Matsuda et al, 2003
Mir125b	Micro-RNA TNFa	Tili et al, 2007
Mir146a, b	Micro-RNA for IRAK and Traf6	Taganov et al, 2006
Mir155	Micro-RNA for FADD, IKKe, Ripk1	Tili et al, 2007
PGC-1ß	mitochondrial regulator PPAR-? coactivator 1ß	Bakkar et. al. 2012
NM_001172698.1
	PPARGC1B

## Sheet: promotori
aMEF-2	DNAJB1
aMEF-2	EEF1G
aMEF-2	MTDH
aMEF-2	SUB1
aMEF-2	EXOSC8
AML1a	ATP5A1	differentiation
AML1a	BAG2	differentiation
AML1a	COPZ1	differentiation
AML1a	HNRNPA1;HNRNPA1L2	differentiation
AML1a	HSPA9	differentiation
AML1a	LYAR	differentiation
AML1a	PDCD11	differentiation
AML1a	PGAM1	differentiation
AML1a	THOC2	differentiation
AML1a	CD47	differentiation
AML1a	COTL1	differentiation
AML1a	EZR	differentiation
AML1a	FLNB	differentiation
AML1a	HYPK	differentiation
AML1a	KCTD12	differentiation
AML1a	MYO1B	differentiation
AML1a	PAFAH1B2	differentiation
AML1a	REXO2	differentiation
AML1a	STK25	differentiation
AML1a	SURF4	differentiation
AML1a	UAP1	differentiation
AML1a	UBE2M	differentiation
AP-1	CCT4	cell cycle
AP-1	FUBP1
AP-1	MTDH
AP-1	SEC61A1;SEC61A9
AP-1	SLC25A5
AP-1	THOC2
AP-1	CAV1	cell cycle
AP-1	ENG
AP-1	ENO2
AP-1	FLNA
AP-1	PLS1
AP-1	REXO2
AP-1	TOMM70A
AP-1	TTC1
AP-2alpha	PRKCSH
AP-2alpha	AHCYL7	controverso
AP-2alpha	ENG	PLoS One. 2009 Sep 9;4(9):e6931. doi: 10.1371/journal.pone.0006931. AP-2alpha induces epigenetic silencing of tumor suppressive genes and microsatellite instability in head and neck squamous cell carcinoma. Bennett KL1, Romigh T, Eng C.
AP-2alpha	FLNA	Br J Cancer. 2009 Aug 18;101(4):637-44. doi: 10.1038/sj.bjc.6605190. Tumour growth and resistance to gemcitabine of pancreatic cancer cells are decreased by AP-2alpha overexpression. Jonckheere N1, Fauquette V, Stechly L, Saint-Laurent N, Aubert S, Susini C, Huet G, Porchet N, Van Seuningen I, Pigny P.
AP-2alpha	GNAI3
AP-2alphaA	AHCYL8
AP-2alphaA	FLNA
AP-2alphaA	GNAI3
AP-2alphaisoform2	ENG
AP-2alphaisoform2	FLNA
AP-2alphaisoform3	ENG
AP-2alphaisoform3	FLNA
AP-2alphaisoform4	ENG
AP-2alphaisoform4	FLNA
AP-2beta	AHCYL9
AP-2beta	GNAI3
AP-2gamma	DNAJB1
AP-2gamma	AHCYL10
AP-2gamma	C19orf43
AP-2gamma	GNAI3
AP-4	ATP2B9
AP-4	KCTD12
AP-4	PLS1
AP-4	PTRF
AREB6	BAG2
AREB6	GOT2
AREB6	HNRNPC
AREB6	RDH11
AREB6	AHCYL2
AREB6	ATP2B5
AREB6	GLO1
AREB6	HN1
AREB6	HYPK
AREB6	LASP1
AREB6	MYO1B
AREB6	PDCL3
AREB6	PGLS
AREB6	TAGLN2
AREB6	TTC1
Arnt	RDH11
Arnt	G3BP1
Arnt	PGLS
ARP-1	THOC2
ATF	MTDH
ATF	ANXA5
ATF	G3BP1
ATF-2	FUBP1
ATF-2	MTDH
ATF-2	SUB1
ATF-2	ATP2B8
ATF-2	CAV1	cell cycle
ATF-2	ENO2
ATF-2	NUTF2
ATF-2	PLS1
ATF-2	RAD23A
ATF6	PGM3
ATF6	CD47	proliferation
ATF6	GNAI3
ATF6	PGLS
ATF6	UAP1
Bach1	HNRNPC
Bach1	PGD
Bach1	AHNAK
Bach2	HSPA9
Bach2	THOC2
Brachyury	NNMT
C/EBPalpha	EEF1E1
C/EBPalpha	HNRNPA1;HNRNPA1L2
C/EBPalpha	HSPA9
C/EBPalpha	PGD
C/EBPalpha	RTN4
C/EBPalpha	CLTA	proliferation
C/EBPalpha	GLO1
C/EBPalpha	HAT1
C/EBPalpha	PTRF
C/EBPalpha	SURF4
C/EBPbeta	CCT4	cell cycle
C/EBPbeta	PTRF
Cart-1	THOC2
Cart-1	AHCYL6
Cart-1	EIF2S3;EIF2S3L
Cart-1	SDPR
CBF(2)	HNRNPAB
CBF-A	HNRNPAB
CBF-B	HNRNPAB
CBF-C	HNRNPAB
Cdc5	HNRNPC
c-Ets-1	SEC61A1;SEC61A4
c-Fos	THOC2
c-Fos	REXO2
c-Fos	TOMM70A
CHOP-10	SURF4
Chx10	ATP2B1
c-Jun	FUBP1
c-Jun	MTDH
c-Jun	THOC2
c-Jun	CAV1	cell cycle
c-Jun	PLS1
c-Jun	RAD23A
c-Jun	TOMM70A
c-Myb	BAG2
c-Myb	PGAM1
c-Myb	RDH11
c-Myb	CD47
c-Myb	CLTA	proliferation
c-Myb	MAT2B
c-Myb	STK25
c-Myc	HSPA9
c-Myc	EIF2S2
COUP	SNX6
CP1A	HNRNPAB
CP1C	HNRNPAB
CP2	VARS
CP2	HN1
CREB	EEF1E1
CREB	HNRNPAB
CREB	PRKCSH
CREB	SUB1
CREB	ANXA5
CREB	KCTD12
CREB	LASP1
CREB	LDHA
CREB	PAFAH1B2
CRE-BP1	NUTF2
c-Rel	C19orf43
c-Rel	DHX30
CUTL1	EEF1G
CUTL1	PDCD11
CUTL1	ATP2B7
CUTL1	CRIP2
CUTL1	HAT1
CUTL1	MYO1B
CUTL1	PGLS
CUTL1	RAD23A
CUTL1	SDPR
CUTL1	serpin
CUTL1	STK25
deltaCREB	EEF1E1
deltaCREB	HNRNPAB
deltaCREB	PRKCSH
deltaCREB	SUB1
deltaCREB	ANXA5
deltaCREB	KCTD12
deltaCREB	LASP1
deltaCREB	LDHA
E2F	C1QBP
E2F	FUBP1
E2F	HNRNPC
E2F	CLTA	proliferation
E2F-1	C1QBP
E2F-1	FUBP1
E2F-1	HNRNPC
E2F-1	CLTA	proliferation
E2F-2	C1QBP
E2F-2	HNRNPA1;HNRNPA1L2
E2F-2	HNRNPC
E2F-2	CLTA	proliferation
E2F-3a	C1QBP
E2F-3a	HNRNPC
E2F-3a	CLTA	proliferation
E2F-4	C1QBP
E2F-4	HNRNPC
E2F-4	CLTA	proliferation
E2F-5	C1QBP
E2F-5	HNRNPC
E2F-5	CLTA	proliferation
E47	PGAM1
E47	COTL1
E47	FAF2
E47	MAT2B
E47	PGLS
E47	PLS1
E47	REXO2
E47	SDPR
E47	SNX6
Egr-1	C19orf43
Egr-1	DHX30
Egr-2	ATP5A1
Egr-2	SLC35B2
Egr-2	AHNAK
Egr-2	C19orf43
Egr-2	DHX30
Egr-4	MTDH
Egr-4	SLC35B2
Elk-1	SLC35B2
Elk-1	AHNAK
En-1	C19orf43
En-1	DHX30
En-1	EIF2S2
ER-alpha	PRKCSH
ER-alpha	C19orf43
ER-alpha	CD47
ER-alpha	GNAI3
Evi-1	HSPA9
Evi-1	PDCD11
Evi-1	PGM3
Evi-1	RPN1
Evi-1	ATP2B6
Evi-1	MAT2B
Evi-1	MYO1B
FOXC1	THOC2
FOXC1	FLNB
FOXC1	NNMT
FOXD3	AHNAK
FOXD3	PLS1
FOXF2	PGAM1
FOXJ2	GOT2
FOXJ2(longisoform)	GOT2
FOXL1	ATP2B2
FOXL1	CD47
FOXO1	MTDH
FOXO1	PGAM1
FOXO1	SUB1
FOXO1a	PGAM1
FOXO1a	SUB1
FOXO3	PDCD11
FOXO3a	PDCD11
FOXO3b	PDCD11
FOXO4	GLO1
FOXO4	MAT2B
FOXO4	TTC1
GATA-1	CCT4	cell cycle
GATA-1	ETFB
GATA-1	CLTA	proliferation
GATA-1	FLNC
GATA-1	HYPK
GATA-1	KRT18
GATA-1	NNMT
GATA-1	TAGLN2
GATA-1	TTC1
GATA-2	GOT2
GATA-2	CRIP2
GATA-2	FLNC
GATA-2	NNMT
GATA-2	NUTF2
GATA-3	PRKCSH
GATA-3	SLC35B2
GATA-3	FAF2
GATA-3	FLNC
GATA-3	NNMT
GATA-6	SEC61A1;SEC61A5
GCNF	C19orf43
GCNF-1	C19orf43
Gfi-1	PAFAH1B2
GR	MTDH
GR	ANXA5
GR	ENO2
GR	EXOSC8
GR	FLNB
GR	GLO1
GR-alpha	MTDH
GR-alpha	ANXA5
GR-alpha	ENO2
GR-alpha	EXOSC8
GR-alpha	FLNB
GR-alpha	GLO1
GR-beta	ENO2
GR-beta	EXOSC8
GR-beta	FLNB
Hand1	REXO2
Hand1	SDPR
HEN1	CD47
HEN1	GNAI3
HEN1	PGLS
HEN1	PTRF
HEN1	SURF4
Hlf	PRKCSH
Hlf	AHNAK
Hlf	UAP1
HNF-1	ANXA5
HNF-1	HAT1
HNF-1	REXO2
HNF-1A	ANXA5
HNF-1A	REXO2
HNF-3beta	GLO1
HNF-3beta	NNMT
HNF-4alpha1	BAG2
HNF-4alpha2	BAG2
HOXA3	HAT1
HOXA3	SDPR
HOXA5	PGD
HOXA9	NUDCD1
HOXA9	SDPR
HOXA9B	NUDCD1
HOXA9B	SDPR
HTF	AHNAK
HTF	EIF2S2
HTF	PTRF
Ik-2	LYAR
Ik-2	GLO1
Ik-2	GNAI3
IRF-1	CAV1	cell cycle
IRF-1	FLNC
IRF-2	PLS1
IRF-7A	KCTD12
ISGF-3	NUDCD1
ISGF-3	SLC35B2
ITF-2	C19orf43
ITF-2	EIF2S3;EIF2S3L
ITF-2	EXOSC8
ITF-2	HYPK
ITF-2	TAGLN2
LCR-F1	DNAJB1
LCR-F1	HAT1
LHX3a/Lhx3a	EEF1E1
LHX3a/Lhx3a	PDCL3
LHX3b/Lhx3b	EEF1E1
LHX3b/Lhx3b	PDCL3
Lmo2	BAG2
Lmo2	CRIP2
Lmo2	EXOSC8
Lmo2	MYO1B
Lmo2	PGLS
Lmo2	SNX6
Lmo2	STK25
Lmo2	SURF4
LUN-1	AHNAK
LUN-1	STK25
LyF-1	FAF2
Max	EIF2S2
Max1	VARS
Max1	EIF2S3;EIF2S3L
MAZR	LASP1
MEF-2	DNAJB1
MEF-2A	DNAJB1
MEF-2A	EEF1G
MEF-2A	MTDH
MEF-2A	SUB1
MEF-2A	EXOSC8
Meis-1	EEF1G
Meis-1	LYAR
Meis-1	FLNB
Meis-1	SDPR
Meis-1a	EEF1G
Meis-1a	FLNB
Meis-1b	EEF1G
Meis-1b	FLNB
MIF-1	GOT2
MIF-1	RPN1
MIF-1	KCTD12
MRF-2	PRKCSH
MRF-2	CAV1	cell cycle
Msx-1	FUBP1
Msx-1	PGM3
Msx-1	HYPK
MyoD	EEF1G
MyoD	LYAR
MyoD	PGM3
MyoD	RDH11
MyoD	SLC25A5
MyoD	VARS
MyoD	COTL1
MyoD	CRIP2
MyoD	HN1
MyoD	HYOU1
MyoD	NUTF2
MyoD	PDCL3
MZF-1	SLC35B2
MZF-1	VARS
MZF-1	FAF2
NF-1	DNAJB1
NF-1	PGD
NF-1	CRIP2
NF-1	HYPK
NF-1	PDCL3
NF-1	PTRF
NF-1/L	DNAJB1
NF-1/L	PGD
NF-1/L	PDCL3
NF-AT	PGD
NF-AT	RDH11
NF-AT	PAFAH1B2
NF-AT1	RDH11
NF-AT1	PAFAH1B2
NF-AT2	RDH11
NF-AT2	PAFAH1B2
NF-AT3	RDH11
NF-AT3	PAFAH1B2
NF-AT4	RDH11
NF-AT4	PAFAH1B2
NF-AT4	serpin
NF-kappaB	ATP5A1
NF-kappaB	BCLAF1
NF-kappaB	GOT2
NF-kappaB	C19orf43
NF-kappaB	DHX30
NF-kappaB	MYO1B
NF-kappaB	TOMM70A
NF-kappaB1	ATP5A1
NF-kappaB1	BCLAF1
NF-kappaB1	GOT2
NF-kappaB1	C19orf43
NF-kappaB1	CD47
NF-kappaB1	DHX30
NF-kappaB1	EIF2S2
NF-kappaB1	RAD23A
NF-kappaB1	STK25
NF-kappaB1	TOMM70A
NF-kappaB2	BCLAF1
NF-kappaB2	GOT2
NF-kappaB2	C19orf43
NF-kappaB2	DHX30
NF-kappaB2	TOMM70A
NF-Y	HNRNPAB
Nkx2-2	SNX6
Nkx2-5	HNRNPAB
Nkx2-5	PDCD11
Nkx2-5	C19orf43
Nkx2-5	CAV1	cell cycle
Nkx2-5	FLNC
Nkx2-5	RAD23A
Nkx2-5	REXO2
Nkx2-5	SURF4
Nkx2-5	TAGLN2
Nkx3-1	ETFB
Nkx3-1	FAF2
Nkx3-1	NUTF2
Nkx3-1v1	ETFB
Nkx3-1v1	FAF2
Nkx3-1v1	NUTF2
Nkx3-1v2	BCLAF1
Nkx3-1v2	ETFB
Nkx3-1v2	FAF2
Nkx3-1v2	NUTF2
Nkx3-1v3	BCLAF1
Nkx3-1v3	FAF2
Nkx3-1v3	NUTF2
Nkx3-1v4	BCLAF1
Nkx3-1v4	ETFB
Nkx3-1v4	FAF2
Nkx3-1v4	NUTF2
Nkx6-1	NUDCD1
N-Myc	ATP5A1
NRF-2	TTC1
NRSFform1	PSMF1
NRSFform1	CRIP2
NRSFform2	PSMF1
NRSFform2	CRIP2
NRSFform2	FLNB
Oct-B1	SLC25A24
oct-B2	SLC25A24
oct-B3	SLC25A24
Olf-1	COTL1
Olf-1	EIF2S2
p300	SLC35B2
p53	DNAJB1
p53	EEF1G
p53	C19orf43
p53	DHX30
p53	ENO2
p53	G3BP1
p53	GLO1
p53	HN1
p53	HYOU1
p53	PDCL3
p53	RAD23A
p53	STK25
p53	TOMM70A
Pax-2	ETFB
Pax-2	PGM3
Pax-2	SUB1
Pax-2	COTL1
Pax-2	TAGLN2
Pax-2a	ETFB
Pax-2a	PGM3
Pax-2a	SUB1
Pax-2a	COTL1
Pax-2a	TAGLN2
Pax-4a	FUBP1
Pax-4a	VARS
Pax-4a	CD47	proliferation
Pax-4a	G3BP1
Pax-4a	GNAI3
Pax-4a	HYPK
Pax-4a	MYO1B
Pax-4a	STK25
Pax-4a	SURF4
Pax-4a	TAGLN2
Pax-4a	UAP1
Pax-5	PRKCSH
Pax-5	AHNAK
Pax-5	C19orf43
Pax-5	CLTA	proliferation
Pax-5	CRIP2
Pax-5	HAT1
Pax-5	KCTD12
Pax-5	SDPR
Pax-6	RPN1
Pax-6	C19orf43
Pbx1a	EIF2S2
Pbx1a	KCTD12
Pbx1a	TOMM70A
POU2F1	BAG2
POU2F1	HSPA9
POU2F1	RTN4
POU2F1	SEC61A1;SEC61A10
POU2F1	THOC2
POU2F1	VARS
POU2F1	COTL1
POU2F1	EIF2S3;EIF2S3L
POU2F1	HAT1
POU2F1	LDHA
POU2F1	serpin
POU2F1	SLC25A24
POU2F1	UAP1
POU2F1a	BAG2
POU2F1a	GOT2
POU2F1a	HSPA9
POU2F1a	RTN4
POU2F1a	SEC61A1;SEC61A11
POU2F1a	THOC2
POU2F1a	VARS
POU2F1a	COTL1
POU2F1a	EIF2S3;EIF2S3L
POU2F1a	HAT1
POU2F1a	LDHA
POU2F1a	serpin
POU2F1a	SLC25A24
POU2F1a	UAP1
POU2F1b	BAG2
POU2F1b	UAP1
POU2F1c	BAG2
POU2F1c	UAP1
POU2F2	SLC25A24
POU2F2(Oct-2.1)	SLC25A24
POU2F2B	SLC25A24
POU2F2C	SLC25A24
POU3F2	ATP5A1
POU3F2	HSPA9
POU3F2	PDCD11
POU3F2	PGM3
POU3F2	SDPR
POU3F2(N-Oct-5a)	HSPA9
POU3F2(N-Oct-5b)	HSPA9
POU6F1(c2)	ATP2B3
POU6F1(c2)	HN1
POU6F1(c2)	KCTD12
POU6F1(c2)	TTC1
POU6F1(c2)	UAP1
PPAR-alpha	SLC25A5
PPAR-alpha	HYPK
PPAR-alpha	PTRF
PPAR-alpha	REXO2
PPAR-gamma1	CCT4	cell cycle
PPAR-gamma1	RPN1
PPAR-gamma1	SEC61A1;SEC61A3
PPAR-gamma1	G3BP1
PPAR-gamma1	HMGA2
PPAR-gamma1	PGLS
PPAR-gamma1	TAGLN2
PPAR-gamma2	CCT4	cell cycle
PPAR-gamma2	RPN1
PPAR-gamma2	SEC61A1;SEC61A2
PPAR-gamma2	EIF2S2
PPAR-gamma2	G3BP1
PPAR-gamma2	PGLS
PPAR-gamma2	TAGLN2
RelA	AHCYL4
RelA	AHNAK
RelA	MYO1B
RFX1	LASP1
RFX1	NUTF2
Roaz	RPN1
Roaz	FLNC
RORalpha1	PGM3
RORalpha1	SLC35B2
RORalpha1	PTRF
RORalpha2	SUB1
RP58	PDCD11
RP58	PGAM1
RP58	AHCYL5
RP58	MAT2B
RSRFC4	PGM3
RSRFC4	ATP2B4
RSRFC4	PLS1
SEF-1(1)	C19orf43
SEF-1(1)	DHX30
SEF-1(1)	EIF2S2
SEF-1(1)	NNMT
Sox5	PGD
Sox5	HAT1
Sox9	PGM3
Sox9	EIF2S3;EIF2S3L
Sox9	MYO1B
Sp1	BCLAF1
Sp1	EEF1E1
Sp1	NUDCD1
Sp1	C19orf43
Sp1	CAV1	cell cycle
Sp1	UAP1
Spz1	ATP5A1
Spz1	AHNAK
Spz1	PAFAH1B2
SREBP-1a	EIF2S3;EIF2S3L
SREBP-1a	FLNC
SREBP-1b	EIF2S3;EIF2S3L
SREBP-1b	FLNC
SREBP-1c	EIF2S3;EIF2S3L
SREBP-1c	FLNC
SRF	C1QBP
SRF	PDCL3
SRF	TTC1
SRF(504AA)	C1QBP	cell cycle
SRF(504AA)	PDCL3
SRF(504AA)	TTC1
SRY	GOT2
SRY	PDCD11
SRY	PGAM1
SRY	AHCYL3
SRY	GNAI3
SRY	SNX6
SRY	STK25
STAT1	BCLAF1
STAT1	CD274
STAT1	SEC61A1;SEC61A6
STAT1	GLO1
STAT1	HAT1
STAT1alpha	CD274
STAT1alpha	SEC61A1;SEC61A7
STAT1beta	CCT4	cell cycle
STAT1beta	CD274
STAT1beta	SEC61A1;SEC61A8
STAT3	EEF1G
STAT3	RDH11
STAT3	SLC25A5
STAT3	VARS
STAT3	CAV1	cell cycle
STAT3	ENO2
STAT3	GLO1
STAT3	KRT18
STAT3	PAFAH1B2
STAT3	serpin
STAT5A	BCLAF1
STAT5A	PGAM1
STAT5A	LASP1
STAT5A	PDCL3
STAT5A	PGLS
STAT5A	SURF4
STAT5A	TOMM70A
STAT5B	FLNC
STAT6	NNMT
Tal-1	FAF2
Tal-1	MAT2B
Tal-1beta	PGAM1
Tal-1beta	ATP2B10
Tal-1beta	C19orf43
Tal-1beta	COTL1
Tal-1beta	EIF2S3;EIF2S3L
Tal-1beta	EXOSC8
Tal-1beta	HYPK
Tal-1beta	PLS1
Tal-1beta	TAGLN2
TBP	CCT4
TBP	COPZ1
TBP	EEF1E1
TBP	LYAR
TBP	C19orf43
TBP	DHX30
TBP	HMGA2
TBP	serpin
TFIID	CCT4
TFIID	COPZ1
TFIID	EEF1E1
TFIID	HMGA2
TGIF	DNAJB1
USF1	PRKCSH
USF-1	PRKCSH
XBP-1	RPN1
XBP-1	STK25
YY1	BCLAF1
YY1	EEF1G
YY1	RPN1
YY1	TOMM70A
Zic1	RPN1
ZIC2/Zic2	RPN1
ZIC2/Zic2	COTL1
Zic3	VARS
ZID	DNAJB1
ZID	HNRNPC
ZID	EIF2S2
ZID	SURF4
